# Supplementary material for: Screening conditions and constructs for attempted genetic transformation of C. elegans by Agrobacterium
Source: PLoS One. 2025 May 27;20(5):e0325060. doi: 10.1371/journal.pone.0325060 (PMC12111652; doi:10.1371/journal.pone.0325060)
Supplement: S1 Fig — DNA Sequence files for constructs described in Table 1. (ZIP) [file pone.0325060.s001.zip]

Archive with 40 entries (40 files):
- Genbank/dna1270.gb
- Genbank/dna1401.gb
- Genbank/dna1621.gb
- Genbank/dna1622.gb
- Genbank/dna1623.gb
- Genbank/dna1624.gb
- Genbank/dna1625.gb
- Genbank/dna1626.gb
- Genbank/dna1627.gb
- Genbank/dna1628.gb
- Genbank/dna1629.gb
- Genbank/dna1630.gb
- Genbank/dna1631.gb
- Genbank/dna1638.gb
- Genbank/dna1639.gb
- Genbank/dna1640.gb
- Genbank/dna1641.gb
- Genbank/dna1642.gb
- Genbank/dna1939.gb
- Genbank/dna1940.gb
- Genbank/dna1941.gb
- Genbank/dna1942.gb
- Genbank/dna1943.gb
- Genbank/dna1944.gb
- Genbank/dna1945.gb
- Genbank/dna1946.gb
- Genbank/dna1947.gb
- Genbank/dna1948.gb
- Genbank/dna1949.gb
- Genbank/dna1950.gb
- Genbank/dna1951.gb
- Genbank/dna1959.gb
- Genbank/dna1960.gb
- Genbank/dna1975.gb
- Genbank/dna1976.gb
- Genbank/dna1977.gb
- Genbank/dna1978.gb
- Genbank/dna1984.gb
- Genbank/dna1986.gb
- Genbank/dna1987.gb
