# Supplementary material for: Screening conditions and constructs for attempted genetic transformation of C. elegans by Agrobacterium
Source: PLoS One. 2025 May 27;20(5):e0325060. doi: 10.1371/journal.pone.0325060 (PMC12111652; doi:10.1371/journal.pone.0325060)
Supplement: S1 Fig — DNA Sequence files for constructs described in Table 1. (ZIP) [file pone.0325060.s001.zip › Genbank/dna1270.gb]

LOCUS       dna1270                 8607 bp ds-DNA     circular     29-MAY-2024
DEFINITION  .
FEATURES             Location/Qualifiers
     primer          11..37
                     /label="primer_003"
                     /note="sequence: ggtggcaggatatattgtggtgtaaac"
                     /ApEinfo_revcolor="#85dae9"
                     /ApEinfo_fwdcolor="#85dae9"
     misc_feature    complement(13..37)
                     /label="LB T-DNA repeat"
                     /ApEinfo_revcolor="#d59687"
                     /ApEinfo_fwdcolor="#d59687"
     primer          56..76
                     /label="p"
                     /note="sequence: cttaataacacattgcggacg"
                     /ApEinfo_revcolor="#c7b0e3"
                     /ApEinfo_fwdcolor="#c7b0e3"
     primer          complement(56..76)
                     /label="primer_468"
                     /note="sequence: cgtccgcaatgtgttattaag"
                     /ApEinfo_revcolor="#b7e6d7"
                     /ApEinfo_fwdcolor="#b7e6d7"
     primer          complement(56..76)
                     /label="primer_494"
                     /note="sequence: cgtccgcaatgtgttattaag"
                     /ApEinfo_revcolor="#b1ff67"
                     /ApEinfo_fwdcolor="#b1ff67"
     primer          85..102
                     /label="primer_467"
                     /note="sequence: GTACTGGGGTGGATGCAG"
                     /ApEinfo_revcolor="#75c6a9"
                     /ApEinfo_fwdcolor="#75c6a9"
     primer          126..168
                     /label="p_400"
                     /note="sequence: tgccgaattcggatccggagCAACTTTGTATAGAAAAGTTGAG"
                     /ApEinfo_revcolor="#85dae9"
                     /ApEinfo_fwdcolor="#85dae9"
     primer          complement(128..145)
                     /label="p_399"
                     /note="sequence: CTCCGGATCCGAATTCGG"
                     /ApEinfo_revcolor="#85dae9"
                     /ApEinfo_fwdcolor="#85dae9"
     misc_feature    146..166
                     /label="Gateway Recomb4"
                     /ApEinfo_revcolor="#f58a5e"
                     /ApEinfo_fwdcolor="#f58a5e"
     misc_recomb     146..166
                     /label="attB4"
                     /ApEinfo_revcolor="#c7b0e3"
                     /ApEinfo_fwdcolor="#c7b0e3"
     misc_feature    146..4376
                     /label="Fragment from pCFJ104"
                     /ApEinfo_revcolor="#f58a5e"
                     /ApEinfo_fwdcolor="#f58a5e"
     misc_feature    167..2669
                     /label="myo-3"
                     /ApEinfo_revcolor="#faac61"
                     /ApEinfo_fwdcolor="#faac61"
     primer          1940..1961
                     /label=419
                     /note="sequence: ccccactggctaacaatagcac"
                     /ApEinfo_revcolor="#9eafd2"
                     /ApEinfo_fwdcolor="#9eafd2"
     primer          2628..2646
                     /label="p_420"
                     /note="sequence: gggagccatcaaacccacg"
                     /ApEinfo_revcolor="#f58a5e"
                     /ApEinfo_fwdcolor="#f58a5e"
     misc_feature    2671..2691
                     /label="Gateway recomb1"
                     /ApEinfo_revcolor="#f58a5e"
                     /ApEinfo_fwdcolor="#f58a5e"
     misc_recomb     2671..2691
                     /label="attB1"
                     /ApEinfo_revcolor="#c7b0e3"
                     /ApEinfo_fwdcolor="#c7b0e3"
     primer          2692..2712
                     /label="p_443"
                     /note="sequence: AAAAGGTACCgcttaATGGTCTCAAAGGGTG"
                     /ApEinfo_revcolor="#f58a5e"
                     /ApEinfo_fwdcolor="#f58a5e"
     misc_feature    2692..3564
                     /label="mCherry"
                     /ApEinfo_revcolor="#ff9ccd"
                     /ApEinfo_fwdcolor="#ff9ccd"
     CDS             2697..3563
                     /label="Translation 2697-3563"
                     /translation="MVSKGEEDNMAIIKEFMRFKVHMEGSVNGHEFEIEGEGEGRPYEGTQTAKLKVSLNIYILTNPDYLNFQVTKGGPLPFAWDILSPQFMYGSKAYVKHPADIPDYLKLSFPEGFKWERVMNFEDGGVVTVTQDSR*V*TVRY*LTIHI*IFSLQDGEFIYKVKLRGTNFPSDGPVMQKKTMGWEASSERMYPEDGALKGEIKQRLKLKDGGHYDAEVSLNMILLTN*SDLNFQVKTTYKAKKPVQLPGAYNVNIKLDITSHNEDYTIVEQYERAEGRHSTGGMDELYK*Y"
     misc_feature    2853..2903
                     /label="Intron"
                     /ApEinfo_revcolor="#d59687"
                     /ApEinfo_fwdcolor="#d59687"
     misc_feature    3098..3148
                     /label="Intron"
                     /ApEinfo_revcolor="#ff9ccd"
                     /ApEinfo_fwdcolor="#ff9ccd"
     primer          3236..3255
                     /label="primer_418"
                     /note="sequence: GGGATGGGAAGCTTCAAGTG"
                     /ApEinfo_revcolor="#ffef86"
                     /ApEinfo_fwdcolor="#ffef86"
     misc_feature    3342..3392
                     /label="Intron"
                     /ApEinfo_revcolor="#9eafd2"
                     /ApEinfo_fwdcolor="#9eafd2"
     misc_recomb     complement(3565..3585)
                     /label="attB2"
                     /ApEinfo_revcolor="#c7b0e3"
                     /ApEinfo_fwdcolor="#c7b0e3"
     misc_feature    complement(3565..3585)
                     /label="Gateway Recomb2"
                     /ApEinfo_revcolor="#f58a5e"
                     /ApEinfo_fwdcolor="#f58a5e"
     misc_feature    3603..4354
                     /label="unc54 3'UTR"
                     /ApEinfo_revcolor="#ffef86"
                     /ApEinfo_fwdcolor="#ffef86"
     primer          4200..4221
                     /label="p_416"
                     /note="sequence: tgatgagcacgatgcaagaaag"
                     /ApEinfo_revcolor="#f8d3a9"
                     /ApEinfo_fwdcolor="#f8d3a9"
     primer          complement(4330..4351)
                     /label="primer_466"
                     /note="sequence: cagttatgtttggtatattggg"
                     /ApEinfo_revcolor="#c7b0e3"
                     /ApEinfo_fwdcolor="#c7b0e3"
     primer          complement(4330..4351)
                     /label="primer_466"
                     /note="sequence: cagttatgtttggtatattggg"
                     /ApEinfo_revcolor="#ff9ccd"
                     /ApEinfo_fwdcolor="#ff9ccd"
     primer          complement(4330..4351)
                     /label="p_466"
                     /note="sequence: cagttatgtttggtatattggg"
                     /ApEinfo_revcolor="#84b0dc"
                     /ApEinfo_fwdcolor="#84b0dc"
     primer          complement(4351..4376)
                     /label="p_401 (one accidental mismatch?)"
                     /note="sequence: tgcagaagacaaTTGCAGCGCcaactatgtataataaagttggaaac"
                     /ApEinfo_revcolor="#d59687"
                     /ApEinfo_fwdcolor="#d59687"
     primer          complement(4351..4396)
                     /label="p_401"
                     /note="sequence: tgcagaagacaattgcagcgCAACTATGTATAATAAAGTTGGAAAC"
                     /ApEinfo_revcolor="#faac61"
                     /ApEinfo_fwdcolor="#faac61"
     primer          complement(4351..4396)
                     /label="p_401"
                     /note="sequence: tgcagaagacaaTTGCAGCGcaactatgtataataaagttggaaac"
                     /ApEinfo_revcolor="#d6b295"
                     /ApEinfo_fwdcolor="#d6b295"
     misc_recomb     complement(4356..4376)
                     /label="attB3"
                     /ApEinfo_revcolor="#c7b0e3"
                     /ApEinfo_fwdcolor="#c7b0e3"
     misc_feature    complement(4356..4376)
                     /label="Gateway Recomb3"
                     /ApEinfo_revcolor="#f58a5e"
                     /ApEinfo_fwdcolor="#f58a5e"
     misc_feature    4377..145
                     /label="Fragment from moclo level1"
                     /ApEinfo_revcolor="#85dae9"
                     /ApEinfo_fwdcolor="#85dae9"
     primer          4377..4394
                     /label="p_398"
                     /note="sequence: CGCTGCAAttgtcttctg"
                     /ApEinfo_revcolor="#75c6a9"
                     /ApEinfo_fwdcolor="#75c6a9"
     primer          complement(4417..4439)
                     /label="primer_491"
                     /note="sequence: cgccaatatatcctgtcaaacac"
                     /ApEinfo_revcolor="#75c6a9"
                     /ApEinfo_fwdcolor="#75c6a9"
     misc_feature    complement(4422..4446)
                     /label="RB T-DNA repeat"
                     /ApEinfo_revcolor="#d59687"
                     /ApEinfo_fwdcolor="#d59687"
     primer          complement(4478..4498)
                     /label="primer_004"
                     /note="sequence: ttcacgcccttttaaatatcc"
                     /ApEinfo_revcolor="#85dae9"
                     /ApEinfo_fwdcolor="#85dae9"
     CDS             complement(4602..5750)
                     /label="trfA"
                     /ApEinfo_revcolor="#c7b0e3"
                     /ApEinfo_fwdcolor="#c7b0e3"
     primer          complement(4668..4685)
                     /label="p_417"
                     /note="sequence: ggcgaagcctgcgaagag"
                     /ApEinfo_revcolor="#b1ff67"
                     /ApEinfo_fwdcolor="#b1ff67"
     rep_origin      complement(6086..6674)
                     /label="ori"
                     /ApEinfo_revcolor="#9eafd2"
                     /ApEinfo_fwdcolor="#9eafd2"
     primer_bind     complement(6166..6185)
                     /label="pBR322ori-F"
                     /ApEinfo_revcolor="#c7b0e3"
                     /ApEinfo_fwdcolor="#c7b0e3"
     CDS             complement(6845..7705)
                     /label="AmpR"
                     /ApEinfo_revcolor="#84b0dc"
                     /ApEinfo_fwdcolor="#84b0dc"
     primer_bind     7468..7487
                     /label="Amp-R"
                     /ApEinfo_revcolor="#c7b0e3"
                     /ApEinfo_fwdcolor="#c7b0e3"
     promoter        complement(7706..7810)
                     /label="AmpR promoter"
                     /ApEinfo_revcolor="#85dae9"
                     /ApEinfo_fwdcolor="#85dae9"
     rep_origin      complement(7897..8528)
                     /label="oriV"
                     /ApEinfo_revcolor="#b4abac"
                     /ApEinfo_fwdcolor="#b4abac"
ORIGIN
        1 ttggctggct ggtggcagga tatattgtgg tgtaaacaaa ttgacgctta gacaacttaa
       61 taacacattg cggacgtttt taatgtactg gggtggatgc agtgggcccc actctgtgaa
      121 gacaaTGCCG AATTCGGATC CGGAGcaact ttgtatagaa aagttgagtg attatagtct
      181 ctgttttcgt taattttgaa ttttgcttga taaggctgca acaaagatca ggttgacata
      241 tattttcagt aatttatttt aacctgtact ctatcactgc cggctataat aagttcttga
      301 ataaaataat tttcccgaca aaacatgagt atttctttcg aaaataaaag tgcaggctaa
      361 ttagagatta ttctgtaatt aactgcataa tttgtcacgt gccatagttt tacattccac
      421 tacgtcatag ttcttaaaat actaatctcc tgaaaataga agtaggtgaa gaaagtttaa
      481 ttatcagttc taaaatgaca attgatcttt ggaatatgtt ctgaaactac cgatcattga
      541 acagatgcta tttgaatgat atagaattgt atatttgcaa tttctgaaac gcgttcttaa
      601 aggcacacag attaattcaa aagggtctgg ccgcaaaaag gtttatggtg gccgattttg
      661 agttttgtgt gtgattgctt tttcacaatc agtgttttca ggattatgtg atgaactaga
      721 tcttcaagtt tcgttacatt tcatatgttt tcggaactca cgaagtacat attgggtatt
      781 gtgctcaaaa aattcagcaa tcagcttcgc tccgctgact ttagaaccca aaaaaatagt
      841 atggccaaac tgactgtgtt acgatcattt caatttttca atacatattt aagatttcta
      901 agagtaagaa ggtcaaaaac tgttctggaa tacatatata tttttcaggt tacaattagt
      961 caaaaagtgc actgaaatat acgttttaat ttcacgaata acccaattag ttcaatgtat
     1021 ttttggtcaa ccaacgttaa agtttggctt ccaaccaatt atcatttctg atcaaccaca
     1081 atgttttttc tttatctgca agttaatttt ttatttttat ccagatgttt ggcatatttt
     1141 tcaattcttc actagcgccc acttcttgca cttccggcgc cctgaatcta atgcatctgt
     1201 tgcaagaatt gaaagaccaa tcaacacatt gttttcttca cgagatactg aagaaaatga
     1261 ataaaaacag agaaaaagag ccatgtgatt agtgacaact gttgctaaca gataccatag
     1321 cttggacttg gtacgtgatg gcaacgtatg ggtcaacaaa aatgattgca gagggggtgc
     1381 aaaacagtca agtcgagaaa atatgaaaaa cagaaaacaa agaacagaaa aatgggtttg
     1441 agagtcagta taatttataa aagaaaaatt gtacatagaa attaaccatt tttgtagaag
     1501 aagttatttt tcaagcatcg ttaaaaatta ttcaaagcac cttatttcat atttaatttt
     1561 aaacatggtt aaatgaacaa cacggtgcgc aatcaggaaa acttgaaatc tgaaactgtt
     1621 gttgtgatct tcttcgcaac tgttcagata gcactagtgt aatgttaaga gtgcgcgaat
     1681 ataatggaat ataatggatc acacctcctg ccatcaggta aacgtctctg ttatcacata
     1741 tttccaacta ttaaattttt accttttaca gttttacatt tttttgaaaa aagtaacttt
     1801 ttgtcttcaa aatccctgac gaaaatatca aatattttaa tcgagactgc agaggaaccg
     1861 attgatgatt tggaaaatcc agctttacct gtgtaagaac tgaaaagttt cataacccta
     1921 gggtattccc agttacattc cccactggct aacaatagca cccagttttt catcaccttt
     1981 cttcaaattt ctcggcgatt tgttaaaaac aaaatttgtg tcccttctct gatatctcta
     2041 tgtctctaaa cacaagttca tcggaaaacg aaggagggta ggtgttggtt gggctcccga
     2101 agtgaaaata gaagagcaag aatagaatat tagagagaga gtgcagagag ggcgggatag
     2161 ctcccgggat tccgttttct tcttctttat cttcaacgat gatgtgtgtg cgtgttgtat
     2221 agattctgtt gctcccccac aactcgctcc gaaggctcaa tacaattcaa ttgatattgg
     2281 aggagagcct accggagtgg gaggataaga agaaacataa gaagaagaag aagaagaagc
     2341 atgcttctgg tttttgatgc tatgaaaacg gcacaaaaag atgattgagg tcccttttca
     2401 ataccttctc tcatctttca aatcccattg aaacctaaaa cttctcacca cgctttacca
     2461 ttgttctcca aaaacttata gcaatgtcta taactttttt atctctgaaa agcagtgttc
     2521 catttttctt tttcctattt tatttcaatt gtttctcaca tttcgtttgg attctttgct
     2581 tgtcaaccag cttcttcttc cacttttacc gtctaatttt cagggcaggg agccatcaaa
     2641 cccacgacca ctagatccat ctagaaatga caagtttgta caaaaaagca ggcttaATGG
     2701 TCTCAAAGGG TGAAGAAGAT AACATGGCAA TTATTAAAGA GTTTATGCGT TTCAAGGTGC
     2761 ATATGGAGGG ATCTGTCAAT GGGCATGAGT TTGAAATTGA AGGTGAAGGA GAAGGCCGAC
     2821 CATATGAGGG AACACAAACC GCAAAACTAA AGgtaagttt aaacatatat atactaacta
     2881 accctgatta tttaaatttt cagGTAACTA AAGGCGGACC ATTACCATTC GCCTGGGACA
     2941 TCCTCTCTCC ACAGTTCATG TATGGAAGTA AAGCTTATGT TAAACATCCG GCAGATATAC
     3001 CAGATTATTT GAAACTTTCA TTCCCGGAGG GTTTTAAGTG GGAACGCGTA ATGAATTTTG
     3061 AAGACGGAGG AGTTGTTACA GTGACGCAAG ACTCAAGgta agtttaaaca gttcggtact
     3121 aactaaccat acatatttaa attttcagCC TCCAAGATGG AGAATTTATT TATAAAGTCA
     3181 AACTTCGAGG AACGAATTTC CCCTCGGATG GACCTGTTAT GCAGAAGAAG ACTATGGGAT
     3241 GGGAAGCTTC AAGTGAAAGA ATGTACCCTG AAGACGGTGC TCTTAAGGGA GAGATTAAAC
     3301 AACGTCTTAA ATTGAAAGAT GGAGGACATT ACGATGCTGA Ggtaagttta aacatgattt
     3361 tactaactaa ctaatctgat ttaaattttc agGTGAAGAC AACTTACAAA GCCAAAAAAC
     3421 CAGTTCAGCT GCCAGGAGCG TACAATGTTA ATATTAAACT GGATATCACC TCCCACAACG
     3481 AGGATTACAC TATCGTTGAG CAATATGAAA GAGCTGAAGG GCGGCACTCG ACAGGTGGCA
     3541 TGGATGAATT GTATAAGTAG tacccagctt tcttgtacaa agtgggtgat atctgagctc
     3601 cgcatcggcc gctgtcatca gatcgccatc tcgcgcccgt gcctctgact tctaagtcca
     3661 attactcttc aacatcccta catgctcttt ctccctgtgc tcccaccccc tatttttgtt
     3721 attatcaaaa aacttctctt aatttctttg ttttttagct tcttttaagt cacctctaac
     3781 aatgaaattg tgtagattca aaaatagaat taattcgtaa taaaaagtcg aaaaaaattg
     3841 tgctccctcc ccccattaat aataattcta tcccaaaatc tacacaatgt tctgtgtaca
     3901 cttcttatgt tttttacttc tgataaattt ttttgaaaca tcatagaaaa aaccgcacac
     3961 aaaatacctt atcatatgtt acgtttcagt ttatgaccgc aatttttatt tcttcgcacg
     4021 tctgggcctc tcatgacgtc aaatcatgct catcgtgaaa aagttttgga gtatttttgg
     4081 aatttttcaa tcaagtgaaa gtttatgaaa ttaattttcc tgcttttgct ttttggggtt
     4141 tcccctattg tttgtcaaga tttcgaggac ggcgtttttc ttgctaaaat cacaagtatt
     4201 gatgagcacg atgcaagaaa gatcggaaga aggtttgggt ttgaggctca gtggaaggtg
     4261 agtagaagtt gataatttga aagtggagta gtgtctatgg ggtttttgcc ttaaatgaca
     4321 gaatacattc ccaatatacc aaacataact gtttccaact ttattataca tagttgCGCT
     4381 GCAAttgtct tctgcacgaa gtggtttaaa ctatcagtgt ttgacaggat atattggcgg
     4441 gtaaacctaa gagaaaagag cgtttattag aataatcgga tatttaaaag ggcgtgaaaa
     4501 ggtttatccg ttcgtccatt tgtatgtgca tgccaaccac agggttcccc agatcaggcg
     4561 ctggctgctg aacccccagc cggaactgac cccacaaggc cctagcgttt gcaatgcacc
     4621 aggtcatcat tgacccaggc gtgttccacc aggccgctgc ctcgcaactc ttcgcaggct
     4681 tcgccgacct gctcgcgcca cttcttcacg cgggtggaat ccgatccgca catgaggcgg
     4741 aaggtttcca gcttgagcgg gtacggctcc cggtgcgagc tgaaatagtc gaacatccgt
     4801 cgggccgtcg gcgacagctt gcggtacttc tcccatatga atttcgtgta gtggtcgcca
     4861 gcaaacagca cgacgatttc ctcgtcgatc aggacctggc aacgggacgt tttcttgcca
     4921 cggtccagga cgcggaagcg gtgcagcagc gacaccgatt ccaggtgccc aacgcggtcg
     4981 gacgtgaagc ccatcgccgt cgcctgtagg cgcgacaggc attcctcggc cttcgtgtaa
     5041 taccggccat tgatcgacca gcccaggtcc tggcaaagct cgtagaacgt gaaggtgatc
     5101 ggctcgccga taggggtgcg cttcgcgtac tccaacacct gctgccacac cagttcgtca
     5161 tcgtcggccc gcagctcgac gccggtgtag gtgatcttca cgtccttgtt gacgtggaaa
     5221 atgaccttgt tttgcagcgc ctcgcgcggg attttcttgt tgcgcgtggt gaacagggca
     5281 gagcgggccg tgtcgtttgg catcgctcgc atcgtgtccg gccacggcgc aatatcgaac
     5341 aaggaaagct gcatttcctt gatctgctgc ttcgtgtgtt tcagcaacgc ggcctgcttg
     5401 gcctcgctga cctgttttgc caggtcctcg ccggcggttt ttcgcttctt ggtcgtcata
     5461 gttcctcgcg tgtcgatggt catcgacttc gccaaacctg ccgcctcctg ttcaagacga
     5521 cgcgaacgct ccacggcggc cgatggcgcg ggcagggcag ggggagccag ttgcacgctg
     5581 tcgcgctcga tcttggccgt agcttgctgg accatcgagc cgacggactg gaaggtttcg
     5641 cggggcgcac gcatgacggt gcggcttgcg atggtttcgg catcctcggc ggaaaacccc
     5701 gcgtcgatca gttcttgcct gtatgccttc cggtcaaacg tccgattcat tcaccctcct
     5761 tgcgggattg ccccgactca cgccggggca atgtgccctt attcctgatt tgacccgcct
     5821 ggtgccttgg tgtccagata atccacctta tcggcaatga agtcggtccc gtagaccgtc
     5881 tggccgtcct tctcgtactt ggtattccga atcttgccct gcacgaatac cagcgacccc
     5941 ttgcccaaat acttgccgtg ggcctcggcc tgagagccaa aacacttgat gcggaagaag
     6001 tcggtgcgct cctgcttgtc gccggcatcg ttgcgccaca tctaggatct gccaggaacc
     6061 gtaaaaaggc cgcgttgctg gcgtttttcc ataggctccg cccccctgac gagcatcaca
     6121 aaaatcgacg ctcaagtcag aggtggcgaa acccgacagg actataaaga taccaggcgt
     6181 ttccccctgg aagctccctc gtgcgctctc ctgttccgac cctgccgctt accggatacc
     6241 tgtccgcctt tctcccttcg ggaagcgtgg cgctttctca tagctcacgc tgtaggtatc
     6301 tcagttcggt gtaggtcgtt cgctccaagc tgggctgtgt gcacgaaccc cccgttcagc
     6361 ccgaccgctg cgccttatcc ggtaactatc gtcttgagtc caacccggta agacacgact
     6421 tatcgccact ggcagcagcc actggtaaca ggattagcag agcgaggtat gtaggcggtg
     6481 ctacagagtt cttgaagtgg tggcctaact acggctacac tagaaggaca gtatttggta
     6541 tctgcgctct gctgaagcca gttaccttcg gaaaaagagt tggtagctct tgatccggca
     6601 aacaaaccac cgctggtagc ggtggttttt ttgtttgcaa gcagcagatt acgcgcagaa
     6661 aaaaaggatc tcaagaagat cctttgatct tttctacggg gtctgacgct cagtggaacg
     6721 aaaactcacg ttaagggatt ttggtcatga gattatcaaa aaggatcttc acctagatcc
     6781 ttttaaatta aaaatgaagt tttaaatcaa tctaaagtat atatgagtaa acttggtctg
     6841 acagttacca atgcttaatc agtgaggcac ctatctcagc gatctgtcta tttcgttcat
     6901 ccatagttgc ctgactcccc gtcgtgtaga taactacgat acgggagggc ttaccatctg
     6961 gccccagtgc tgcaatgata ccgcgagaac cacgctcacc ggctccagat ttatcagcaa
     7021 taaaccagcc agccggaagg gccgagcgca gaagtggtcc tgcaacttta tccgcctcca
     7081 tccagtctat taattgttgc cgggaagcta gagtaagtag ttcgccagtt aatagtttgc
     7141 gcaacgttgt tgccattgct acaggcatcg tggtgtcacg ctcgtcgttt ggtatggctt
     7201 cattcagctc cggttcccaa cgatcaaggc gagttacatg atcccccatg ttgtgcaaaa
     7261 aagcggttag ctccttcggt cctccgatcg ttgtcagaag taagttggcc gcagtgttat
     7321 cactcatggt tatggcagca ctgcataatt ctcttactgt catgccatcc gtaagatgct
     7381 tttctgtgac tggtgagtac tcaaccaagt cattctgaga atagtgtatg cggcgaccga
     7441 gttgctcttg cccggcgtca atacgggata ataccgcgcc acatagcaga actttaaaag
     7501 tgctcatcat tggaaaacgt tcttcggggc gaaaactctc aaggatctta ccgctgttga
     7561 gatccagttc gatgtaaccc actcgtgcac ccaactgatc ttcagcatct tttactttca
     7621 ccagcgtttc tgggtgagca aaaacaggaa ggcaaaatgc cgcaaaaaag ggaataaggg
     7681 cgacacggaa atgttgaata ctcatactct tcctttttca atattattga agcatttatc
     7741 agggttattg tctcatgagc ggatacatat ttgaatgtat ttagaaaaat aaacaaatag
     7801 gggttccgcg cacgaattgg ccagcgctgc catttttggg gtgaggccgt tcgcggccga
     7861 ggggcgcagc ccctgggggg atgggaggcc cgcgttagcg ggccgggagg gttcgagaag
     7921 ggggggcacc ccccttcggc gtgcgcggtc acgcgcacag ggcgcagccc tggttaaaaa
     7981 caaggtttat aaatattggt ttaaaagcag gttaaaagac aggttagcgg tggccgaaaa
     8041 acgggcggaa acccttgcaa atgctggatt ttctgcctgt ggacagcccc tcaaatgtca
     8101 ataggtgcgc ccctcatctg tcagcactct gcccctcaag tgtcaaggat cgcgcccctc
     8161 atctgtcagt agtcgcgccc ctcaagtgtc aataccgcag ggcacttatc cccaggcttg
     8221 tccacatcat ctgtgggaaa ctcgcgtaaa atcaggcgtt ttcgccgatt tgcgaggctg
     8281 gccagctcca cgtcgccggc cgaaatcgag cctgcccctc atctgtcaac gccgcgccgg
     8341 gtgagtcggc ccctcaagtg tcaacgtccg cccctcatct gtcagtgagg gccaagtttt
     8401 ccgcgaggta tccacaacgc cggcggccgc ggtgtctcgc acacggcttc gacggcgttt
     8461 ctggcgcgtt tgcagggcca tagacggccg ccagcccagc ggcgagggca accagcccgg
     8521 tgagcgtcgc aaaggagatc ctgatctgac tgatgggctg cctgtatcga gtggtgattt
     8581 tgtgccgagc tgccggtcgg ggagctg
//
