# Supplementary material for: Screening conditions and constructs for attempted genetic transformation of C. elegans by Agrobacterium
Source: PLoS One. 2025 May 27;20(5):e0325060. doi: 10.1371/journal.pone.0325060 (PMC12111652; doi:10.1371/journal.pone.0325060)
Supplement: S1 Fig — DNA Sequence files for constructs described in Table 1. (ZIP) [file pone.0325060.s001.zip › Genbank/dna1401.gb]

LOCUS       dna1401                 6926 bp ds-DNA     circular     29-MAY-2024
DEFINITION  .
ACCESSION   id
VERSION     id
COMMENT     Imported using the Genbank importer. File name:
            gg442_assembly_nlvlpa (1).gb description.
FEATURES             Location/Qualifiers
     CDS             complement(78..938)
                     /label="AmpR"
                     /ApEinfo_revcolor="#84b0dc"
                     /ApEinfo_fwdcolor="#84b0dc"
                     /note="ApEinfo_revcolor: #84b0dc"
     CDS             complement(78..938)
                     /ApEinfo_revcolor="#84b0dc"
                     /ApEinfo_fwdcolor="#84b0dc"
                     /translation="VFNISVSPLFPFLRHFAFLFLLTQKRW*K*KMLKISWVHEWVTSNWISTAVRSLRVFAPKNVFQ**ALLKFCYVARYYPVLTPGKSNSVAAYTILRMTWLSTHQSQKSILRMA*Q*ENYAVLP*P*VITLRPTYF*QRSEDRRS*PLFCTTWGIM*LALIVGNRS*MKPYQTTSVTPRCL*QWQQRCANY*LANYLL*LPGNN**TGWRRIKLQDHFCARPFRLAGLLLINLEPVSVVLAVSLQHWGQMVSPPVS*LSTRRGVRQLWMNEIDRSLR*VPH*LSIGNC"
     primer          90..108
                     /label="primer_584"
                     /note="sequence: gcttaatcagtgaggcacc"
                     /ApEinfo_revcolor="#84b0dc"
                     /ApEinfo_fwdcolor="#84b0dc"
     primer_bind     701..720
                     /label="Amp-R"
                     /ApEinfo_revcolor="#c7b0e3"
                     /ApEinfo_fwdcolor="#c7b0e3"
                     /note="ApEinfo_revcolor: #c7b0e3"
     primer          complement(908..925)
                     /label="primer_585"
                     /note="sequence: ccgtgtcgcccttattcc"
                     /ApEinfo_revcolor="#f58a5e"
                     /ApEinfo_fwdcolor="#f58a5e"
     promoter        complement(939..1043)
                     /label="AmpR promoter"
                     /ApEinfo_revcolor="#d6b295"
                     /ApEinfo_fwdcolor="#d6b295"
                     /note="ApEinfo_revcolor: #d6b295"
     rep_origin      complement(1130..1761)
                     /label="oriV"
                     /ApEinfo_revcolor="#b4abac"
                     /ApEinfo_fwdcolor="#b4abac"
                     /note="ApEinfo_revcolor: #b4abac"
     misc_feature    complement(1853..1877)
                     /label="LB T-DNA repeat"
                     /ApEinfo_revcolor="#d59687"
                     /ApEinfo_fwdcolor="#d59687"
                     /note="ApEinfo_revcolor: #d59687"
     primer          1855..1881
                     /label="primer_003"
                     /note="sequence: ggtggcaggatatattgtggtgtaaac"
                     /ApEinfo_revcolor="#85dae9"
                     /ApEinfo_fwdcolor="#85dae9"
     primer          1900..1920
                     /label="p"
                     /note="sequence: cttaataacacattgcggacg"
                     /ApEinfo_revcolor="#c7b0e3"
                     /ApEinfo_fwdcolor="#c7b0e3"
     primer          complement(1900..1920)
                     /label="primer_494"
                     /note="sequence: cgtccgcaatgtgttattaag"
                     /ApEinfo_revcolor="#b1ff67"
                     /ApEinfo_fwdcolor="#b1ff67"
     primer          complement(1900..1920)
                     /label="primer_468"
                     /note="sequence: cgtccgcaatgtgttattaag"
                     /ApEinfo_revcolor="#b7e6d7"
                     /ApEinfo_fwdcolor="#b7e6d7"
     primer          complement(1972..1991)
                     /label="p_444"
                     /note="sequence: TCCCCTCGAGCTCCGGATCCGAATTCGG"
                     /ApEinfo_revcolor="#d59687"
                     /ApEinfo_fwdcolor="#d59687"
     misc_feature    1982..1985
                     /label="5'OVH"
                     /ApEinfo_revcolor="#ffef86"
                     /ApEinfo_fwdcolor="#ffef86"
                     /note="ApEinfo_revcolor: #ffef86"
     misc_feature    1986..3448
                     /label="pRPL-28 promoter ?"
                     /ApEinfo_revcolor="#9eafd2"
                     /ApEinfo_fwdcolor="#9eafd2"
                     /note="ApEinfo_revcolor: #9eafd2"
     primer          complement(2084..2105)
                     /label="primer_495"
                     /note="sequence: ttaccttcaaaccggttatttc"
                     /ApEinfo_revcolor="#b7e6d7"
                     /ApEinfo_fwdcolor="#b7e6d7"
     primer          3431..3452
                     /label="p_469"
                     /note="sequence: taaaatatccgacgctctcgtg"
                     /ApEinfo_revcolor="#ff9ccd"
                     /ApEinfo_fwdcolor="#ff9ccd"
     misc_feature    3449..3452
                     /label="3'OVH"
                     /ApEinfo_revcolor="#ffef86"
                     /ApEinfo_fwdcolor="#ffef86"
                     /note="ApEinfo_revcolor: #ffef86"
     misc_feature    3449..3452
                     /label="5'OVH"
                     /ApEinfo_revcolor="#ffef86"
                     /ApEinfo_fwdcolor="#ffef86"
                     /note="ApEinfo_revcolor: #ffef86"
     misc_feature    3450..4148
                     /label="wrmscarlet"
                     /ApEinfo_revcolor="#f58a5e"
                     /ApEinfo_fwdcolor="#f58a5e"
                     /note="ApEinfo_revcolor: #f58a5e"
     primer          complement(4078..4101)
                     /label="primer_498"
                     /note="sequence: AAGCTCCTCCGGTGCAGTGACGGGCGACGGACTTCTCGTATTGCTCGACGACGGTGTA"
                     /ApEinfo_revcolor="#c7b0e3"
                     /ApEinfo_fwdcolor="#c7b0e3"
     primer          complement(4078..4101)
                     /label="primer_422"
                     /note="sequence: ACCTTCCTCCGGTGCAGTGACGGGCGACGGACTTCTCGTATTGCTCGACGACGGTGTA"
                     /ApEinfo_revcolor="#85dae9"
                     /ApEinfo_fwdcolor="#85dae9"
     primer          complement(4083..4104)
                     /label="primer_460"
                     /note="sequence: CTTCTCGTATTGCTCGACGACG"
                     /ApEinfo_revcolor="#84b0dc"
                     /ApEinfo_fwdcolor="#84b0dc"
     misc_feature    4149..4152
                     /label="5'OVH"
                     /ApEinfo_revcolor="#ffef86"
                     /ApEinfo_fwdcolor="#ffef86"
                     /note="ApEinfo_revcolor: #ffef86"
     misc_feature    4149..4152
                     /label="3'OVH"
                     /ApEinfo_revcolor="#ffef86"
                     /ApEinfo_fwdcolor="#ffef86"
                     /note="ApEinfo_revcolor: #ffef86"
     misc_feature    4153..4535
                     /label="let-858 3' UTR"
                     /ApEinfo_revcolor="#ff9ccd"
                     /ApEinfo_fwdcolor="#ff9ccd"
                     /note="ApEinfo_revcolor: #ff9ccd"
     CDS             4153..4535
                     /label="Translation 18-400"
                     /ApEinfo_revcolor="#c6c9d1"
                     /ApEinfo_fwdcolor="#c6c9d1"
     CDS             4153..4535
                     /ApEinfo_revcolor="#84b0dc"
                     /ApEinfo_fwdcolor="#84b0dc"
                     /translation="AWMIDANVVEFSNFKY*IFVFFPIIYLFSLCFFSCFLKN*FNPNLNIFFSLSVTQFVFRSSHLNTMCKFIYLLAFISLGRGGNWWKGETHKRMMEMK*GHTICNNIQFRNMEEGLKENIKIYRGGRK"
     primer          complement(4157..4175)
                     /label="primer_470"
                     /note="sequence: ACGTTGGCGTCGATCATCC"
                     /ApEinfo_revcolor="#84b0dc"
                     /ApEinfo_fwdcolor="#84b0dc"
     misc_feature    4307..4309
                     /label="modified from CTC to remove BsmBi cut site"
                     /ApEinfo_revcolor="#faac61"
                     /ApEinfo_fwdcolor="#faac61"
                     /note="ApEinfo_revcolor: #faac61"
     primer          complement(4520..4543)
                     /label="primer_528"
                     /note="sequence: CAGGGTCTCAAGCGACTAGTTTTCCTTCCTCCTC"
                     /ApEinfo_revcolor="#b4abac"
                     /ApEinfo_fwdcolor="#b4abac"
     primer          complement(4580..4602)
                     /label="primer_491"
                     /note="sequence: cgccaatatatcctgtcaaacac"
                     /ApEinfo_revcolor="#75c6a9"
                     /ApEinfo_fwdcolor="#75c6a9"
     misc_feature    complement(4581..4605)
                     /label="RB T-DNA repeat"
                     /ApEinfo_revcolor="#d59687"
                     /ApEinfo_fwdcolor="#d59687"
                     /note="ApEinfo_revcolor: #d59687"
     primer          complement(4641..4661)
                     /label="primer_004"
                     /note="sequence: ttcacgcccttttaaatatcc"
                     /ApEinfo_revcolor="#85dae9"
                     /ApEinfo_fwdcolor="#85dae9"
     CDS             complement(4761..5909)
                     /label="trfA"
                     /ApEinfo_revcolor="#c7b0e3"
                     /ApEinfo_fwdcolor="#c7b0e3"
                     /note="ApEinfo_revcolor: #c7b0e3"
     CDS             complement(4761..5909)
                     /ApEinfo_revcolor="#84b0dc"
                     /ApEinfo_fwdcolor="#84b0dc"
                     /translation="IGRLTGRHTGKN*STRGFPPRMPKPSQAAPSCVRPAKPSSPSARWSSKLRPRSSATACNWLPLPCPRHRPPWSVRVVLNRRRQVWRSR*PSTREEL*RPRSEKPPARTWQNRSARPSRPRC*NTRSSRSRKCSFPCSILRRGRTRCERCQTTRPALPCSPRATRKSRARRCKTRSFSTSTRT*RSPTPASSCGPTMTNWCGSRCWSTRSAPLSASRSPSRSTSFARTWAGRSMAGITRRPRNACRAYRRRRWASRPTALGTWNRCRCCTASASWTVARKRPVARS*STRKSSCCLLATTTRNSYGRSTASCRRRPDGCSTISARTGSRTRSSWKPSASCADRIPPA*RSGASRSAKPAKSCEAAAWWNTPGSMMTWCIANARA"
     rep_origin      complement(6245..6833)
                     /label="ori"
                     /ApEinfo_revcolor="#9eafd2"
                     /ApEinfo_fwdcolor="#9eafd2"
                     /note="ApEinfo_revcolor: #9eafd2"
     primer_bind     complement(6325..6344)
                     /label="pBR322ori-F"
                     /ApEinfo_revcolor="#c7b0e3"
                     /ApEinfo_fwdcolor="#c7b0e3"
                     /note="ApEinfo_revcolor: #c7b0e3"
ORIGIN
        1 gatcttcacc tagatccttt taaattaaaa atgaagtttt aaatcaatct aaagtatata
       61 tgagtaaact tggtctgaca gttaccaatg cttaatcagt gaggcaccta tctcagcgat
      121 ctgtctattt cgttcatcca tagttgcctg actccccgtc gtgtagataa ctacgatacg
      181 ggagggctta ccatctggcc ccagtgctgc aatgataccg cgagaaccac gctcaccggc
      241 tccagattta tcagcaataa accagccagc cggaagggcc gagcgcagaa gtggtcctgc
      301 aactttatcc gcctccatcc agtctattaa ttgttgccgg gaagctagag taagtagttc
      361 gccagttaat agtttgcgca acgttgttgc cattgctaca ggcatcgtgg tgtcacgctc
      421 gtcgtttggt atggcttcat tcagctccgg ttcccaacga tcaaggcgag ttacatgatc
      481 ccccatgttg tgcaaaaaag cggttagctc cttcggtcct ccgatcgttg tcagaagtaa
      541 gttggccgca gtgttatcac tcatggttat ggcagcactg cataattctc ttactgtcat
      601 gccatccgta agatgctttt ctgtgactgg tgagtactca accaagtcat tctgagaata
      661 gtgtatgcgg cgaccgagtt gctcttgccc ggcgtcaata cgggataata ccgcgccaca
      721 tagcagaact ttaaaagtgc tcatcattgg aaaacgttct tcggggcgaa aactctcaag
      781 gatcttaccg ctgttgagat ccagttcgat gtaacccact cgtgcaccca actgatcttc
      841 agcatctttt actttcacca gcgtttctgg gtgagcaaaa acaggaaggc aaaatgccgc
      901 aaaaaaggga ataagggcga cacggaaatg ttgaatactc atactcttcc tttttcaata
      961 ttattgaagc atttatcagg gttattgtct catgagcgga tacatatttg aatgtattta
     1021 gaaaaataaa caaatagggg ttccgcgcac gaattggcca gcgctgccat ttttggggtg
     1081 aggccgttcg cggccgaggg gcgcagcccc tggggggatg ggaggcccgc gttagcgggc
     1141 cgggagggtt cgagaagggg gggcaccccc cttcggcgtg cgcggtcacg cgcacagggc
     1201 gcagccctgg ttaaaaacaa ggtttataaa tattggttta aaagcaggtt aaaagacagg
     1261 ttagcggtgg ccgaaaaacg ggcggaaacc cttgcaaatg ctggattttc tgcctgtgga
     1321 cagcccctca aatgtcaata ggtgcgcccc tcatctgtca gcactctgcc cctcaagtgt
     1381 caaggatcgc gcccctcatc tgtcagtagt cgcgcccctc aagtgtcaat accgcagggc
     1441 acttatcccc aggcttgtcc acatcatctg tgggaaactc gcgtaaaatc aggcgttttc
     1501 gccgatttgc gaggctggcc agctccacgt cgccggccga aatcgagcct gcccctcatc
     1561 tgtcaacgcc gcgccgggtg agtcggcccc tcaagtgtca acgtccgccc ctcatctgtc
     1621 agtgagggcc aagttttccg cgaggtatcc acaacgccgg cggccgcggt gtctcgcaca
     1681 cggcttcgac ggcgtttctg gcgcgtttgc agggccatag acggccgcca gcccagcggc
     1741 gagggcaacc agcccggtga gcgtcgcaaa ggagatcctg atctgactga tgggctgcct
     1801 gtatcgagtg gtgattttgt gccgagctgc cggtcgggga gctgttggct ggctggtggc
     1861 aggatatatt gtggtgtaaa caaattgacg cttagacaac ttaataacac attgcggacg
     1921 tttttaatgt actggggtgg atgcagtggg ccccactctg tgaagacaat gccgaattcg
     1981 gatccggagc tgcagtttgt gcaacaaatt gaggaaggca ttctagagaa gaatttcggc
     2041 atttcgcaat gatacaaaat gaagagaata aggaaatgac ggtgaaataa ccggtttgaa
     2101 ggtaaaaatg ataaagtaga caattgaatt tttctagttc attctccaac aataaattca
     2161 caacaaaaca aatctgccta gataaaaaac taaaagatat atcaagaata catctagaat
     2221 cctttgctgt agaagaattg ctcaataaga acacgtggag ctcctttaat tttgatacga
     2281 cctttcaact catcgacgtg actggcgatc gaatgtccaa gatgttcttc aagataggag
     2341 cggagatcat tttcgcaagc ctgaaagata tttatgttga ttcaggattt aataatgttc
     2401 ccaacttaca aaaatgtctc cgtcgacgtt tctgatagtt actagctcga cataatcaaa
     2461 atccaacgtt ttctcattca gtaaatccct ttttcgttcc aaataaagag gaagaagatg
     2521 gtcatgacga cgtcgaatgt agtattgatg tgtcttggct gcttctgaaa tatttcgatg
     2581 cggtatgaat ttaatctgta tatacctgtc ggtggtgtcc atccgcttgg tgtaggatac
     2641 ttttcgtgct caggaacatt cggcaccact tctattggca tcaatctttc cacatacgac
     2701 caatcgatag gagcttcttc gaccgttgca agacttctgg ctgtaattgc tagtagaaaa
     2761 attatatgat aataaataac ttacactttt cagggagagc atgtttccat ggattttccc
     2821 aaagtttctc agctttttcg actgaagttg ttgaaaaaga caacctggaa actgctcgag
     2881 gggagaaaat gcggagagaa gaacccagca tcttaataaa attatataat tttgaataaa
     2941 atcaaattaa aaataagatt aattgaaaca caacaataga atgcagaaaa ttactcataa
     3001 gaaataattt attttgaaag aagttgtgtc gatttacgat aaaaactaca cgcaaacgag
     3061 gctccgcgtt tacaccgttt ggcaatggag cgcgcttgct attagatttt aggccagctc
     3121 aacgaaagtt taatttattt ttcttctttt tttccatttt tttgagtaaa atatcgaatt
     3181 ttttgtatta attctgtaaa ttttataatt tgcaactatt ttggcgtatt ctgcttgttt
     3241 ttatcagcga atttttatgc atttcagtca aaagtttgag caggaaaaat gacatttagg
     3301 actttgtaaa attgtattct taaatttgct tgaaaaccta cgtgtacaat tgattttatt
     3361 gaatttttct tacgtttccc gttgtatctt attgtattta actttcatca taaaataatt
     3421 tatttccagg taaaatatcc gacgctctcg tgaatggtca gcaagggaga ggcagttatc
     3481 aaggagttca tgcgtttcaa ggtccacatg gagggatcca tgaacggaca cgagttcgag
     3541 atcgagggag agggagaggg acgtccatac gagggaaccc aaaccgccaa gctcaaggtc
     3601 accaagggag gaccactccc attctcctgg gacatcctct ccccacaatt catgtacgga
     3661 tcccgtgcct tcaccaagca cccagccgac atcccagact actacaagca atccttccca
     3721 gagggattca agtgggagcg tgtcatgaac ttcgaggacg gaggagccgt caccgtcacc
     3781 caagacacct ccctcgagga cggaaccctc atctacaagg tcaagctccg tggaaccaac
     3841 ttcccaccag acggaccagt catgcaaaag aagaccatgg gatgggaggc ctccaccgag
     3901 cgtctctacc cagaggacgg agtcctcaag ggagacatca agatggccct ccgtctcaag
     3961 gacggaggac gttacctcgc cgacttcaag accacctaca aggccaagaa gccagtccaa
     4021 atgccaggag cctacaacgt cgaccgtaag ctcgacatca cctcccacaa cgaggactac
     4081 accgtcgtcg agcaatacga gcgttccgag ggacgtcact ccaccggagg aatggacgag
     4141 ctctacaagt aagcttggat gatcgacgcc aacgtcgttg aattttcaaa ttttaaatac
     4201 tgaatatttg ttttttttcc tattatttat ttattctctt tgtgtttttt ttcttgcttt
     4261 ctaaaaaatt aattcaatcc aaatctaaac attttttttt ctctttccgt cacccaattc
     4321 gtattccgct cctctcatct gaacacaatg tgcaagttta tttatcttct cgctttcatt
     4381 tcattaggac gtggggggaa ttggtggaag ggggaaacac acaaaaggat gatggaaatg
     4441 aaataaggac acacaatatg caacaacatt caattcagaa atatggagga aggtttaaaa
     4501 gaaaacataa aaatatatag aggaggaagg aaaactagtc gctgcaattg tcttctgcac
     4561 gaagtggttt aaactatcag tgtttgacag gatatattgg cgggtaaacc taagagaaaa
     4621 gagcgtttat tagaataatc ggatatttaa aagggcgtga aaaggtttat ccgttcgtcc
     4681 atttgtatgt gcatgccaac cacagggttc cccagatcag gcgctggctg ctgaaccccc
     4741 agccggaact gaccccacaa ggccctagcg tttgcaatgc accaggtcat cattgaccca
     4801 ggcgtgttcc accaggccgc tgcctcgcaa ctcttcgcag gcttcgccga cctgctcgcg
     4861 ccacttcttc acgcgggtgg aatccgatcc gcacatgagg cggaaggttt ccagcttgag
     4921 cgggtacggc tcccggtgcg agctgaaata gtcgaacatc cgtcgggccg tcggcgacag
     4981 cttgcggtac ttctcccata tgaatttcgt gtagtggtcg ccagcaaaca gcacgacgat
     5041 ttcctcgtcg atcaggacct ggcaacggga cgttttcttg ccacggtcca ggacgcggaa
     5101 gcggtgcagc agcgacaccg attccaggtg cccaacgcgg tcggacgtga agcccatcgc
     5161 cgtcgcctgt aggcgcgaca ggcattcctc ggccttcgtg taataccggc cattgatcga
     5221 ccagcccagg tcctggcaaa gctcgtagaa cgtgaaggtg atcggctcgc cgataggggt
     5281 gcgcttcgcg tactccaaca cctgctgcca caccagttcg tcatcgtcgg cccgcagctc
     5341 gacgccggtg taggtgatct tcacgtcctt gttgacgtgg aaaatgacct tgttttgcag
     5401 cgcctcgcgc gggattttct tgttgcgcgt ggtgaacagg gcagagcggg ccgtgtcgtt
     5461 tggcatcgct cgcatcgtgt ccggccacgg cgcaatatcg aacaaggaaa gctgcatttc
     5521 cttgatctgc tgcttcgtgt gtttcagcaa cgcggcctgc ttggcctcgc tgacctgttt
     5581 tgccaggtcc tcgccggcgg tttttcgctt cttggtcgtc atagttcctc gcgtgtcgat
     5641 ggtcatcgac ttcgccaaac ctgccgcctc ctgttcaaga cgacgcgaac gctccacggc
     5701 ggccgatggc gcgggcaggg cagggggagc cagttgcacg ctgtcgcgct cgatcttggc
     5761 cgtagcttgc tggaccatcg agccgacgga ctggaaggtt tcgcggggcg cacgcatgac
     5821 ggtgcggctt gcgatggttt cggcatcctc ggcggaaaac cccgcgtcga tcagttcttg
     5881 cctgtatgcc ttccggtcaa acgtccgatt cattcaccct ccttgcggga ttgccccgac
     5941 tcacgccggg gcaatgtgcc cttattcctg atttgacccg cctggtgcct tggtgtccag
     6001 ataatccacc ttatcggcaa tgaagtcggt cccgtagacc gtctggccgt ccttctcgta
     6061 cttggtattc cgaatcttgc cctgcacgaa taccagcgac cccttgccca aatacttgcc
     6121 gtgggcctcg gcctgagagc caaaacactt gatgcggaag aagtcggtgc gctcctgctt
     6181 gtcgccggca tcgttgcgcc acatctagga tctgccagga accgtaaaaa ggccgcgttg
     6241 ctggcgtttt tccataggct ccgcccccct gacgagcatc acaaaaatcg acgctcaagt
     6301 cagaggtggc gaaacccgac aggactataa agataccagg cgtttccccc tggaagctcc
     6361 ctcgtgcgct ctcctgttcc gaccctgccg cttaccggat acctgtccgc ctttctccct
     6421 tcgggaagcg tggcgctttc tcatagctca cgctgtaggt atctcagttc ggtgtaggtc
     6481 gttcgctcca agctgggctg tgtgcacgaa ccccccgttc agcccgaccg ctgcgcctta
     6541 tccggtaact atcgtcttga gtccaacccg gtaagacacg acttatcgcc actggcagca
     6601 gccactggta acaggattag cagagcgagg tatgtaggcg gtgctacaga gttcttgaag
     6661 tggtggccta actacggcta cactagaagg acagtatttg gtatctgcgc tctgctgaag
     6721 ccagttacct tcggaaaaag agttggtagc tcttgatccg gcaaacaaac caccgctggt
     6781 agcggtggtt tttttgtttg caagcagcag attacgcgca gaaaaaaagg atctcaagaa
     6841 gatcctttga tcttttctac ggggtctgac gctcagtgga acgaaaactc acgttaaggg
     6901 attttggtca tgagattatc aaaaag
//
