# Supplementary material for: Screening conditions and constructs for attempted genetic transformation of C. elegans by Agrobacterium
Source: PLoS One. 2025 May 27;20(5):e0325060. doi: 10.1371/journal.pone.0325060 (PMC12111652; doi:10.1371/journal.pone.0325060)
Supplement: S1 Fig — DNA Sequence files for constructs described in Table 1. (ZIP) [file pone.0325060.s001.zip › Genbank/dna1621.gb]

LOCUS       dna1621                 7031 bp ds-DNA     circular     29-MAY-2024
DEFINITION  .
ACCESSION   id
VERSION     id
COMMENT     Imported using the Genbank importer. File name: gg475_assembly.gb
            description.
FEATURES             Location/Qualifiers
     rep_origin      complement(637..1225)
                     /label="ori"
                     /ApEinfo_revcolor="#9eafd2"
                     /ApEinfo_fwdcolor="#9eafd2"
                     /note="ApEinfo_revcolor: #9eafd2"
     primer_bind     complement(717..736)
                     /label="pBR322ori-F"
                     /ApEinfo_revcolor="#c7b0e3"
                     /ApEinfo_fwdcolor="#c7b0e3"
                     /note="ApEinfo_revcolor: #c7b0e3"
     CDS             complement(1396..2256)
                     /label="AmpR"
                     /ApEinfo_revcolor="#84b0dc"
                     /ApEinfo_fwdcolor="#84b0dc"
                     /note="ApEinfo_revcolor: #84b0dc"
     CDS             complement(1396..2256)
                     /ApEinfo_revcolor="#84b0dc"
                     /ApEinfo_fwdcolor="#84b0dc"
                     /translation="VFNISVSPLFPFLRHFAFLFLLTQKRW*K*KMLKISWVHEWVTSNWISTAVRSLRVFAPKNVFQ**ALLKFCYVARYYPVLTPGKSNSVAAYTILRMTWLSTHQSQKSILRMA*Q*ENYAVLP*P*VITLRPTYF*QRSEDRRS*PLFCTTWGIM*LALIVGNRS*MKPYQTTSVTPRCL*QWQQRCANY*LANYLL*LPGNN**TGWRRIKLQDHFCARPFRLAGLLLINLEPVSVVLAVSLQHWGQMVSPPVS*LSTRRGVRQLWMNEIDRSLR*VPH*LSIGNC"
     primer_bind     2019..2038
                     /label="Amp-R"
                     /ApEinfo_revcolor="#c7b0e3"
                     /ApEinfo_fwdcolor="#c7b0e3"
                     /note="ApEinfo_revcolor: #c7b0e3"
     promoter        complement(2257..2361)
                     /label="AmpR promoter"
                     /ApEinfo_revcolor="#d6b295"
                     /ApEinfo_fwdcolor="#d6b295"
                     /note="ApEinfo_revcolor: #d6b295"
     rep_origin      complement(2448..3079)
                     /label="oriV"
                     /ApEinfo_revcolor="#b4abac"
                     /ApEinfo_fwdcolor="#b4abac"
                     /note="ApEinfo_revcolor: #b4abac"
     misc_feature    complement(3171..3195)
                     /label="LB T-DNA repeat"
                     /ApEinfo_revcolor="#d59687"
                     /ApEinfo_fwdcolor="#d59687"
                     /note="ApEinfo_revcolor: #d59687"
     primer          3173..3199
                     /label="primer_003"
                     /note="sequence: ggtggcaggatatattgtggtgtaaac"
                     /ApEinfo_revcolor="#85dae9"
                     /ApEinfo_fwdcolor="#85dae9"
     primer          3218..3238
                     /label="p"
                     /note="sequence: cttaataacacattgcggacg"
                     /ApEinfo_revcolor="#c7b0e3"
                     /ApEinfo_fwdcolor="#c7b0e3"
     primer          complement(3218..3238)
                     /label="primer_468"
                     /note="sequence: cgtccgcaatgtgttattaag"
                     /ApEinfo_revcolor="#b7e6d7"
                     /ApEinfo_fwdcolor="#b7e6d7"
     primer          complement(3290..3309)
                     /label="p_444"
                     /note="sequence: TCCCCTCGAGCTCCGGATCCGAATTCGG"
                     /ApEinfo_revcolor="#d59687"
                     /ApEinfo_fwdcolor="#d59687"
     misc_feature    3300..3303
                     /label="5'OVH"
                     /ApEinfo_revcolor="#ffef86"
                     /ApEinfo_fwdcolor="#ffef86"
                     /note="ApEinfo_revcolor: #ffef86"
     misc_feature    3304..4766
                     /label="pRPL-28 promoter ?"
                     /ApEinfo_revcolor="#9eafd2"
                     /ApEinfo_fwdcolor="#9eafd2"
                     /note="ApEinfo_revcolor: #9eafd2"
     primer          complement(3402..3423)
                     /label="primer_495"
                     /note="sequence: ttaccttcaaaccggttatttc"
                     /ApEinfo_revcolor="#b7e6d7"
                     /ApEinfo_fwdcolor="#b7e6d7"
     primer          4749..4770
                     /label="p_469"
                     /note="sequence: taaaatatccgacgctctcgtg"
                     /ApEinfo_revcolor="#ff9ccd"
                     /ApEinfo_fwdcolor="#ff9ccd"
     misc_feature    4768..5571
                     /label="BFP"
                     /ApEinfo_revcolor="#85dae9"
                     /ApEinfo_fwdcolor="#85dae9"
                     /note="ApEinfo_revcolor: #85dae9"
     CDS             4772..5575
                     /label="Translation 4772-5575"
                     /translation="MSELIKENMHMKLYMEGTVDNHHFKCTSEGEGKPYEGTQTMRIKVVEGGPLPFAFDILATSFLYGSKVSLNIYILTNPDYLNFQTFINHTQGIPDFFKQSFPEGFTWERVTTYEDGGVLTATQDTSLQDGCLIYNVKIRGVNFTSNGPVMQKKTLGWETFTETLYPADGGLEGRNDMALKLVGGSHLIANIKVSLNSSVLTNHTYLNFQTTYRSKKPAKNLKMPGVYYVDYRLERIKEANNETYVEQHEVAVARYCDLPSKLGHKLN*"
     misc_feature    5226..5226
                     /label="mutated g-a to remove cut site"
                     /ApEinfo_revcolor="#faac61"
                     /ApEinfo_fwdcolor="#faac61"
                     /note="ApEinfo_revcolor: #faac61"
     misc_feature    5241..5241
                     /label="mutated g-a to remove cut site"
                     /ApEinfo_revcolor="#b4abac"
                     /ApEinfo_fwdcolor="#b4abac"
                     /note="ApEinfo_revcolor: #b4abac"
     misc_feature    5256..5256
                     /label="mutated c-t to remove cut site"
                     /ApEinfo_revcolor="#85dae9"
                     /ApEinfo_fwdcolor="#85dae9"
                     /note="ApEinfo_revcolor: #85dae9"
     misc_feature    5494..5494
                     /label="mutated g-a to remove cut site"
                     /ApEinfo_revcolor="#b4abac"
                     /ApEinfo_fwdcolor="#b4abac"
                     /note="ApEinfo_revcolor: #b4abac"
     misc_feature    5576..5958
                     /label="let-858 3' UTR"
                     /ApEinfo_revcolor="#ff9ccd"
                     /ApEinfo_fwdcolor="#ff9ccd"
                     /note="ApEinfo_revcolor: #ff9ccd"
     CDS             5576..5958
                     /label="Translation 18-400"
                     /ApEinfo_revcolor="#d59687"
                     /ApEinfo_fwdcolor="#d59687"
     CDS             5576..5958
                     /ApEinfo_revcolor="#84b0dc"
                     /ApEinfo_fwdcolor="#84b0dc"
                     /translation="AWMIDANVVEFSNFKY*IFVFFPIIYLFSLCFFSCFLKN*FNPNLNIFFSLSVTQFVFRSSHLNTMCKFIYLLAFISLGRGGNWWKGETHKRMMEMK*GHTICNNIQFRNMEEGLKENIKIYRGGRK"
     primer          5581..5599
                     /label="primer_493"
                     /note="sequence: gatgatcgacgccaacgtc"
                     /ApEinfo_revcolor="#b1ff67"
                     /ApEinfo_fwdcolor="#b1ff67"
     misc_feature    5730..5732
                     /label="modified from CTC to remove BsmBi cut site"
                     /ApEinfo_revcolor="#faac61"
                     /ApEinfo_fwdcolor="#faac61"
                     /note="ApEinfo_revcolor: #faac61"
     primer          complement(6003..6025)
                     /label="primer_491"
                     /note="sequence: cgccaatatatcctgtcaaacac"
                     /ApEinfo_revcolor="#75c6a9"
                     /ApEinfo_fwdcolor="#75c6a9"
     misc_feature    complement(6004..6028)
                     /label="RB T-DNA repeat"
                     /ApEinfo_revcolor="#d59687"
                     /ApEinfo_fwdcolor="#d59687"
                     /note="ApEinfo_revcolor: #d59687"
     primer          complement(6064..6084)
                     /label="primer_004"
                     /note="sequence: ttcacgcccttttaaatatcc"
                     /ApEinfo_revcolor="#85dae9"
                     /ApEinfo_fwdcolor="#85dae9"
     CDS             complement(6184..301)
                     /label="trfA"
                     /ApEinfo_revcolor="#c7b0e3"
                     /ApEinfo_fwdcolor="#c7b0e3"
                     /note="ApEinfo_revcolor: #c7b0e3"
     CDS             complement(6184..301)
                     /ApEinfo_revcolor="#84b0dc"
                     /ApEinfo_fwdcolor="#84b0dc"
                     /translation="IGRLTGRHTGKN*STRGFPPRMPKPSQAAPSCVRPAKPSSPSARWSSKLRPRSSATACNWLPLPCPRHRPPWSVRVVLNRRRQVWRSR*PSTREEL*RPRSEKPPARTWQNRSARPSRPRC*NTRSSRSRKCSFPCSILRRGRTRCERCQTTRPALPCSPRATRKSRARRCKTRSFSTSTRT*RSPTPASSCGPTMTNWCGSRCWSTRSAPLSASRSPSRSTSFARTWAGRSMAGITRRPRNACRAYRRRRWASRPTALGTWNRCRCCTASASWTVARKRPVARS*STRKSSCCLLATTTRNSYGRSTASCRRRPDGCSTISARTGSRTRSSWKPSASCADRIPPA*RSGASRSAKPAKSCEAAAWWNTPGSMMTWCIANARA"
ORIGIN
        1 ttcttggtcg tcatagttcc tcgcgtgtcg atggtcatcg acttcgccaa acctgccgcc
       61 tcctgttcaa gacgacgcga acgctccacg gcggccgatg gcgcgggcag ggcaggggga
      121 gccagttgca cgctgtcgcg ctcgatcttg gccgtagctt gctggaccat cgagccgacg
      181 gactggaagg tttcgcgggg cgcacgcatg acggtgcggc ttgcgatggt ttcggcatcc
      241 tcggcggaaa accccgcgtc gatcagttct tgcctgtatg ccttccggtc aaacgtccga
      301 ttcattcacc ctccttgcgg gattgccccg actcacgccg gggcaatgtg cccttattcc
      361 tgatttgacc cgcctggtgc cttggtgtcc agataatcca ccttatcggc aatgaagtcg
      421 gtcccgtaga ccgtctggcc gtccttctcg tacttggtat tccgaatctt gccctgcacg
      481 aataccagcg accccttgcc caaatacttg ccgtgggcct cggcctgaga gccaaaacac
      541 ttgatgcgga agaagtcggt gcgctcctgc ttgtcgccgg catcgttgcg ccacatctag
      601 gatctgccag gaaccgtaaa aaggccgcgt tgctggcgtt tttccatagg ctccgccccc
      661 ctgacgagca tcacaaaaat cgacgctcaa gtcagaggtg gcgaaacccg acaggactat
      721 aaagatacca ggcgtttccc cctggaagct ccctcgtgcg ctctcctgtt ccgaccctgc
      781 cgcttaccgg atacctgtcc gcctttctcc cttcgggaag cgtggcgctt tctcatagct
      841 cacgctgtag gtatctcagt tcggtgtagg tcgttcgctc caagctgggc tgtgtgcacg
      901 aaccccccgt tcagcccgac cgctgcgcct tatccggtaa ctatcgtctt gagtccaacc
      961 cggtaagaca cgacttatcg ccactggcag cagccactgg taacaggatt agcagagcga
     1021 ggtatgtagg cggtgctaca gagttcttga agtggtggcc taactacggc tacactagaa
     1081 ggacagtatt tggtatctgc gctctgctga agccagttac cttcggaaaa agagttggta
     1141 gctcttgatc cggcaaacaa accaccgctg gtagcggtgg tttttttgtt tgcaagcagc
     1201 agattacgcg cagaaaaaaa ggatctcaag aagatccttt gatcttttct acggggtctg
     1261 acgctcagtg gaacgaaaac tcacgttaag ggattttggt catgagatta tcaaaaagga
     1321 tcttcaccta gatcctttta aattaaaaat gaagttttaa atcaatctaa agtatatatg
     1381 agtaaacttg gtctgacagt taccaatgct taatcagtga ggcacctatc tcagcgatct
     1441 gtctatttcg ttcatccata gttgcctgac tccccgtcgt gtagataact acgatacggg
     1501 agggcttacc atctggcccc agtgctgcaa tgataccgcg agaaccacgc tcaccggctc
     1561 cagatttatc agcaataaac cagccagccg gaagggccga gcgcagaagt ggtcctgcaa
     1621 ctttatccgc ctccatccag tctattaatt gttgccggga agctagagta agtagttcgc
     1681 cagttaatag tttgcgcaac gttgttgcca ttgctacagg catcgtggtg tcacgctcgt
     1741 cgtttggtat ggcttcattc agctccggtt cccaacgatc aaggcgagtt acatgatccc
     1801 ccatgttgtg caaaaaagcg gttagctcct tcggtcctcc gatcgttgtc agaagtaagt
     1861 tggccgcagt gttatcactc atggttatgg cagcactgca taattctctt actgtcatgc
     1921 catccgtaag atgcttttct gtgactggtg agtactcaac caagtcattc tgagaatagt
     1981 gtatgcggcg accgagttgc tcttgcccgg cgtcaatacg ggataatacc gcgccacata
     2041 gcagaacttt aaaagtgctc atcattggaa aacgttcttc ggggcgaaaa ctctcaagga
     2101 tcttaccgct gttgagatcc agttcgatgt aacccactcg tgcacccaac tgatcttcag
     2161 catcttttac tttcaccagc gtttctgggt gagcaaaaac aggaaggcaa aatgccgcaa
     2221 aaaagggaat aagggcgaca cggaaatgtt gaatactcat actcttcctt tttcaatatt
     2281 attgaagcat ttatcagggt tattgtctca tgagcggata catatttgaa tgtatttaga
     2341 aaaataaaca aataggggtt ccgcgcacga attggccagc gctgccattt ttggggtgag
     2401 gccgttcgcg gccgaggggc gcagcccctg gggggatggg aggcccgcgt tagcgggccg
     2461 ggagggttcg agaagggggg gcacccccct tcggcgtgcg cggtcacgcg cacagggcgc
     2521 agccctggtt aaaaacaagg tttataaata ttggtttaaa agcaggttaa aagacaggtt
     2581 agcggtggcc gaaaaacggg cggaaaccct tgcaaatgct ggattttctg cctgtggaca
     2641 gcccctcaaa tgtcaatagg tgcgcccctc atctgtcagc actctgcccc tcaagtgtca
     2701 aggatcgcgc ccctcatctg tcagtagtcg cgcccctcaa gtgtcaatac cgcagggcac
     2761 ttatccccag gcttgtccac atcatctgtg ggaaactcgc gtaaaatcag gcgttttcgc
     2821 cgatttgcga ggctggccag ctccacgtcg ccggccgaaa tcgagcctgc ccctcatctg
     2881 tcaacgccgc gccgggtgag tcggcccctc aagtgtcaac gtccgcccct catctgtcag
     2941 tgagggccaa gttttccgcg aggtatccac aacgccggcg gccgcggtgt ctcgcacacg
     3001 gcttcgacgg cgtttctggc gcgtttgcag ggccatagac ggccgccagc ccagcggcga
     3061 gggcaaccag cccggtgagc gtcgcaaagg agatcctgat ctgactgatg ggctgcctgt
     3121 atcgagtggt gattttgtgc cgagctgccg gtcggggagc tgttggctgg ctggtggcag
     3181 gatatattgt ggtgtaaaca aattgacgct tagacaactt aataacacat tgcggacgtt
     3241 tttaatgtac tggggtggat gcagtgggcc ccactctgtg aagacaatgc cgaattcgga
     3301 tccggagctg cagtttgtgc aacaaattga ggaaggcatt ctagagaaga atttcggcat
     3361 ttcgcaatga tacaaaatga agagaataag gaaatgacgg tgaaataacc ggtttgaagg
     3421 taaaaatgat aaagtagaca attgaatttt tctagttcat tctccaacaa taaattcaca
     3481 acaaaacaaa tctgcctaga taaaaaacta aaagatatat caagaataca tctagaatcc
     3541 tttgctgtag aagaattgct caataagaac acgtggagct cctttaattt tgatacgacc
     3601 tttcaactca tcgacgtgac tggcgatcga atgtccaaga tgttcttcaa gataggagcg
     3661 gagatcattt tcgcaagcct gaaagatatt tatgttgatt caggatttaa taatgttccc
     3721 aacttacaaa aatgtctccg tcgacgtttc tgatagttac tagctcgaca taatcaaaat
     3781 ccaacgtttt ctcattcagt aaatcccttt ttcgttccaa ataaagagga agaagatggt
     3841 catgacgacg tcgaatgtag tattgatgtg tcttggctgc ttctgaaata tttcgatgcg
     3901 gtatgaattt aatctgtata tacctgtcgg tggtgtccat ccgcttggtg taggatactt
     3961 ttcgtgctca ggaacattcg gcaccacttc tattggcatc aatctttcca catacgacca
     4021 atcgatagga gcttcttcga ccgttgcaag acttctggct gtaattgcta gtagaaaaat
     4081 tatatgataa taaataactt acacttttca gggagagcat gtttccatgg attttcccaa
     4141 agtttctcag ctttttcgac tgaagttgtt gaaaaagaca acctggaaac tgctcgaggg
     4201 gagaaaatgc ggagagaaga acccagcatc ttaataaaat tatataattt tgaataaaat
     4261 caaattaaaa ataagattaa ttgaaacaca acaatagaat gcagaaaatt actcataaga
     4321 aataatttat tttgaaagaa gttgtgtcga tttacgataa aaactacacg caaacgaggc
     4381 tccgcgttta caccgtttgg caatggagcg cgcttgctat tagattttag gccagctcaa
     4441 cgaaagttta atttattttt cttctttttt tccatttttt tgagtaaaat atcgaatttt
     4501 ttgtattaat tctgtaaatt ttataatttg caactatttt ggcgtattct gcttgttttt
     4561 atcagcgaat ttttatgcat ttcagtcaaa agtttgagca ggaaaaatga catttaggac
     4621 tttgtaaaat tgtattctta aatttgcttg aaaacctacg tgtacaattg attttattga
     4681 atttttctta cgtttcccgt tgtatcttat tgtatttaac tttcatcata aaataattta
     4741 tttccaggta aaatatccga cgctctcgtg aatgtccgaa ctcatcaagg agaacatgca
     4801 catgaagctc tacatggagg gaaccgtaga caaccaccac ttcaagtgca cctccgaggg
     4861 agagggaaag ccatacgagg gaacccaaac catgcgtatc aaggtcgtcg agggaggacc
     4921 actcccattc gccttcgaca tcctcgccac ctccttcctc tacgggtcca aggtaagttt
     4981 aaacatatat atactaacta accctgatta tttaaatttt cagaccttca tcaaccacac
     5041 ccaaggaatc ccagacttct tcaagcaatc cttcccagag ggattcacct gggagcgtgt
     5101 caccacctac gaggacggag gagtcctcac cgccacccaa gacacctccc tccaagacgg
     5161 atgcctcatc tacaacgtca agatccgtgg agtcaacttc acctccaacg gaccagtcat
     5221 gcaaaagaaa accctcggat gggaaacctt caccgagact ctctacccag ccgacggagg
     5281 actagaggga cgtaacgaca tggccctcaa gctcgtcgga ggctcccacc tcatcgccaa
     5341 catcaaggta agtttaaaca gttcggtact aactaaccat acatatttaa attttcagac
     5401 cacctaccgt tccaagaagc cagccaagaa cctcaagatg ccaggagtct actacgttga
     5461 ctaccgtcta gagcgtatca aggaggccaa caacgaaacc tacgtcgagc aacacgaggt
     5521 cgccgtcgcc cgttactgcg acctcccatc caagctcgga cacaagctca actaagcttg
     5581 gatgatcgac gccaacgtcg ttgaattttc aaattttaaa tactgaatat ttgttttttt
     5641 tcctattatt tatttattct ctttgtgttt tttttcttgc tttctaaaaa attaattcaa
     5701 tccaaatcta aacatttttt tttctctttc cgtcacccaa ttcgtattcc gctcctctca
     5761 tctgaacaca atgtgcaagt ttatttatct tctcgctttc atttcattag gacgtggggg
     5821 gaattggtgg aagggggaaa cacacaaaag gatgatggaa atgaaataag gacacacaat
     5881 atgcaacaac attcaattca gaaatatgga ggaaggttta aaagaaaaca taaaaatata
     5941 tagaggagga aggaaaacta gtcgctgcaa ttgtcttctg cacgaagtgg tttaaactat
     6001 cagtgtttga caggatatat tggcgggtaa acctaagaga aaagagcgtt tattagaata
     6061 atcggatatt taaaagggcg tgaaaaggtt tatccgttcg tccatttgta tgtgcatgcc
     6121 aaccacaggg ttccccagat caggcgctgg ctgctgaacc cccagccgga actgacccca
     6181 caaggcccta gcgtttgcaa tgcaccaggt catcattgac ccaggcgtgt tccaccaggc
     6241 cgctgcctcg caactcttcg caggcttcgc cgacctgctc gcgccacttc ttcacgcggg
     6301 tggaatccga tccgcacatg aggcggaagg tttccagctt gagcgggtac ggctcccggt
     6361 gcgagctgaa atagtcgaac atccgtcggg ccgtcggcga cagcttgcgg tacttctccc
     6421 atatgaattt cgtgtagtgg tcgccagcaa acagcacgac gatttcctcg tcgatcagga
     6481 cctggcaacg ggacgttttc ttgccacggt ccaggacgcg gaagcggtgc agcagcgaca
     6541 ccgattccag gtgcccaacg cggtcggacg tgaagcccat cgccgtcgcc tgtaggcgcg
     6601 acaggcattc ctcggccttc gtgtaatacc ggccattgat cgaccagccc aggtcctggc
     6661 aaagctcgta gaacgtgaag gtgatcggct cgccgatagg ggtgcgcttc gcgtactcca
     6721 acacctgctg ccacaccagt tcgtcatcgt cggcccgcag ctcgacgccg gtgtaggtga
     6781 tcttcacgtc cttgttgacg tggaaaatga ccttgttttg cagcgcctcg cgcgggattt
     6841 tcttgttgcg cgtggtgaac agggcagagc gggccgtgtc gtttggcatc gctcgcatcg
     6901 tgtccggcca cggcgcaata tcgaacaagg aaagctgcat ttccttgatc tgctgcttcg
     6961 tgtgtttcag caacgcggcc tgcttggcct cgctgacctg ttttgccagg tcctcgccgg
     7021 cggtttttcg c
//
