# Supplementary material for: Screening conditions and constructs for attempted genetic transformation of C. elegans by Agrobacterium
Source: PLoS One. 2025 May 27;20(5):e0325060. doi: 10.1371/journal.pone.0325060 (PMC12111652; doi:10.1371/journal.pone.0325060)
Supplement: S1 Fig — DNA Sequence files for constructs described in Table 1. (ZIP) [file pone.0325060.s001.zip › Genbank/dna1622.gb]

LOCUS       dna1622                 6944 bp ds-DNA     circular     29-MAY-2024
DEFINITION  .
ACCESSION   id
VERSION     id
COMMENT     Imported using the Genbank importer. File name: gg476_assembly.gb
            description.
FEATURES             Location/Qualifiers
     primer_bind     318..337
                     /label="Amp-R"
                     /ApEinfo_revcolor="#c7b0e3"
                     /ApEinfo_fwdcolor="#c7b0e3"
                     /note="ApEinfo_revcolor: #c7b0e3"
     promoter        complement(556..660)
                     /label="AmpR promoter"
                     /ApEinfo_revcolor="#d6b295"
                     /ApEinfo_fwdcolor="#d6b295"
                     /note="ApEinfo_revcolor: #d6b295"
     rep_origin      complement(747..1378)
                     /label="oriV"
                     /ApEinfo_revcolor="#b4abac"
                     /ApEinfo_fwdcolor="#b4abac"
                     /note="ApEinfo_revcolor: #b4abac"
     misc_feature    complement(1470..1494)
                     /label="LB T-DNA repeat"
                     /ApEinfo_revcolor="#d59687"
                     /ApEinfo_fwdcolor="#d59687"
                     /note="ApEinfo_revcolor: #d59687"
     primer          1472..1498
                     /label="primer_003"
                     /note="sequence: ggtggcaggatatattgtggtgtaaac"
                     /ApEinfo_revcolor="#85dae9"
                     /ApEinfo_fwdcolor="#85dae9"
     primer          complement(1517..1537)
                     /label="primer_468"
                     /note="sequence: cgtccgcaatgtgttattaag"
                     /ApEinfo_revcolor="#b7e6d7"
                     /ApEinfo_fwdcolor="#b7e6d7"
     primer          complement(1589..1608)
                     /label="p_444"
                     /note="sequence: TCCCCTCGAGCTCCGGATCCGAATTCGG"
                     /ApEinfo_revcolor="#d59687"
                     /ApEinfo_fwdcolor="#d59687"
     misc_feature    1599..1602
                     /label="5'OVH"
                     /ApEinfo_revcolor="#ffef86"
                     /ApEinfo_fwdcolor="#ffef86"
                     /note="ApEinfo_revcolor: #ffef86"
     misc_feature    1603..3065
                     /label="pRPL-28 promoter ?"
                     /ApEinfo_revcolor="#9eafd2"
                     /ApEinfo_fwdcolor="#9eafd2"
                     /note="ApEinfo_revcolor: #9eafd2"
     primer          3048..3069
                     /label="p_469"
                     /note="sequence: taaaatatccgacgctctcgtg"
                     /ApEinfo_revcolor="#ff9ccd"
                     /ApEinfo_fwdcolor="#ff9ccd"
     misc_feature    3066..3069
                     /label="5'OVH"
                     /ApEinfo_revcolor="#ffef86"
                     /ApEinfo_fwdcolor="#ffef86"
                     /note="ApEinfo_revcolor: #ffef86"
     misc_feature    3066..3069
                     /label="3'OVH"
                     /ApEinfo_revcolor="#ffef86"
                     /ApEinfo_fwdcolor="#ffef86"
                     /note="ApEinfo_revcolor: #ffef86"
     CDS             3067..3069
                     /label="Translation 15-17"
                     /ApEinfo_revcolor="#c7b0e3"
                     /ApEinfo_fwdcolor="#c7b0e3"
     CDS             3067..3069
                     /ApEinfo_revcolor="#84b0dc"
                     /ApEinfo_fwdcolor="#84b0dc"
                     /translation="V"
     CDS             3067..3783
                     /label="EYFP"
                     /ApEinfo_revcolor="#b1ff67"
                     /ApEinfo_fwdcolor="#b1ff67"
                     /note="ApEinfo_revcolor: #b1ff67"
     CDS             3067..3783
                     /ApEinfo_revcolor="#84b0dc"
                     /ApEinfo_fwdcolor="#84b0dc"
                     /translation="VNEQGRGAVHRGGAHPGRAGRRRKRPQVQRVRRGRGRCHLRQADPEVHLHHRQAARALAHPRDHLRLRPAVLRPLPRPHEAARLLQVRHARRLRPGAHHLLQGRRQLQDPRRGEVRGRHPGEPHRAEGHRLQGGRQHPGAQAGVQLQQPQRLYHGRQAEERHQGELQDPPQHRGRQRAARRPLPAEHPHRRRPRAAARQPLPELPVRPEQRPQREARSHGPAGVRDRRRDHSRHGRAVQ"
     CDS             3070..3783
                     /label="Translation 18-731"
                     /ApEinfo_revcolor="#f58a5e"
                     /ApEinfo_fwdcolor="#f58a5e"
     CDS             3070..3783
                     /ApEinfo_revcolor="#84b0dc"
                     /ApEinfo_fwdcolor="#84b0dc"
                     /translation="NEQGRGAVHRGGAHPGRAGRRRKRPQVQRVRRGRGRCHLRQADPEVHLHHRQAARALAHPRDHLRLRPAVLRPLPRPHEAARLLQVRHARRLRPGAHHLLQGRRQLQDPRRGEVRGRHPGEPHRAEGHRLQGGRQHPGAQAGVQLQQPQRLYHGRQAEERHQGELQDPPQHRGRQRAARRPLPAEHPHRRRPRAAARQPLPELPVRPEQRPQREARSHGPAGVRDRRRDHSRHGRAVQ"
     misc_feature    3784..3787
                     /label="3'OVH"
                     /ApEinfo_revcolor="#ffef86"
                     /ApEinfo_fwdcolor="#ffef86"
                     /note="ApEinfo_revcolor: #ffef86"
     misc_feature    3784..3787
                     /label="5'OVH"
                     /ApEinfo_revcolor="#ffef86"
                     /ApEinfo_fwdcolor="#ffef86"
                     /note="ApEinfo_revcolor: #ffef86"
     misc_feature    3788..4170
                     /label="let-858 3' UTR"
                     /ApEinfo_revcolor="#ff9ccd"
                     /ApEinfo_fwdcolor="#ff9ccd"
                     /note="ApEinfo_revcolor: #ff9ccd"
     CDS             3788..4170
                     /label="Translation 18-400"
                     /ApEinfo_revcolor="#c6c9d1"
                     /ApEinfo_fwdcolor="#c6c9d1"
     CDS             3788..4170
                     /ApEinfo_revcolor="#84b0dc"
                     /ApEinfo_fwdcolor="#84b0dc"
                     /translation="AWMIDANVVEFSNFKY*IFVFFPIIYLFSLCFFSCFLKN*FNPNLNIFFSLSVTQFVFRSSHLNTMCKFIYLLAFISLGRGGNWWKGETHKRMMEMK*GHTICNNIQFRNMEEGLKENIKIYRGGRK"
     misc_feature    3942..3944
                     /label="modified from CTC to remove BsmBi cut site"
                     /ApEinfo_revcolor="#faac61"
                     /ApEinfo_fwdcolor="#faac61"
                     /note="ApEinfo_revcolor: #faac61"
     primer          complement(4215..4237)
                     /label="primer_491"
                     /note="sequence: cgccaatatatcctgtcaaacac"
                     /ApEinfo_revcolor="#75c6a9"
                     /ApEinfo_fwdcolor="#75c6a9"
     misc_feature    complement(4216..4240)
                     /label="RB T-DNA repeat"
                     /ApEinfo_revcolor="#d59687"
                     /ApEinfo_fwdcolor="#d59687"
                     /note="ApEinfo_revcolor: #d59687"
     primer          complement(4276..4296)
                     /label="primer_004"
                     /note="sequence: ttcacgcccttttaaatatcc"
                     /ApEinfo_revcolor="#85dae9"
                     /ApEinfo_fwdcolor="#85dae9"
     CDS             complement(4396..5544)
                     /label="trfA"
                     /ApEinfo_revcolor="#c7b0e3"
                     /ApEinfo_fwdcolor="#c7b0e3"
                     /note="ApEinfo_revcolor: #c7b0e3"
     CDS             complement(4396..5544)
                     /ApEinfo_revcolor="#84b0dc"
                     /ApEinfo_fwdcolor="#84b0dc"
                     /translation="IGRLTGRHTGKN*STRGFPPRMPKPSQAAPSCVRPAKPSSPSARWSSKLRPRSSATACNWLPLPCPRHRPPWSVRVVLNRRRQVWRSR*PSTREEL*RPRSEKPPARTWQNRSARPSRPRC*NTRSSRSRKCSFPCSILRRGRTRCERCQTTRPALPCSPRATRKSRARRCKTRSFSTSTRT*RSPTPASSCGPTMTNWCGSRCWSTRSAPLSASRSPSRSTSFARTWAGRSMAGITRRPRNACRAYRRRRWASRPTALGTWNRCRCCTASASWTVARKRPVARS*STRKSSCCLLATTTRNSYGRSTASCRRRPDGCSTISARTGSRTRSSWKPSASCADRIPPA*RSGASRSAKPAKSCEAAAWWNTPGSMMTWCIANARA"
     rep_origin      complement(5880..6468)
                     /label="ori"
                     /ApEinfo_revcolor="#9eafd2"
                     /ApEinfo_fwdcolor="#9eafd2"
                     /note="ApEinfo_revcolor: #9eafd2"
     primer_bind     complement(5960..5979)
                     /label="pBR322ori-F"
                     /ApEinfo_revcolor="#c7b0e3"
                     /ApEinfo_fwdcolor="#c7b0e3"
                     /note="ApEinfo_revcolor: #c7b0e3"
     CDS             complement(6639..555)
                     /label="AmpR"
                     /ApEinfo_revcolor="#84b0dc"
                     /ApEinfo_fwdcolor="#84b0dc"
                     /note="ApEinfo_revcolor: #84b0dc"
     CDS             complement(6639..555)
                     /ApEinfo_revcolor="#84b0dc"
                     /ApEinfo_fwdcolor="#84b0dc"
                     /translation="VFNISVSPLFPFLRHFAFLFLLTQKRW*K*KMLKISWVHEWVTSNWISTAVRSLRVFAPKNVFQ**ALLKFCYVARYYPVLTPGKSNSVAAYTILRMTWLSTHQSQKSILRMA*Q*ENYAVLP*P*VITLRPTYF*QRSEDRRS*PLFCTTWGIM*LALIVGNRS*MKPYQTTSVTPRCL*QWQQRCANY*LANYLL*LPGNN**TGWRRIKLQDHFCARPFRLAGLLLINLEPVSVVLAVSLQHWGQMVSPPVS*LSTRRGVRQLWMNEIDRSLR*VPH*LSIGNC"
ORIGIN
        1 ttgttgccat tgctacaggc atcgtggtgt cacgctcgtc gtttggtatg gcttcattca
       61 gctccggttc ccaacgatca aggcgagtta catgatcccc catgttgtgc aaaaaagcgg
      121 ttagctcctt cggtcctccg atcgttgtca gaagtaagtt ggccgcagtg ttatcactca
      181 tggttatggc agcactgcat aattctctta ctgtcatgcc atccgtaaga tgcttttctg
      241 tgactggtga gtactcaacc aagtcattct gagaatagtg tatgcggcga ccgagttgct
      301 cttgcccggc gtcaatacgg gataataccg cgccacatag cagaacttta aaagtgctca
      361 tcattggaaa acgttcttcg gggcgaaaac tctcaaggat cttaccgctg ttgagatcca
      421 gttcgatgta acccactcgt gcacccaact gatcttcagc atcttttact ttcaccagcg
      481 tttctgggtg agcaaaaaca ggaaggcaaa atgccgcaaa aaagggaata agggcgacac
      541 ggaaatgttg aatactcata ctcttccttt ttcaatatta ttgaagcatt tatcagggtt
      601 attgtctcat gagcggatac atatttgaat gtatttagaa aaataaacaa ataggggttc
      661 cgcgcacgaa ttggccagcg ctgccatttt tggggtgagg ccgttcgcgg ccgaggggcg
      721 cagcccctgg ggggatggga ggcccgcgtt agcgggccgg gagggttcga gaaggggggg
      781 cacccccctt cggcgtgcgc ggtcacgcgc acagggcgca gccctggtta aaaacaaggt
      841 ttataaatat tggtttaaaa gcaggttaaa agacaggtta gcggtggccg aaaaacgggc
      901 ggaaaccctt gcaaatgctg gattttctgc ctgtggacag cccctcaaat gtcaataggt
      961 gcgcccctca tctgtcagca ctctgcccct caagtgtcaa ggatcgcgcc cctcatctgt
     1021 cagtagtcgc gcccctcaag tgtcaatacc gcagggcact tatccccagg cttgtccaca
     1081 tcatctgtgg gaaactcgcg taaaatcagg cgttttcgcc gatttgcgag gctggccagc
     1141 tccacgtcgc cggccgaaat cgagcctgcc cctcatctgt caacgccgcg ccgggtgagt
     1201 cggcccctca agtgtcaacg tccgcccctc atctgtcagt gagggccaag ttttccgcga
     1261 ggtatccaca acgccggcgg ccgcggtgtc tcgcacacgg cttcgacggc gtttctggcg
     1321 cgtttgcagg gccatagacg gccgccagcc cagcggcgag ggcaaccagc ccggtgagcg
     1381 tcgcaaagga gatcctgatc tgactgatgg gctgcctgta tcgagtggtg attttgtgcc
     1441 gagctgccgg tcggggagct gttggctggc tggtggcagg atatattgtg gtgtaaacaa
     1501 attgacgctt agacaactta ataacacatt gcggacgttt ttaatgtact ggggtggatg
     1561 cagtgggccc cactctgtga agacaatgcc gaattcggat ccggagctgc agtttgtgca
     1621 acaaattgag gaaggcattc tagagaagaa tttcggcatt tcgcaatgat acaaaatgaa
     1681 gagaataagg aaatgacggt gaaataaccg gtttgaaggt aaaaatgata aagtagacaa
     1741 ttgaattttt ctagttcatt ctccaacaat aaattcacaa caaaacaaat ctgcctagat
     1801 aaaaaactaa aagatatatc aagaatacat ctagaatcct ttgctgtaga agaattgctc
     1861 aataagaaca cgtggagctc ctttaatttt gatacgacct ttcaactcat cgacgtgact
     1921 ggcgatcgaa tgtccaagat gttcttcaag ataggagcgg agatcatttt cgcaagcctg
     1981 aaagatattt atgttgattc aggatttaat aatgttccca acttacaaaa atgtctccgt
     2041 cgacgtttct gatagttact agctcgacat aatcaaaatc caacgttttc tcattcagta
     2101 aatccctttt tcgttccaaa taaagaggaa gaagatggtc atgacgacgt cgaatgtagt
     2161 attgatgtgt cttggctgct tctgaaatat ttcgatgcgg tatgaattta atctgtatat
     2221 acctgtcggt ggtgtccatc cgcttggtgt aggatacttt tcgtgctcag gaacattcgg
     2281 caccacttct attggcatca atctttccac atacgaccaa tcgataggag cttcttcgac
     2341 cgttgcaaga cttctggctg taattgctag tagaaaaatt atatgataat aaataactta
     2401 cacttttcag ggagagcatg tttccatgga ttttcccaaa gtttctcagc tttttcgact
     2461 gaagttgttg aaaaagacaa cctggaaact gctcgagggg agaaaatgcg gagagaagaa
     2521 cccagcatct taataaaatt atataatttt gaataaaatc aaattaaaaa taagattaat
     2581 tgaaacacaa caatagaatg cagaaaatta ctcataagaa ataatttatt ttgaaagaag
     2641 ttgtgtcgat ttacgataaa aactacacgc aaacgaggct ccgcgtttac accgtttggc
     2701 aatggagcgc gcttgctatt agattttagg ccagctcaac gaaagtttaa tttatttttc
     2761 ttcttttttt ccattttttt gagtaaaata tcgaattttt tgtattaatt ctgtaaattt
     2821 tataatttgc aactattttg gcgtattctg cttgttttta tcagcgaatt tttatgcatt
     2881 tcagtcaaaa gtttgagcag gaaaaatgac atttaggact ttgtaaaatt gtattcttaa
     2941 atttgcttga aaacctacgt gtacaattga ttttattgaa tttttcttac gtttcccgtt
     3001 gtatcttatt gtatttaact ttcatcataa aataatttat ttccaggtaa aatatccgac
     3061 gctctcgtga atgagcaagg gcgaggagct gttcaccggg gtggtgccca tcctggtcga
     3121 gctggacggc gacgtaaacg gccacaagtt cagcgtgtcc ggcgagggcg agggcgatgc
     3181 cacctacggc aagctgaccc tgaagttcat ctgcaccacc ggcaagctgc ccgtgccctg
     3241 gcccaccctc gtgaccacct tcggctacgg cctgcagtgc ttcgcccgct accccgacca
     3301 catgaagcag cacgacttct tcaagtccgc catgcccgaa ggctacgtcc aggagcgcac
     3361 catcttcttc aaggacgacg gcaactacaa gacccgcgcc gaggtgaagt tcgagggcga
     3421 caccctggtg aaccgcatcg agctgaaggg catcgacttc aaggaggacg gcaacatcct
     3481 ggggcacaag ctggagtaca actacaacag ccacaacgtc tatatcatgg ccgacaagca
     3541 gaagaacggc atcaaggtga acttcaagat ccgccacaac atcgaggacg gcagcgtgca
     3601 gctcgccgac cactaccagc agaacacccc catcggcgac ggccccgtgc tgctgcccga
     3661 caaccactac ctgagctacc agtccgccct gagcaaagac cccaacgaga agcgcgatca
     3721 catggtcctg ctggagttcg tgaccgccgc cgggatcact ctcggcatgg acgagctgta
     3781 caagtaagct tggatgatcg acgccaacgt cgttgaattt tcaaatttta aatactgaat
     3841 atttgttttt tttcctatta tttatttatt ctctttgtgt tttttttctt gctttctaaa
     3901 aaattaattc aatccaaatc taaacatttt tttttctctt tccgtcaccc aattcgtatt
     3961 ccgctcctct catctgaaca caatgtgcaa gtttatttat cttctcgctt tcatttcatt
     4021 aggacgtggg gggaattggt ggaaggggga aacacacaaa aggatgatgg aaatgaaata
     4081 aggacacaca atatgcaaca acattcaatt cagaaatatg gaggaaggtt taaaagaaaa
     4141 cataaaaata tatagaggag gaaggaaaac tagtcgctgc aattgtcttc tgcacgaagt
     4201 ggtttaaact atcagtgttt gacaggatat attggcgggt aaacctaaga gaaaagagcg
     4261 tttattagaa taatcggata tttaaaaggg cgtgaaaagg tttatccgtt cgtccatttg
     4321 tatgtgcatg ccaaccacag ggttccccag atcaggcgct ggctgctgaa cccccagccg
     4381 gaactgaccc cacaaggccc tagcgtttgc aatgcaccag gtcatcattg acccaggcgt
     4441 gttccaccag gccgctgcct cgcaactctt cgcaggcttc gccgacctgc tcgcgccact
     4501 tcttcacgcg ggtggaatcc gatccgcaca tgaggcggaa ggtttccagc ttgagcgggt
     4561 acggctcccg gtgcgagctg aaatagtcga acatccgtcg ggccgtcggc gacagcttgc
     4621 ggtacttctc ccatatgaat ttcgtgtagt ggtcgccagc aaacagcacg acgatttcct
     4681 cgtcgatcag gacctggcaa cgggacgttt tcttgccacg gtccaggacg cggaagcggt
     4741 gcagcagcga caccgattcc aggtgcccaa cgcggtcgga cgtgaagccc atcgccgtcg
     4801 cctgtaggcg cgacaggcat tcctcggcct tcgtgtaata ccggccattg atcgaccagc
     4861 ccaggtcctg gcaaagctcg tagaacgtga aggtgatcgg ctcgccgata ggggtgcgct
     4921 tcgcgtactc caacacctgc tgccacacca gttcgtcatc gtcggcccgc agctcgacgc
     4981 cggtgtaggt gatcttcacg tccttgttga cgtggaaaat gaccttgttt tgcagcgcct
     5041 cgcgcgggat tttcttgttg cgcgtggtga acagggcaga gcgggccgtg tcgtttggca
     5101 tcgctcgcat cgtgtccggc cacggcgcaa tatcgaacaa ggaaagctgc atttccttga
     5161 tctgctgctt cgtgtgtttc agcaacgcgg cctgcttggc ctcgctgacc tgttttgcca
     5221 ggtcctcgcc ggcggttttt cgcttcttgg tcgtcatagt tcctcgcgtg tcgatggtca
     5281 tcgacttcgc caaacctgcc gcctcctgtt caagacgacg cgaacgctcc acggcggccg
     5341 atggcgcggg cagggcaggg ggagccagtt gcacgctgtc gcgctcgatc ttggccgtag
     5401 cttgctggac catcgagccg acggactgga aggtttcgcg gggcgcacgc atgacggtgc
     5461 ggcttgcgat ggtttcggca tcctcggcgg aaaaccccgc gtcgatcagt tcttgcctgt
     5521 atgccttccg gtcaaacgtc cgattcattc accctccttg cgggattgcc ccgactcacg
     5581 ccggggcaat gtgcccttat tcctgatttg acccgcctgg tgccttggtg tccagataat
     5641 ccaccttatc ggcaatgaag tcggtcccgt agaccgtctg gccgtccttc tcgtacttgg
     5701 tattccgaat cttgccctgc acgaatacca gcgacccctt gcccaaatac ttgccgtggg
     5761 cctcggcctg agagccaaaa cacttgatgc ggaagaagtc ggtgcgctcc tgcttgtcgc
     5821 cggcatcgtt gcgccacatc taggatctgc caggaaccgt aaaaaggccg cgttgctggc
     5881 gtttttccat aggctccgcc cccctgacga gcatcacaaa aatcgacgct caagtcagag
     5941 gtggcgaaac ccgacaggac tataaagata ccaggcgttt ccccctggaa gctccctcgt
     6001 gcgctctcct gttccgaccc tgccgcttac cggatacctg tccgcctttc tcccttcggg
     6061 aagcgtggcg ctttctcata gctcacgctg taggtatctc agttcggtgt aggtcgttcg
     6121 ctccaagctg ggctgtgtgc acgaaccccc cgttcagccc gaccgctgcg ccttatccgg
     6181 taactatcgt cttgagtcca acccggtaag acacgactta tcgccactgg cagcagccac
     6241 tggtaacagg attagcagag cgaggtatgt aggcggtgct acagagttct tgaagtggtg
     6301 gcctaactac ggctacacta gaaggacagt atttggtatc tgcgctctgc tgaagccagt
     6361 taccttcgga aaaagagttg gtagctcttg atccggcaaa caaaccaccg ctggtagcgg
     6421 tggttttttt gtttgcaagc agcagattac gcgcagaaaa aaaggatctc aagaagatcc
     6481 tttgatcttt tctacggggt ctgacgctca gtggaacgaa aactcacgtt aagggatttt
     6541 ggtcatgaga ttatcaaaaa ggatcttcac ctagatcctt ttaaattaaa aatgaagttt
     6601 taaatcaatc taaagtatat atgagtaaac ttggtctgac agttaccaat gcttaatcag
     6661 tgaggcacct atctcagcga tctgtctatt tcgttcatcc atagttgcct gactccccgt
     6721 cgtgtagata actacgatac gggagggctt accatctggc cccagtgctg caatgatacc
     6781 gcgagaacca cgctcaccgg ctccagattt atcagcaata aaccagccag ccggaagggc
     6841 cgagcgcaga agtggtcctg caactttatc cgcctccatc cagtctatta attgttgccg
     6901 ggaagctaga gtaagtagtt cgccagttaa tagtttgcgc aacg
//
