# Supplementary material for: Screening conditions and constructs for attempted genetic transformation of C. elegans by Agrobacterium
Source: PLoS One. 2025 May 27;20(5):e0325060. doi: 10.1371/journal.pone.0325060 (PMC12111652; doi:10.1371/journal.pone.0325060)
Supplement: S1 Fig — DNA Sequence files for constructs described in Table 1. (ZIP) [file pone.0325060.s001.zip › Genbank/dna1623.gb]

LOCUS       dna1623                 7100 bp ds-DNA     circular     29-MAY-2024
DEFINITION  .
ACCESSION   id
VERSION     id
COMMENT     Imported using the Genbank importer. File name: gg477_assembly.gb
            description.
FEATURES             Location/Qualifiers
     CDS             complement(137..1285)
                     /label="trfA"
                     /ApEinfo_revcolor="#c7b0e3"
                     /ApEinfo_fwdcolor="#c7b0e3"
                     /note="ApEinfo_revcolor: #c7b0e3"
     CDS             complement(137..1285)
                     /ApEinfo_revcolor="#84b0dc"
                     /ApEinfo_fwdcolor="#84b0dc"
                     /translation="IGRLTGRHTGKN*STRGFPPRMPKPSQAAPSCVRPAKPSSPSARWSSKLRPRSSATACNWLPLPCPRHRPPWSVRVVLNRRRQVWRSR*PSTREEL*RPRSEKPPARTWQNRSARPSRPRC*NTRSSRSRKCSFPCSILRRGRTRCERCQTTRPALPCSPRATRKSRARRCKTRSFSTSTRT*RSPTPASSCGPTMTNWCGSRCWSTRSAPLSASRSPSRSTSFARTWAGRSMAGITRRPRNACRAYRRRRWASRPTALGTWNRCRCCTASASWTVARKRPVARS*STRKSSCCLLATTTRNSYGRSTASCRRRPDGCSTISARTGSRTRSSWKPSASCADRIPPA*RSGASRSAKPAKSCEAAAWWNTPGSMMTWCIANARA"
     rep_origin      complement(1621..2209)
                     /label="ori"
                     /ApEinfo_revcolor="#9eafd2"
                     /ApEinfo_fwdcolor="#9eafd2"
                     /note="ApEinfo_revcolor: #9eafd2"
     primer_bind     complement(1701..1720)
                     /label="pBR322ori-F"
                     /ApEinfo_revcolor="#c7b0e3"
                     /ApEinfo_fwdcolor="#c7b0e3"
                     /note="ApEinfo_revcolor: #c7b0e3"
     CDS             complement(2380..3240)
                     /label="AmpR"
                     /ApEinfo_revcolor="#84b0dc"
                     /ApEinfo_fwdcolor="#84b0dc"
                     /note="ApEinfo_revcolor: #84b0dc"
     CDS             complement(2380..3240)
                     /ApEinfo_revcolor="#84b0dc"
                     /ApEinfo_fwdcolor="#84b0dc"
                     /translation="VFNISVSPLFPFLRHFAFLFLLTQKRW*K*KMLKISWVHEWVTSNWISTAVRSLRVFAPKNVFQ**ALLKFCYVARYYPVLTPGKSNSVAAYTILRMTWLSTHQSQKSILRMA*Q*ENYAVLP*P*VITLRPTYF*QRSEDRRS*PLFCTTWGIM*LALIVGNRS*MKPYQTTSVTPRCL*QWQQRCANY*LANYLL*LPGNN**TGWRRIKLQDHFCARPFRLAGLLLINLEPVSVVLAVSLQHWGQMVSPPVS*LSTRRGVRQLWMNEIDRSLR*VPH*LSIGNC"
     primer_bind     3003..3022
                     /label="Amp-R"
                     /ApEinfo_revcolor="#c7b0e3"
                     /ApEinfo_fwdcolor="#c7b0e3"
                     /note="ApEinfo_revcolor: #c7b0e3"
     promoter        complement(3241..3345)
                     /label="AmpR promoter"
                     /ApEinfo_revcolor="#d6b295"
                     /ApEinfo_fwdcolor="#d6b295"
                     /note="ApEinfo_revcolor: #d6b295"
     rep_origin      complement(3432..4063)
                     /label="oriV"
                     /ApEinfo_revcolor="#b4abac"
                     /ApEinfo_fwdcolor="#b4abac"
                     /note="ApEinfo_revcolor: #b4abac"
     misc_feature    complement(4155..4179)
                     /label="LB T-DNA repeat"
                     /ApEinfo_revcolor="#d59687"
                     /ApEinfo_fwdcolor="#d59687"
                     /note="ApEinfo_revcolor: #d59687"
     misc_feature    4284..4287
                     /label="5'OVH"
                     /ApEinfo_revcolor="#ffef86"
                     /ApEinfo_fwdcolor="#ffef86"
                     /note="ApEinfo_revcolor: #ffef86"
     misc_feature    4288..5750
                     /label="pRPL-28 promoter ?"
                     /ApEinfo_revcolor="#9eafd2"
                     /ApEinfo_fwdcolor="#9eafd2"
                     /note="ApEinfo_revcolor: #9eafd2"
     misc_feature    5751..5754
                     /label="5'OVH"
                     /ApEinfo_revcolor="#ffef86"
                     /ApEinfo_fwdcolor="#ffef86"
                     /note="ApEinfo_revcolor: #ffef86"
     misc_feature    5751..5754
                     /label="3'OVH"
                     /ApEinfo_revcolor="#ffef86"
                     /ApEinfo_fwdcolor="#ffef86"
                     /note="ApEinfo_revcolor: #ffef86"
     CDS             5752..6621
                     /label="Translation 15-884"
                     /ApEinfo_revcolor="#85dae9"
                     /ApEinfo_fwdcolor="#85dae9"
     misc_feature    5752..6621
                     /label="GFP"
                     /ApEinfo_revcolor="#b1ff67"
                     /ApEinfo_fwdcolor="#b1ff67"
                     /note="ApEinfo_revcolor: #b1ff67"
     CDS             5752..6621
                     /ApEinfo_revcolor="#84b0dc"
                     /ApEinfo_fwdcolor="#84b0dc"
                     /translation="VNE*RRRTFHWSCPNSC*IRW*C*WAQIFCQWRG*R*CNIRKTYP*IYLHYWKTTCSMGKFKHIYTN*P*LFKFSANTCHYFLLWCSMLLEIPRSYETA*LFQECHARRLCTGKNYIFQR*RELQDT*V*TVRY*LTIHI*IFRC*SQV*R*YPC**NRVKRY*F*RRWKHSWTQIGIQL*LTQCIHHGRQTKEWNQSCKFKLGLTN*RIIFKFSELQN*TQH*RWKRSTSRPLSTKYSNWRWPCPFTRQPLPVHTICPFERSQRKERSHGPS*VCNSCWDYTWHG*TIQ"
     misc_feature    5923..5973
                     /label="Intron"
                     /ApEinfo_revcolor="#ff9ccd"
                     /ApEinfo_fwdcolor="#ff9ccd"
                     /note="ApEinfo_revcolor: #ff9ccd"
     misc_feature    6128..6178
                     /label="Intron"
                     /ApEinfo_revcolor="#ff9ccd"
                     /ApEinfo_fwdcolor="#ff9ccd"
                     /note="ApEinfo_revcolor: #ff9ccd"
     misc_feature    6343..6393
                     /label="Intron"
                     /ApEinfo_revcolor="#ff9ccd"
                     /ApEinfo_fwdcolor="#ff9ccd"
                     /note="ApEinfo_revcolor: #ff9ccd"
     misc_feature    6552..6552
                     /label="mutated C:T to remove BsaI site"
                     /ApEinfo_revcolor="#f58a5e"
                     /ApEinfo_fwdcolor="#f58a5e"
                     /note="ApEinfo_revcolor: #f58a5e"
     CDS             6622..6624
                     /label="Translation 885-887"
                     /ApEinfo_revcolor="#b4abac"
                     /ApEinfo_fwdcolor="#b4abac"
     CDS             6622..6624
                     /ApEinfo_revcolor="#84b0dc"
                     /ApEinfo_fwdcolor="#84b0dc"
                     /translation="M"
     misc_feature    6625..6628
                     /label="5'OVH"
                     /ApEinfo_revcolor="#ffef86"
                     /ApEinfo_fwdcolor="#ffef86"
                     /note="ApEinfo_revcolor: #ffef86"
     misc_feature    6625..6628
                     /label="3'OVH"
                     /ApEinfo_revcolor="#ffef86"
                     /ApEinfo_fwdcolor="#ffef86"
                     /note="ApEinfo_revcolor: #ffef86"
     misc_feature    6629..7011
                     /label="let-858 3' UTR"
                     /ApEinfo_revcolor="#ff9ccd"
                     /ApEinfo_fwdcolor="#ff9ccd"
                     /note="ApEinfo_revcolor: #ff9ccd"
     CDS             6629..7011
                     /label="Translation 18-400"
                     /ApEinfo_revcolor="#ffef86"
                     /ApEinfo_fwdcolor="#ffef86"
     CDS             6629..7011
                     /ApEinfo_revcolor="#84b0dc"
                     /ApEinfo_fwdcolor="#84b0dc"
                     /translation="AWMIDANVVEFSNFKY*IFVFFPIIYLFSLCFFSCFLKN*FNPNLNIFFSLSVTQFVFRSSHLNTMCKFIYLLAFISLGRGGNWWKGETHKRMMEMK*GHTICNNIQFRNMEEGLKENIKIYRGGRK"
     misc_feature    6783..6785
                     /label="modified from CTC to remove BsmBi cut site"
                     /ApEinfo_revcolor="#faac61"
                     /ApEinfo_fwdcolor="#faac61"
                     /note="ApEinfo_revcolor: #faac61"
     misc_feature    complement(7057..7081)
                     /label="RB T-DNA repeat"
                     /ApEinfo_revcolor="#d59687"
                     /ApEinfo_fwdcolor="#d59687"
                     /note="ApEinfo_revcolor: #d59687"
ORIGIN
        1 gtttattaga ataatcggat atttaaaagg gcgtgaaaag gtttatccgt tcgtccattt
       61 gtatgtgcat gccaaccaca gggttcccca gatcaggcgc tggctgctga acccccagcc
      121 ggaactgacc ccacaaggcc ctagcgtttg caatgcacca ggtcatcatt gacccaggcg
      181 tgttccacca ggccgctgcc tcgcaactct tcgcaggctt cgccgacctg ctcgcgccac
      241 ttcttcacgc gggtggaatc cgatccgcac atgaggcgga aggtttccag cttgagcggg
      301 tacggctccc ggtgcgagct gaaatagtcg aacatccgtc gggccgtcgg cgacagcttg
      361 cggtacttct cccatatgaa tttcgtgtag tggtcgccag caaacagcac gacgatttcc
      421 tcgtcgatca ggacctggca acgggacgtt ttcttgccac ggtccaggac gcggaagcgg
      481 tgcagcagcg acaccgattc caggtgccca acgcggtcgg acgtgaagcc catcgccgtc
      541 gcctgtaggc gcgacaggca ttcctcggcc ttcgtgtaat accggccatt gatcgaccag
      601 cccaggtcct ggcaaagctc gtagaacgtg aaggtgatcg gctcgccgat aggggtgcgc
      661 ttcgcgtact ccaacacctg ctgccacacc agttcgtcat cgtcggcccg cagctcgacg
      721 ccggtgtagg tgatcttcac gtccttgttg acgtggaaaa tgaccttgtt ttgcagcgcc
      781 tcgcgcggga ttttcttgtt gcgcgtggtg aacagggcag agcgggccgt gtcgtttggc
      841 atcgctcgca tcgtgtccgg ccacggcgca atatcgaaca aggaaagctg catttccttg
      901 atctgctgct tcgtgtgttt cagcaacgcg gcctgcttgg cctcgctgac ctgttttgcc
      961 aggtcctcgc cggcggtttt tcgcttcttg gtcgtcatag ttcctcgcgt gtcgatggtc
     1021 atcgacttcg ccaaacctgc cgcctcctgt tcaagacgac gcgaacgctc cacggcggcc
     1081 gatggcgcgg gcagggcagg gggagccagt tgcacgctgt cgcgctcgat cttggccgta
     1141 gcttgctgga ccatcgagcc gacggactgg aaggtttcgc ggggcgcacg catgacggtg
     1201 cggcttgcga tggtttcggc atcctcggcg gaaaaccccg cgtcgatcag ttcttgcctg
     1261 tatgccttcc ggtcaaacgt ccgattcatt caccctcctt gcgggattgc cccgactcac
     1321 gccggggcaa tgtgccctta ttcctgattt gacccgcctg gtgccttggt gtccagataa
     1381 tccaccttat cggcaatgaa gtcggtcccg tagaccgtct ggccgtcctt ctcgtacttg
     1441 gtattccgaa tcttgccctg cacgaatacc agcgacccct tgcccaaata cttgccgtgg
     1501 gcctcggcct gagagccaaa acacttgatg cggaagaagt cggtgcgctc ctgcttgtcg
     1561 ccggcatcgt tgcgccacat ctaggatctg ccaggaaccg taaaaaggcc gcgttgctgg
     1621 cgtttttcca taggctccgc ccccctgacg agcatcacaa aaatcgacgc tcaagtcaga
     1681 ggtggcgaaa cccgacagga ctataaagat accaggcgtt tccccctgga agctccctcg
     1741 tgcgctctcc tgttccgacc ctgccgctta ccggatacct gtccgccttt ctcccttcgg
     1801 gaagcgtggc gctttctcat agctcacgct gtaggtatct cagttcggtg taggtcgttc
     1861 gctccaagct gggctgtgtg cacgaacccc ccgttcagcc cgaccgctgc gccttatccg
     1921 gtaactatcg tcttgagtcc aacccggtaa gacacgactt atcgccactg gcagcagcca
     1981 ctggtaacag gattagcaga gcgaggtatg taggcggtgc tacagagttc ttgaagtggt
     2041 ggcctaacta cggctacact agaaggacag tatttggtat ctgcgctctg ctgaagccag
     2101 ttaccttcgg aaaaagagtt ggtagctctt gatccggcaa acaaaccacc gctggtagcg
     2161 gtggtttttt tgtttgcaag cagcagatta cgcgcagaaa aaaaggatct caagaagatc
     2221 ctttgatctt ttctacgggg tctgacgctc agtggaacga aaactcacgt taagggattt
     2281 tggtcatgag attatcaaaa aggatcttca cctagatcct tttaaattaa aaatgaagtt
     2341 ttaaatcaat ctaaagtata tatgagtaaa cttggtctga cagttaccaa tgcttaatca
     2401 gtgaggcacc tatctcagcg atctgtctat ttcgttcatc catagttgcc tgactccccg
     2461 tcgtgtagat aactacgata cgggagggct taccatctgg ccccagtgct gcaatgatac
     2521 cgcgagaacc acgctcaccg gctccagatt tatcagcaat aaaccagcca gccggaaggg
     2581 ccgagcgcag aagtggtcct gcaactttat ccgcctccat ccagtctatt aattgttgcc
     2641 gggaagctag agtaagtagt tcgccagtta atagtttgcg caacgttgtt gccattgcta
     2701 caggcatcgt ggtgtcacgc tcgtcgtttg gtatggcttc attcagctcc ggttcccaac
     2761 gatcaaggcg agttacatga tcccccatgt tgtgcaaaaa agcggttagc tccttcggtc
     2821 ctccgatcgt tgtcagaagt aagttggccg cagtgttatc actcatggtt atggcagcac
     2881 tgcataattc tcttactgtc atgccatccg taagatgctt ttctgtgact ggtgagtact
     2941 caaccaagtc attctgagaa tagtgtatgc ggcgaccgag ttgctcttgc ccggcgtcaa
     3001 tacgggataa taccgcgcca catagcagaa ctttaaaagt gctcatcatt ggaaaacgtt
     3061 cttcggggcg aaaactctca aggatcttac cgctgttgag atccagttcg atgtaaccca
     3121 ctcgtgcacc caactgatct tcagcatctt ttactttcac cagcgtttct gggtgagcaa
     3181 aaacaggaag gcaaaatgcc gcaaaaaagg gaataagggc gacacggaaa tgttgaatac
     3241 tcatactctt cctttttcaa tattattgaa gcatttatca gggttattgt ctcatgagcg
     3301 gatacatatt tgaatgtatt tagaaaaata aacaaatagg ggttccgcgc acgaattggc
     3361 cagcgctgcc atttttgggg tgaggccgtt cgcggccgag gggcgcagcc cctgggggga
     3421 tgggaggccc gcgttagcgg gccgggaggg ttcgagaagg gggggcaccc cccttcggcg
     3481 tgcgcggtca cgcgcacagg gcgcagccct ggttaaaaac aaggtttata aatattggtt
     3541 taaaagcagg ttaaaagaca ggttagcggt ggccgaaaaa cgggcggaaa cccttgcaaa
     3601 tgctggattt tctgcctgtg gacagcccct caaatgtcaa taggtgcgcc cctcatctgt
     3661 cagcactctg cccctcaagt gtcaaggatc gcgcccctca tctgtcagta gtcgcgcccc
     3721 tcaagtgtca ataccgcagg gcacttatcc ccaggcttgt ccacatcatc tgtgggaaac
     3781 tcgcgtaaaa tcaggcgttt tcgccgattt gcgaggctgg ccagctccac gtcgccggcc
     3841 gaaatcgagc ctgcccctca tctgtcaacg ccgcgccggg tgagtcggcc cctcaagtgt
     3901 caacgtccgc ccctcatctg tcagtgaggg ccaagttttc cgcgaggtat ccacaacgcc
     3961 ggcggccgcg gtgtctcgca cacggcttcg acggcgtttc tggcgcgttt gcagggccat
     4021 agacggccgc cagcccagcg gcgagggcaa ccagcccggt gagcgtcgca aaggagatcc
     4081 tgatctgact gatgggctgc ctgtatcgag tggtgatttt gtgccgagct gccggtcggg
     4141 gagctgttgg ctggctggtg gcaggatata ttgtggtgta aacaaattga cgcttagaca
     4201 acttaataac acattgcgga cgtttttaat gtactggggt ggatgcagtg ggccccactc
     4261 tgtgaagaca atgccgaatt cggatccgga gctgcagttt gtgcaacaaa ttgaggaagg
     4321 cattctagag aagaatttcg gcatttcgca atgatacaaa atgaagagaa taaggaaatg
     4381 acggtgaaat aaccggtttg aaggtaaaaa tgataaagta gacaattgaa tttttctagt
     4441 tcattctcca acaataaatt cacaacaaaa caaatctgcc tagataaaaa actaaaagat
     4501 atatcaagaa tacatctaga atcctttgct gtagaagaat tgctcaataa gaacacgtgg
     4561 agctccttta attttgatac gacctttcaa ctcatcgacg tgactggcga tcgaatgtcc
     4621 aagatgttct tcaagatagg agcggagatc attttcgcaa gcctgaaaga tatttatgtt
     4681 gattcaggat ttaataatgt tcccaactta caaaaatgtc tccgtcgacg tttctgatag
     4741 ttactagctc gacataatca aaatccaacg ttttctcatt cagtaaatcc ctttttcgtt
     4801 ccaaataaag aggaagaaga tggtcatgac gacgtcgaat gtagtattga tgtgtcttgg
     4861 ctgcttctga aatatttcga tgcggtatga atttaatctg tatatacctg tcggtggtgt
     4921 ccatccgctt ggtgtaggat acttttcgtg ctcaggaaca ttcggcacca cttctattgg
     4981 catcaatctt tccacatacg accaatcgat aggagcttct tcgaccgttg caagacttct
     5041 ggctgtaatt gctagtagaa aaattatatg ataataaata acttacactt ttcagggaga
     5101 gcatgtttcc atggattttc ccaaagtttc tcagcttttt cgactgaagt tgttgaaaaa
     5161 gacaacctgg aaactgctcg aggggagaaa atgcggagag aagaacccag catcttaata
     5221 aaattatata attttgaata aaatcaaatt aaaaataaga ttaattgaaa cacaacaata
     5281 gaatgcagaa aattactcat aagaaataat ttattttgaa agaagttgtg tcgatttacg
     5341 ataaaaacta cacgcaaacg aggctccgcg tttacaccgt ttggcaatgg agcgcgcttg
     5401 ctattagatt ttaggccagc tcaacgaaag tttaatttat ttttcttctt tttttccatt
     5461 tttttgagta aaatatcgaa ttttttgtat taattctgta aattttataa tttgcaacta
     5521 ttttggcgta ttctgcttgt ttttatcagc gaatttttat gcatttcagt caaaagtttg
     5581 agcaggaaaa atgacattta ggactttgta aaattgtatt cttaaatttg cttgaaaacc
     5641 tacgtgtaca attgatttta ttgaattttt cttacgtttc ccgttgtatc ttattgtatt
     5701 taactttcat cataaaataa tttatttcca ggtaaaatat ccgacgctct cgtgaatgag
     5761 taaaggagaa gaacttttca ctggagttgt cccaattctt gttgaattag atggtgatgt
     5821 taatgggcac aaattttctg tcagtggaga gggtgaaggt gatgcaacat acggaaaact
     5881 tacccttaaa tttatttgca ctactggaaa actacctgtt ccatgggtaa gtttaaacat
     5941 atatatacta actaaccctg attatttaaa ttttcagcca acacttgtca ctactttctg
     6001 ttatggtgtt caatgcttct cgagataccc agatcatatg aaacggcatg actttttcaa
     6061 gagtgccatg cccgaaggtt atgtacagga aagaactata tttttcaaag atgacgggaa
     6121 ctacaagaca cgtaagttta aacagttcgg tactaactaa ccatacatat ttaaattttc
     6181 aggtgctgaa gtcaagtttg aaggtgatac ccttgttaat agaatcgagt taaaaggtat
     6241 tgattttaaa gaagatggaa acattcttgg acacaaattg gaatacaact ataactcaca
     6301 caatgtatac atcatggcag acaaacaaaa gaatggaatc aaagttgtaa gtttaaactt
     6361 ggacttacta actaacggat tatatttaaa ttttcagaac ttcaaaatta gacacaacat
     6421 tgaagatgga agcgttcaac tagcagacca ttatcaacaa aatactccaa ttggcgatgg
     6481 ccctgtcctt ttaccagaca accattacct gtccacacaa tctgcccttt cgaaagatcc
     6541 caacgaaaag agagatcaca tggtccttct tgagtttgta acagctgctg ggattacaca
     6601 tggcatggat gaactataca aatgataagc ttggatgatc gacgccaacg tcgttgaatt
     6661 ttcaaatttt aaatactgaa tatttgtttt ttttcctatt atttatttat tctctttgtg
     6721 ttttttttct tgctttctaa aaaattaatt caatccaaat ctaaacattt ttttttctct
     6781 ttccgtcacc caattcgtat tccgctcctc tcatctgaac acaatgtgca agtttattta
     6841 tcttctcgct ttcatttcat taggacgtgg ggggaattgg tggaaggggg aaacacacaa
     6901 aaggatgatg gaaatgaaat aaggacacac aatatgcaac aacattcaat tcagaaatat
     6961 ggaggaaggt ttaaaagaaa acataaaaat atatagagga ggaaggaaaa ctagtcgctg
     7021 caattgtctt ctgcacgaag tggtttaaac tatcagtgtt tgacaggata tattggcggg
     7081 taaacctaag agaaaagagc
//
