# Supplementary material for: Screening conditions and constructs for attempted genetic transformation of C. elegans by Agrobacterium
Source: PLoS One. 2025 May 27;20(5):e0325060. doi: 10.1371/journal.pone.0325060 (PMC12111652; doi:10.1371/journal.pone.0325060)
Supplement: S1 Fig — DNA Sequence files for constructs described in Table 1. (ZIP) [file pone.0325060.s001.zip › Genbank/dna1624.gb]

LOCUS       dna1624                 6115 bp ds-DNA     circular     29-MAY-2024
DEFINITION  .
ACCESSION   id
VERSION     id
COMMENT     Imported using the Genbank importer. File name: gg478_assembly.gb
            description.
FEATURES             Location/Qualifiers
     CDS             complement(100..1248)
                     /label="trfA"
                     /ApEinfo_revcolor="#c7b0e3"
                     /ApEinfo_fwdcolor="#c7b0e3"
                     /note="ApEinfo_revcolor: #c7b0e3"
     CDS             complement(100..1248)
                     /ApEinfo_revcolor="#84b0dc"
                     /ApEinfo_fwdcolor="#84b0dc"
                     /translation="IGRLTGRHTGKN*STRGFPPRMPKPSQAAPSCVRPAKPSSPSARWSSKLRPRSSATACNWLPLPCPRHRPPWSVRVVLNRRRQVWRSR*PSTREEL*RPRSEKPPARTWQNRSARPSRPRC*NTRSSRSRKCSFPCSILRRGRTRCERCQTTRPALPCSPRATRKSRARRCKTRSFSTSTRT*RSPTPASSCGPTMTNWCGSRCWSTRSAPLSASRSPSRSTSFARTWAGRSMAGITRRPRNACRAYRRRRWASRPTALGTWNRCRCCTASASWTVARKRPVARS*STRKSSCCLLATTTRNSYGRSTASCRRRPDGCSTISARTGSRTRSSWKPSASCADRIPPA*RSGASRSAKPAKSCEAAAWWNTPGSMMTWCIANARA"
     rep_origin      complement(1584..2172)
                     /label="ori"
                     /ApEinfo_revcolor="#9eafd2"
                     /ApEinfo_fwdcolor="#9eafd2"
                     /note="ApEinfo_revcolor: #9eafd2"
     primer_bind     complement(1664..1683)
                     /label="pBR322ori-F"
                     /ApEinfo_revcolor="#c7b0e3"
                     /ApEinfo_fwdcolor="#c7b0e3"
                     /note="ApEinfo_revcolor: #c7b0e3"
     CDS             complement(2343..3203)
                     /label="AmpR"
                     /ApEinfo_revcolor="#84b0dc"
                     /ApEinfo_fwdcolor="#84b0dc"
                     /note="ApEinfo_revcolor: #84b0dc"
     CDS             complement(2343..3203)
                     /ApEinfo_revcolor="#84b0dc"
                     /ApEinfo_fwdcolor="#84b0dc"
                     /translation="VFNISVSPLFPFLRHFAFLFLLTQKRW*K*KMLKISWVHEWVTSNWISTAVRSLRVFAPKNVFQ**ALLKFCYVARYYPVLTPGKSNSVAAYTILRMTWLSTHQSQKSILRMA*Q*ENYAVLP*P*VITLRPTYF*QRSEDRRS*PLFCTTWGIM*LALIVGNRS*MKPYQTTSVTPRCL*QWQQRCANY*LANYLL*LPGNN**TGWRRIKLQDHFCARPFRLAGLLLINLEPVSVVLAVSLQHWGQMVSPPVS*LSTRRGVRQLWMNEIDRSLR*VPH*LSIGNC"
     primer_bind     2966..2985
                     /label="Amp-R"
                     /ApEinfo_revcolor="#c7b0e3"
                     /ApEinfo_fwdcolor="#c7b0e3"
                     /note="ApEinfo_revcolor: #c7b0e3"
     promoter        complement(3204..3308)
                     /label="AmpR promoter"
                     /ApEinfo_revcolor="#d6b295"
                     /ApEinfo_fwdcolor="#d6b295"
                     /note="ApEinfo_revcolor: #d6b295"
     rep_origin      complement(3395..4026)
                     /label="oriV"
                     /ApEinfo_revcolor="#b4abac"
                     /ApEinfo_fwdcolor="#b4abac"
                     /note="ApEinfo_revcolor: #b4abac"
     misc_feature    complement(4118..4142)
                     /label="LB T-DNA repeat"
                     /ApEinfo_revcolor="#d59687"
                     /ApEinfo_fwdcolor="#d59687"
                     /note="ApEinfo_revcolor: #d59687"
     primer          4120..4146
                     /label="primer_003"
                     /note="sequence: ggtggcaggatatattgtggtgtaaac"
                     /ApEinfo_revcolor="#85dae9"
                     /ApEinfo_fwdcolor="#85dae9"
     primer          4165..4185
                     /label="p"
                     /note="sequence: cttaataacacattgcggacg"
                     /ApEinfo_revcolor="#c7b0e3"
                     /ApEinfo_fwdcolor="#c7b0e3"
     primer          complement(4165..4185)
                     /label="primer_468"
                     /note="sequence: cgtccgcaatgtgttattaag"
                     /ApEinfo_revcolor="#b7e6d7"
                     /ApEinfo_fwdcolor="#b7e6d7"
     misc_feature    4247..4250
                     /label="5'OVH"
                     /ApEinfo_revcolor="#ffef86"
                     /ApEinfo_fwdcolor="#ffef86"
                     /note="ApEinfo_revcolor: #ffef86"
     promoter        4251..4850
                     /label="eft-3 promoter"
                     /ApEinfo_revcolor="#c6c9d1"
                     /ApEinfo_fwdcolor="#c6c9d1"
                     /note="ApEinfo_revcolor: #c6c9d1"
     primer          complement(4443..4462)
                     /label="primer_496"
                     /note="sequence: cacatctaactcctagcacg"
                     /ApEinfo_revcolor="#faac61"
                     /ApEinfo_fwdcolor="#faac61"
     misc_feature    4851..4854
                     /label="3'OVH"
                     /ApEinfo_revcolor="#ffef86"
                     /ApEinfo_fwdcolor="#ffef86"
                     /note="ApEinfo_revcolor: #ffef86"
     misc_feature    4851..4854
                     /label="5'OVH"
                     /ApEinfo_revcolor="#ffef86"
                     /ApEinfo_fwdcolor="#ffef86"
                     /note="ApEinfo_revcolor: #ffef86"
     CDS             4852..5655
                     /label="Translation 15-818"
                     /ApEinfo_revcolor="#c7b0e3"
                     /ApEinfo_fwdcolor="#c7b0e3"
     misc_feature    4852..5655
                     /label="BFP"
                     /ApEinfo_revcolor="#85dae9"
                     /ApEinfo_fwdcolor="#85dae9"
                     /note="ApEinfo_revcolor: #85dae9"
     CDS             4852..5655
                     /ApEinfo_revcolor="#84b0dc"
                     /ApEinfo_fwdcolor="#84b0dc"
                     /translation="TNVRTHQGEHAHEALHGGNRRQPPLQVHLRGRGKAIRGNPNHAYQGRRGRTTPIRLRHPRHLLPLRVQGKFKHIYTN*P*LFKFSDLHQPHPRNPRLLQAILPRGIHLGACHHLRGRRSPHRHPRHLPPRRMPHLQRQDPWSQLHLQRTSHAKENPRMGNLHRDSLPSRRRTRGT*RHGPQARRRLPPHRQHQGKFKQFGTN*PYIFKFSDHLPFQEASQEPQDARSLLR*LPSRAYQGGQQRNLRRATRGRRRPLLRPPIQARTQAQ"
     misc_feature    5310..5310
                     /label="mutated g-a to remove cut site"
                     /ApEinfo_revcolor="#faac61"
                     /ApEinfo_fwdcolor="#faac61"
                     /note="ApEinfo_revcolor: #faac61"
     misc_feature    5325..5325
                     /label="mutated g-a to remove cut site"
                     /ApEinfo_revcolor="#b4abac"
                     /ApEinfo_fwdcolor="#b4abac"
                     /note="ApEinfo_revcolor: #b4abac"
     misc_feature    5340..5340
                     /label="mutated c-t to remove cut site"
                     /ApEinfo_revcolor="#85dae9"
                     /ApEinfo_fwdcolor="#85dae9"
                     /note="ApEinfo_revcolor: #85dae9"
     misc_feature    5578..5578
                     /label="mutated g-a to remove cut site"
                     /ApEinfo_revcolor="#b4abac"
                     /ApEinfo_fwdcolor="#b4abac"
                     /note="ApEinfo_revcolor: #b4abac"
     misc_feature    5656..5659
                     /label="5'OVH"
                     /ApEinfo_revcolor="#ffef86"
                     /ApEinfo_fwdcolor="#ffef86"
                     /note="ApEinfo_revcolor: #ffef86"
     misc_feature    5656..5659
                     /label="3'OVH"
                     /ApEinfo_revcolor="#ffef86"
                     /ApEinfo_fwdcolor="#ffef86"
                     /note="ApEinfo_revcolor: #ffef86"
     CDS             5660..5665
                     /label="Translation 18-23"
                     /ApEinfo_revcolor="#84b0dc"
                     /ApEinfo_fwdcolor="#84b0dc"
     CDS             5660..5665
                     /ApEinfo_revcolor="#84b0dc"
                     /ApEinfo_fwdcolor="#84b0dc"
                     /translation="AL"
     terminator      5666..5989
                     /label="tbb-2 terminator"
                     /ApEinfo_revcolor="#c6c9d1"
                     /ApEinfo_fwdcolor="#c6c9d1"
                     /note="ApEinfo_revcolor: #c6c9d1"
     primer          5802..5825
                     /label="primer_492"
                     /note="sequence: catctgagtgaagtgaatgctatc"
                     /ApEinfo_revcolor="#ff9ccd"
                     /ApEinfo_fwdcolor="#ff9ccd"
     misc_feature    5990..5993
                     /label="3'OVH"
                     /ApEinfo_revcolor="#ffef86"
                     /ApEinfo_fwdcolor="#ffef86"
                     /note="ApEinfo_revcolor: #ffef86"
     primer          complement(6034..6056)
                     /label="primer_491"
                     /note="sequence: cgccaatatatcctgtcaaacac"
                     /ApEinfo_revcolor="#75c6a9"
                     /ApEinfo_fwdcolor="#75c6a9"
     misc_feature    complement(6035..6059)
                     /label="RB T-DNA repeat"
                     /ApEinfo_revcolor="#d59687"
                     /ApEinfo_fwdcolor="#d59687"
                     /note="ApEinfo_revcolor: #d59687"
     primer          complement(6095..6115)
                     /label="primer_004"
                     /note="sequence: ttcacgcccttttaaatatcc"
                     /ApEinfo_revcolor="#85dae9"
                     /ApEinfo_fwdcolor="#85dae9"
ORIGIN
        1 aaggtttatc cgttcgtcca tttgtatgtg catgccaacc acagggttcc ccagatcagg
       61 cgctggctgc tgaaccccca gccggaactg accccacaag gccctagcgt ttgcaatgca
      121 ccaggtcatc attgacccag gcgtgttcca ccaggccgct gcctcgcaac tcttcgcagg
      181 cttcgccgac ctgctcgcgc cacttcttca cgcgggtgga atccgatccg cacatgaggc
      241 ggaaggtttc cagcttgagc gggtacggct cccggtgcga gctgaaatag tcgaacatcc
      301 gtcgggccgt cggcgacagc ttgcggtact tctcccatat gaatttcgtg tagtggtcgc
      361 cagcaaacag cacgacgatt tcctcgtcga tcaggacctg gcaacgggac gttttcttgc
      421 cacggtccag gacgcggaag cggtgcagca gcgacaccga ttccaggtgc ccaacgcggt
      481 cggacgtgaa gcccatcgcc gtcgcctgta ggcgcgacag gcattcctcg gccttcgtgt
      541 aataccggcc attgatcgac cagcccaggt cctggcaaag ctcgtagaac gtgaaggtga
      601 tcggctcgcc gataggggtg cgcttcgcgt actccaacac ctgctgccac accagttcgt
      661 catcgtcggc ccgcagctcg acgccggtgt aggtgatctt cacgtccttg ttgacgtgga
      721 aaatgacctt gttttgcagc gcctcgcgcg ggattttctt gttgcgcgtg gtgaacaggg
      781 cagagcgggc cgtgtcgttt ggcatcgctc gcatcgtgtc cggccacggc gcaatatcga
      841 acaaggaaag ctgcatttcc ttgatctgct gcttcgtgtg tttcagcaac gcggcctgct
      901 tggcctcgct gacctgtttt gccaggtcct cgccggcggt ttttcgcttc ttggtcgtca
      961 tagttcctcg cgtgtcgatg gtcatcgact tcgccaaacc tgccgcctcc tgttcaagac
     1021 gacgcgaacg ctccacggcg gccgatggcg cgggcagggc agggggagcc agttgcacgc
     1081 tgtcgcgctc gatcttggcc gtagcttgct ggaccatcga gccgacggac tggaaggttt
     1141 cgcggggcgc acgcatgacg gtgcggcttg cgatggtttc ggcatcctcg gcggaaaacc
     1201 ccgcgtcgat cagttcttgc ctgtatgcct tccggtcaaa cgtccgattc attcaccctc
     1261 cttgcgggat tgccccgact cacgccgggg caatgtgccc ttattcctga tttgacccgc
     1321 ctggtgcctt ggtgtccaga taatccacct tatcggcaat gaagtcggtc ccgtagaccg
     1381 tctggccgtc cttctcgtac ttggtattcc gaatcttgcc ctgcacgaat accagcgacc
     1441 ccttgcccaa atacttgccg tgggcctcgg cctgagagcc aaaacacttg atgcggaaga
     1501 agtcggtgcg ctcctgcttg tcgccggcat cgttgcgcca catctaggat ctgccaggaa
     1561 ccgtaaaaag gccgcgttgc tggcgttttt ccataggctc cgcccccctg acgagcatca
     1621 caaaaatcga cgctcaagtc agaggtggcg aaacccgaca ggactataaa gataccaggc
     1681 gtttccccct ggaagctccc tcgtgcgctc tcctgttccg accctgccgc ttaccggata
     1741 cctgtccgcc tttctccctt cgggaagcgt ggcgctttct catagctcac gctgtaggta
     1801 tctcagttcg gtgtaggtcg ttcgctccaa gctgggctgt gtgcacgaac cccccgttca
     1861 gcccgaccgc tgcgccttat ccggtaacta tcgtcttgag tccaacccgg taagacacga
     1921 cttatcgcca ctggcagcag ccactggtaa caggattagc agagcgaggt atgtaggcgg
     1981 tgctacagag ttcttgaagt ggtggcctaa ctacggctac actagaagga cagtatttgg
     2041 tatctgcgct ctgctgaagc cagttacctt cggaaaaaga gttggtagct cttgatccgg
     2101 caaacaaacc accgctggta gcggtggttt ttttgtttgc aagcagcaga ttacgcgcag
     2161 aaaaaaagga tctcaagaag atcctttgat cttttctacg gggtctgacg ctcagtggaa
     2221 cgaaaactca cgttaaggga ttttggtcat gagattatca aaaaggatct tcacctagat
     2281 ccttttaaat taaaaatgaa gttttaaatc aatctaaagt atatatgagt aaacttggtc
     2341 tgacagttac caatgcttaa tcagtgaggc acctatctca gcgatctgtc tatttcgttc
     2401 atccatagtt gcctgactcc ccgtcgtgta gataactacg atacgggagg gcttaccatc
     2461 tggccccagt gctgcaatga taccgcgaga accacgctca ccggctccag atttatcagc
     2521 aataaaccag ccagccggaa gggccgagcg cagaagtggt cctgcaactt tatccgcctc
     2581 catccagtct attaattgtt gccgggaagc tagagtaagt agttcgccag ttaatagttt
     2641 gcgcaacgtt gttgccattg ctacaggcat cgtggtgtca cgctcgtcgt ttggtatggc
     2701 ttcattcagc tccggttccc aacgatcaag gcgagttaca tgatccccca tgttgtgcaa
     2761 aaaagcggtt agctccttcg gtcctccgat cgttgtcaga agtaagttgg ccgcagtgtt
     2821 atcactcatg gttatggcag cactgcataa ttctcttact gtcatgccat ccgtaagatg
     2881 cttttctgtg actggtgagt actcaaccaa gtcattctga gaatagtgta tgcggcgacc
     2941 gagttgctct tgcccggcgt caatacggga taataccgcg ccacatagca gaactttaaa
     3001 agtgctcatc attggaaaac gttcttcggg gcgaaaactc tcaaggatct taccgctgtt
     3061 gagatccagt tcgatgtaac ccactcgtgc acccaactga tcttcagcat cttttacttt
     3121 caccagcgtt tctgggtgag caaaaacagg aaggcaaaat gccgcaaaaa agggaataag
     3181 ggcgacacgg aaatgttgaa tactcatact cttccttttt caatattatt gaagcattta
     3241 tcagggttat tgtctcatga gcggatacat atttgaatgt atttagaaaa ataaacaaat
     3301 aggggttccg cgcacgaatt ggccagcgct gccatttttg gggtgaggcc gttcgcggcc
     3361 gaggggcgca gcccctgggg ggatgggagg cccgcgttag cgggccggga gggttcgaga
     3421 agggggggca ccccccttcg gcgtgcgcgg tcacgcgcac agggcgcagc cctggttaaa
     3481 aacaaggttt ataaatattg gtttaaaagc aggttaaaag acaggttagc ggtggccgaa
     3541 aaacgggcgg aaacccttgc aaatgctgga ttttctgcct gtggacagcc cctcaaatgt
     3601 caataggtgc gcccctcatc tgtcagcact ctgcccctca agtgtcaagg atcgcgcccc
     3661 tcatctgtca gtagtcgcgc ccctcaagtg tcaataccgc agggcactta tccccaggct
     3721 tgtccacatc atctgtggga aactcgcgta aaatcaggcg ttttcgccga tttgcgaggc
     3781 tggccagctc cacgtcgccg gccgaaatcg agcctgcccc tcatctgtca acgccgcgcc
     3841 gggtgagtcg gcccctcaag tgtcaacgtc cgcccctcat ctgtcagtga gggccaagtt
     3901 ttccgcgagg tatccacaac gccggcggcc gcggtgtctc gcacacggct tcgacggcgt
     3961 ttctggcgcg tttgcagggc catagacggc cgccagccca gcggcgaggg caaccagccc
     4021 ggtgagcgtc gcaaaggaga tcctgatctg actgatgggc tgcctgtatc gagtggtgat
     4081 tttgtgccga gctgccggtc ggggagctgt tggctggctg gtggcaggat atattgtggt
     4141 gtaaacaaat tgacgcttag acaacttaat aacacattgc ggacgttttt aatgtactgg
     4201 ggtggatgca gtgggcccca ctctgtgaag acaatgccga attcggatcc ggaggcacct
     4261 ttggtctttt attgtcaact tccattggtt cttccattgt ttctgttaaa ttaatgaatt
     4321 tttcataaaa taaagacatt atacaatata aaaatgaaga atttattgaa aataaactgc
     4381 cagagagaaa aagtatgcaa cactcccgcc gagagtgttt gaaatggtgt acggtacatt
     4441 ttcgtgctag gagttagatg tgcaggcagc aacgagaggg ggagagattt ttttgggcct
     4501 tgtgaaatta acgtgagttt tctggtcatc tgactaatca tgttggtttt ttgttggttt
     4561 attttgtttt tatctttgtt tttatccaga ttaggaaatt taaattttat gaatttataa
     4621 tgaggtcaaa cattcagtcc cagcgttttt cctgttctca ctgtttagtc gaatttttat
     4681 tttaggcttt caacaaatgt tctaactgtc ttatttgtga cctcactttt tatatttttt
     4741 taatttttaa aaatattaga agtttctagg ataatttttt cgacttttat tctctctacc
     4801 gtccgcactc ttcttacttt taaattaaat tgtttttttt tcagttggga aacaaatgtc
     4861 cgaactcatc aaggagaaca tgcacatgaa gctctacatg gagggaaccg tagacaacca
     4921 ccacttcaag tgcacctccg agggagaggg aaagccatac gagggaaccc aaaccatgcg
     4981 tatcaaggtc gtcgagggag gaccactccc attcgccttc gacatcctcg ccacctcctt
     5041 cctctacggg tccaaggtaa gtttaaacat atatatacta actaaccctg attatttaaa
     5101 ttttcagacc ttcatcaacc acacccaagg aatcccagac ttcttcaagc aatccttccc
     5161 agagggattc acctgggagc gtgtcaccac ctacgaggac ggaggagtcc tcaccgccac
     5221 ccaagacacc tccctccaag acggatgcct catctacaac gtcaagatcc gtggagtcaa
     5281 cttcacctcc aacggaccag tcatgcaaaa gaaaaccctc ggatgggaaa ccttcaccga
     5341 gactctctac ccagccgacg gaggactaga gggacgtaac gacatggccc tcaagctcgt
     5401 cggaggctcc cacctcatcg ccaacatcaa ggtaagttta aacagttcgg tactaactaa
     5461 ccatacatat ttaaattttc agaccaccta ccgttccaag aagccagcca agaacctcaa
     5521 gatgccagga gtctactacg ttgactaccg tctagagcgt atcaaggagg ccaacaacga
     5581 aacctacgtc gagcaacacg aggtcgccgt cgcccgttac tgcgacctcc catccaagct
     5641 cggacacaag ctcaactaag ctttaatgaa tgcaagatcc tttcaagcat tcccttcttc
     5701 tctatcactc ttctttcttt ttgtcaaaaa attctctcgc taatttattt gcttttttaa
     5761 tgttattatt ttatgacttt ttatagtcac tgaaaagttt gcatctgagt gaagtgaatg
     5821 ctatcaaaat gtgattctgt ctgatgtact ttcacaatct ctcttcaatt ccattttgaa
     5881 gtgctttaaa cccgaaaggt tgagaaaaat gcgagcgctc aaatatttgt attgtgttcg
     5941 ttgagtgacc caacaaaaag aggaaacttt attgtgccgc caagaaaaaa gtccgctgca
     6001 attgtcttct gcacgaagtg gtttaaacta tcagtgtttg acaggatata ttggcgggta
     6061 aacctaagag aaaagagcgt ttattagaat aatcggatat ttaaaagggc gtgaa
//
