# Supplementary material for: Screening conditions and constructs for attempted genetic transformation of C. elegans by Agrobacterium
Source: PLoS One. 2025 May 27;20(5):e0325060. doi: 10.1371/journal.pone.0325060 (PMC12111652; doi:10.1371/journal.pone.0325060)
Supplement: S1 Fig — DNA Sequence files for constructs described in Table 1. (ZIP) [file pone.0325060.s001.zip › Genbank/dna1626.gb]

LOCUS       dna1626                 6184 bp ds-DNA     circular     29-MAY-2024
DEFINITION  .
ACCESSION   id
VERSION     id
COMMENT     Imported using the Genbank importer. File name: gg480_assembly.gb
            description.
FEATURES             Location/Qualifiers
     primer_bind     568..587
                     /label="Amp-R"
                     /ApEinfo_revcolor="#c7b0e3"
                     /ApEinfo_fwdcolor="#c7b0e3"
                     /note="ApEinfo_revcolor: #c7b0e3"
     promoter        complement(806..910)
                     /label="AmpR promoter"
                     /ApEinfo_revcolor="#d6b295"
                     /ApEinfo_fwdcolor="#d6b295"
                     /note="ApEinfo_revcolor: #d6b295"
     rep_origin      complement(997..1628)
                     /label="oriV"
                     /ApEinfo_revcolor="#b4abac"
                     /ApEinfo_fwdcolor="#b4abac"
                     /note="ApEinfo_revcolor: #b4abac"
     misc_feature    complement(1720..1744)
                     /label="LB T-DNA repeat"
                     /ApEinfo_revcolor="#d59687"
                     /ApEinfo_fwdcolor="#d59687"
                     /note="ApEinfo_revcolor: #d59687"
     misc_feature    1849..1852
                     /label="5'OVH"
                     /ApEinfo_revcolor="#ffef86"
                     /ApEinfo_fwdcolor="#ffef86"
                     /note="ApEinfo_revcolor: #ffef86"
     promoter        1853..2452
                     /label="eft-3 promoter"
                     /ApEinfo_revcolor="#c6c9d1"
                     /ApEinfo_fwdcolor="#c6c9d1"
                     /note="ApEinfo_revcolor: #c6c9d1"
     misc_feature    2453..2456
                     /label="3'OVH"
                     /ApEinfo_revcolor="#ffef86"
                     /ApEinfo_fwdcolor="#ffef86"
                     /note="ApEinfo_revcolor: #ffef86"
     misc_feature    2453..2456
                     /label="5'OVH"
                     /ApEinfo_revcolor="#ffef86"
                     /ApEinfo_fwdcolor="#ffef86"
                     /note="ApEinfo_revcolor: #ffef86"
     CDS             2454..3323
                     /label="Translation 15-884"
                     /ApEinfo_revcolor="#75c6a9"
                     /ApEinfo_fwdcolor="#75c6a9"
     misc_feature    2454..3323
                     /label="GFP"
                     /ApEinfo_revcolor="#b1ff67"
                     /ApEinfo_fwdcolor="#b1ff67"
                     /note="ApEinfo_revcolor: #b1ff67"
     CDS             2454..3323
                     /ApEinfo_revcolor="#84b0dc"
                     /ApEinfo_fwdcolor="#84b0dc"
                     /translation="TNE*RRRTFHWSCPNSC*IRW*C*WAQIFCQWRG*R*CNIRKTYP*IYLHYWKTTCSMGKFKHIYTN*P*LFKFSANTCHYFLLWCSMLLEIPRSYETA*LFQECHARRLCTGKNYIFQR*RELQDT*V*TVRY*LTIHI*IFRC*SQV*R*YPC**NRVKRY*F*RRWKHSWTQIGIQL*LTQCIHHGRQTKEWNQSCKFKLGLTN*RIIFKFSELQN*TQH*RWKRSTSRPLSTKYSNWRWPCPFTRQPLPVHTICPFERSQRKERSHGPS*VCNSCWDYTWHG*TIQ"
     misc_feature    2625..2675
                     /label="Intron"
                     /ApEinfo_revcolor="#ff9ccd"
                     /ApEinfo_fwdcolor="#ff9ccd"
                     /note="ApEinfo_revcolor: #ff9ccd"
     misc_feature    2830..2880
                     /label="Intron"
                     /ApEinfo_revcolor="#ff9ccd"
                     /ApEinfo_fwdcolor="#ff9ccd"
                     /note="ApEinfo_revcolor: #ff9ccd"
     misc_feature    3045..3095
                     /label="Intron"
                     /ApEinfo_revcolor="#ff9ccd"
                     /ApEinfo_fwdcolor="#ff9ccd"
                     /note="ApEinfo_revcolor: #ff9ccd"
     misc_feature    3254..3254
                     /label="mutated C:T to remove BsaI site"
                     /ApEinfo_revcolor="#f58a5e"
                     /ApEinfo_fwdcolor="#f58a5e"
                     /note="ApEinfo_revcolor: #f58a5e"
     CDS             3324..3326
                     /label="Translation 885-887"
                     /ApEinfo_revcolor="#b4abac"
                     /ApEinfo_fwdcolor="#b4abac"
     CDS             3324..3326
                     /ApEinfo_revcolor="#84b0dc"
                     /ApEinfo_fwdcolor="#84b0dc"
                     /translation="M"
     misc_feature    3327..3330
                     /label="3'OVH"
                     /ApEinfo_revcolor="#ffef86"
                     /ApEinfo_fwdcolor="#ffef86"
                     /note="ApEinfo_revcolor: #ffef86"
     misc_feature    3327..3330
                     /label="5'OVH"
                     /ApEinfo_revcolor="#ffef86"
                     /ApEinfo_fwdcolor="#ffef86"
                     /note="ApEinfo_revcolor: #ffef86"
     CDS             3331..3336
                     /label="Translation 18-23"
                     /ApEinfo_revcolor="#d6b295"
                     /ApEinfo_fwdcolor="#d6b295"
     CDS             3331..3336
                     /ApEinfo_revcolor="#84b0dc"
                     /ApEinfo_fwdcolor="#84b0dc"
                     /translation="AL"
     terminator      3337..3660
                     /label="tbb-2 terminator"
                     /ApEinfo_revcolor="#c6c9d1"
                     /ApEinfo_fwdcolor="#c6c9d1"
                     /note="ApEinfo_revcolor: #c6c9d1"
     misc_feature    3661..3664
                     /label="3'OVH"
                     /ApEinfo_revcolor="#ffef86"
                     /ApEinfo_fwdcolor="#ffef86"
                     /note="ApEinfo_revcolor: #ffef86"
     misc_feature    complement(3706..3730)
                     /label="RB T-DNA repeat"
                     /ApEinfo_revcolor="#d59687"
                     /ApEinfo_fwdcolor="#d59687"
                     /note="ApEinfo_revcolor: #d59687"
     CDS             complement(3886..5034)
                     /label="trfA"
                     /ApEinfo_revcolor="#c7b0e3"
                     /ApEinfo_fwdcolor="#c7b0e3"
                     /note="ApEinfo_revcolor: #c7b0e3"
     CDS             complement(3886..5034)
                     /ApEinfo_revcolor="#84b0dc"
                     /ApEinfo_fwdcolor="#84b0dc"
                     /translation="IGRLTGRHTGKN*STRGFPPRMPKPSQAAPSCVRPAKPSSPSARWSSKLRPRSSATACNWLPLPCPRHRPPWSVRVVLNRRRQVWRSR*PSTREEL*RPRSEKPPARTWQNRSARPSRPRC*NTRSSRSRKCSFPCSILRRGRTRCERCQTTRPALPCSPRATRKSRARRCKTRSFSTSTRT*RSPTPASSCGPTMTNWCGSRCWSTRSAPLSASRSPSRSTSFARTWAGRSMAGITRRPRNACRAYRRRRWASRPTALGTWNRCRCCTASASWTVARKRPVARS*STRKSSCCLLATTTRNSYGRSTASCRRRPDGCSTISARTGSRTRSSWKPSASCADRIPPA*RSGASRSAKPAKSCEAAAWWNTPGSMMTWCIANARA"
     rep_origin      complement(5370..5958)
                     /label="ori"
                     /ApEinfo_revcolor="#9eafd2"
                     /ApEinfo_fwdcolor="#9eafd2"
                     /note="ApEinfo_revcolor: #9eafd2"
     primer_bind     complement(5450..5469)
                     /label="pBR322ori-F"
                     /ApEinfo_revcolor="#c7b0e3"
                     /ApEinfo_fwdcolor="#c7b0e3"
                     /note="ApEinfo_revcolor: #c7b0e3"
     CDS             complement(6129..805)
                     /label="AmpR"
                     /ApEinfo_revcolor="#84b0dc"
                     /ApEinfo_fwdcolor="#84b0dc"
                     /note="ApEinfo_revcolor: #84b0dc"
     CDS             complement(6129..805)
                     /ApEinfo_revcolor="#84b0dc"
                     /ApEinfo_fwdcolor="#84b0dc"
                     /translation="VFNISVSPLFPFLRHFAFLFLLTQKRW*K*KMLKISWVHEWVTSNWISTAVRSLRVFAPKNVFQ**ALLKFCYVARYYPVLTPGKSNSVAAYTILRMTWLSTHQSQKSILRMA*Q*ENYAVLP*P*VITLRPTYF*QRSEDRRS*PLFCTTWGIM*LALIVGNRS*MKPYQTTSVTPRCL*QWQQRCANY*LANYLL*LPGNN**TGWRRIKLQDHFCARPFRLAGLLLINLEPVSVVLAVSLQHWGQMVSPPVS*LSTRRGVRQLWMNEIDRSLR*VPH*LSIGNC"
ORIGIN
        1 tcatccatag ttgcctgact ccccgtcgtg tagataacta cgatacggga gggcttacca
       61 tctggcccca gtgctgcaat gataccgcga gaaccacgct caccggctcc agatttatca
      121 gcaataaacc agccagccgg aagggccgag cgcagaagtg gtcctgcaac tttatccgcc
      181 tccatccagt ctattaattg ttgccgggaa gctagagtaa gtagttcgcc agttaatagt
      241 ttgcgcaacg ttgttgccat tgctacaggc atcgtggtgt cacgctcgtc gtttggtatg
      301 gcttcattca gctccggttc ccaacgatca aggcgagtta catgatcccc catgttgtgc
      361 aaaaaagcgg ttagctcctt cggtcctccg atcgttgtca gaagtaagtt ggccgcagtg
      421 ttatcactca tggttatggc agcactgcat aattctctta ctgtcatgcc atccgtaaga
      481 tgcttttctg tgactggtga gtactcaacc aagtcattct gagaatagtg tatgcggcga
      541 ccgagttgct cttgcccggc gtcaatacgg gataataccg cgccacatag cagaacttta
      601 aaagtgctca tcattggaaa acgttcttcg gggcgaaaac tctcaaggat cttaccgctg
      661 ttgagatcca gttcgatgta acccactcgt gcacccaact gatcttcagc atcttttact
      721 ttcaccagcg tttctgggtg agcaaaaaca ggaaggcaaa atgccgcaaa aaagggaata
      781 agggcgacac ggaaatgttg aatactcata ctcttccttt ttcaatatta ttgaagcatt
      841 tatcagggtt attgtctcat gagcggatac atatttgaat gtatttagaa aaataaacaa
      901 ataggggttc cgcgcacgaa ttggccagcg ctgccatttt tggggtgagg ccgttcgcgg
      961 ccgaggggcg cagcccctgg ggggatggga ggcccgcgtt agcgggccgg gagggttcga
     1021 gaaggggggg cacccccctt cggcgtgcgc ggtcacgcgc acagggcgca gccctggtta
     1081 aaaacaaggt ttataaatat tggtttaaaa gcaggttaaa agacaggtta gcggtggccg
     1141 aaaaacgggc ggaaaccctt gcaaatgctg gattttctgc ctgtggacag cccctcaaat
     1201 gtcaataggt gcgcccctca tctgtcagca ctctgcccct caagtgtcaa ggatcgcgcc
     1261 cctcatctgt cagtagtcgc gcccctcaag tgtcaatacc gcagggcact tatccccagg
     1321 cttgtccaca tcatctgtgg gaaactcgcg taaaatcagg cgttttcgcc gatttgcgag
     1381 gctggccagc tccacgtcgc cggccgaaat cgagcctgcc cctcatctgt caacgccgcg
     1441 ccgggtgagt cggcccctca agtgtcaacg tccgcccctc atctgtcagt gagggccaag
     1501 ttttccgcga ggtatccaca acgccggcgg ccgcggtgtc tcgcacacgg cttcgacggc
     1561 gtttctggcg cgtttgcagg gccatagacg gccgccagcc cagcggcgag ggcaaccagc
     1621 ccggtgagcg tcgcaaagga gatcctgatc tgactgatgg gctgcctgta tcgagtggtg
     1681 attttgtgcc gagctgccgg tcggggagct gttggctggc tggtggcagg atatattgtg
     1741 gtgtaaacaa attgacgctt agacaactta ataacacatt gcggacgttt ttaatgtact
     1801 ggggtggatg cagtgggccc cactctgtga agacaatgcc gaattcggat ccggaggcac
     1861 ctttggtctt ttattgtcaa cttccattgg ttcttccatt gtttctgtta aattaatgaa
     1921 tttttcataa aataaagaca ttatacaata taaaaatgaa gaatttattg aaaataaact
     1981 gccagagaga aaaagtatgc aacactcccg ccgagagtgt ttgaaatggt gtacggtaca
     2041 ttttcgtgct aggagttaga tgtgcaggca gcaacgagag ggggagagat ttttttgggc
     2101 cttgtgaaat taacgtgagt tttctggtca tctgactaat catgttggtt ttttgttggt
     2161 ttattttgtt tttatctttg tttttatcca gattaggaaa tttaaatttt atgaatttat
     2221 aatgaggtca aacattcagt cccagcgttt ttcctgttct cactgtttag tcgaattttt
     2281 attttaggct ttcaacaaat gttctaactg tcttatttgt gacctcactt tttatatttt
     2341 tttaattttt aaaaatatta gaagtttcta ggataatttt ttcgactttt attctctcta
     2401 ccgtccgcac tcttcttact tttaaattaa attgtttttt tttcagttgg gaaacaaatg
     2461 agtaaaggag aagaactttt cactggagtt gtcccaattc ttgttgaatt agatggtgat
     2521 gttaatgggc acaaattttc tgtcagtgga gagggtgaag gtgatgcaac atacggaaaa
     2581 cttaccctta aatttatttg cactactgga aaactacctg ttccatgggt aagtttaaac
     2641 atatatatac taactaaccc tgattattta aattttcagc caacacttgt cactactttc
     2701 tgttatggtg ttcaatgctt ctcgagatac ccagatcata tgaaacggca tgactttttc
     2761 aagagtgcca tgcccgaagg ttatgtacag gaaagaacta tatttttcaa agatgacggg
     2821 aactacaaga cacgtaagtt taaacagttc ggtactaact aaccatacat atttaaattt
     2881 tcaggtgctg aagtcaagtt tgaaggtgat acccttgtta atagaatcga gttaaaaggt
     2941 attgatttta aagaagatgg aaacattctt ggacacaaat tggaatacaa ctataactca
     3001 cacaatgtat acatcatggc agacaaacaa aagaatggaa tcaaagttgt aagtttaaac
     3061 ttggacttac taactaacgg attatattta aattttcaga acttcaaaat tagacacaac
     3121 attgaagatg gaagcgttca actagcagac cattatcaac aaaatactcc aattggcgat
     3181 ggccctgtcc ttttaccaga caaccattac ctgtccacac aatctgccct ttcgaaagat
     3241 cccaacgaaa agagagatca catggtcctt cttgagtttg taacagctgc tgggattaca
     3301 catggcatgg atgaactata caaatgataa gctttaatga atgcaagatc ctttcaagca
     3361 ttcccttctt ctctatcact cttctttctt tttgtcaaaa aattctctcg ctaatttatt
     3421 tgctttttta atgttattat tttatgactt tttatagtca ctgaaaagtt tgcatctgag
     3481 tgaagtgaat gctatcaaaa tgtgattctg tctgatgtac tttcacaatc tctcttcaat
     3541 tccattttga agtgctttaa acccgaaagg ttgagaaaaa tgcgagcgct caaatatttg
     3601 tattgtgttc gttgagtgac ccaacaaaaa gaggaaactt tattgtgccg ccaagaaaaa
     3661 agtccgctgc aattgtcttc tgcacgaagt ggtttaaact atcagtgttt gacaggatat
     3721 attggcgggt aaacctaaga gaaaagagcg tttattagaa taatcggata tttaaaaggg
     3781 cgtgaaaagg tttatccgtt cgtccatttg tatgtgcatg ccaaccacag ggttccccag
     3841 atcaggcgct ggctgctgaa cccccagccg gaactgaccc cacaaggccc tagcgtttgc
     3901 aatgcaccag gtcatcattg acccaggcgt gttccaccag gccgctgcct cgcaactctt
     3961 cgcaggcttc gccgacctgc tcgcgccact tcttcacgcg ggtggaatcc gatccgcaca
     4021 tgaggcggaa ggtttccagc ttgagcgggt acggctcccg gtgcgagctg aaatagtcga
     4081 acatccgtcg ggccgtcggc gacagcttgc ggtacttctc ccatatgaat ttcgtgtagt
     4141 ggtcgccagc aaacagcacg acgatttcct cgtcgatcag gacctggcaa cgggacgttt
     4201 tcttgccacg gtccaggacg cggaagcggt gcagcagcga caccgattcc aggtgcccaa
     4261 cgcggtcgga cgtgaagccc atcgccgtcg cctgtaggcg cgacaggcat tcctcggcct
     4321 tcgtgtaata ccggccattg atcgaccagc ccaggtcctg gcaaagctcg tagaacgtga
     4381 aggtgatcgg ctcgccgata ggggtgcgct tcgcgtactc caacacctgc tgccacacca
     4441 gttcgtcatc gtcggcccgc agctcgacgc cggtgtaggt gatcttcacg tccttgttga
     4501 cgtggaaaat gaccttgttt tgcagcgcct cgcgcgggat tttcttgttg cgcgtggtga
     4561 acagggcaga gcgggccgtg tcgtttggca tcgctcgcat cgtgtccggc cacggcgcaa
     4621 tatcgaacaa ggaaagctgc atttccttga tctgctgctt cgtgtgtttc agcaacgcgg
     4681 cctgcttggc ctcgctgacc tgttttgcca ggtcctcgcc ggcggttttt cgcttcttgg
     4741 tcgtcatagt tcctcgcgtg tcgatggtca tcgacttcgc caaacctgcc gcctcctgtt
     4801 caagacgacg cgaacgctcc acggcggccg atggcgcggg cagggcaggg ggagccagtt
     4861 gcacgctgtc gcgctcgatc ttggccgtag cttgctggac catcgagccg acggactgga
     4921 aggtttcgcg gggcgcacgc atgacggtgc ggcttgcgat ggtttcggca tcctcggcgg
     4981 aaaaccccgc gtcgatcagt tcttgcctgt atgccttccg gtcaaacgtc cgattcattc
     5041 accctccttg cgggattgcc ccgactcacg ccggggcaat gtgcccttat tcctgatttg
     5101 acccgcctgg tgccttggtg tccagataat ccaccttatc ggcaatgaag tcggtcccgt
     5161 agaccgtctg gccgtccttc tcgtacttgg tattccgaat cttgccctgc acgaatacca
     5221 gcgacccctt gcccaaatac ttgccgtggg cctcggcctg agagccaaaa cacttgatgc
     5281 ggaagaagtc ggtgcgctcc tgcttgtcgc cggcatcgtt gcgccacatc taggatctgc
     5341 caggaaccgt aaaaaggccg cgttgctggc gtttttccat aggctccgcc cccctgacga
     5401 gcatcacaaa aatcgacgct caagtcagag gtggcgaaac ccgacaggac tataaagata
     5461 ccaggcgttt ccccctggaa gctccctcgt gcgctctcct gttccgaccc tgccgcttac
     5521 cggatacctg tccgcctttc tcccttcggg aagcgtggcg ctttctcata gctcacgctg
     5581 taggtatctc agttcggtgt aggtcgttcg ctccaagctg ggctgtgtgc acgaaccccc
     5641 cgttcagccc gaccgctgcg ccttatccgg taactatcgt cttgagtcca acccggtaag
     5701 acacgactta tcgccactgg cagcagccac tggtaacagg attagcagag cgaggtatgt
     5761 aggcggtgct acagagttct tgaagtggtg gcctaactac ggctacacta gaaggacagt
     5821 atttggtatc tgcgctctgc tgaagccagt taccttcgga aaaagagttg gtagctcttg
     5881 atccggcaaa caaaccaccg ctggtagcgg tggttttttt gtttgcaagc agcagattac
     5941 gcgcagaaaa aaaggatctc aagaagatcc tttgatcttt tctacggggt ctgacgctca
     6001 gtggaacgaa aactcacgtt aagggatttt ggtcatgaga ttatcaaaaa ggatcttcac
     6061 ctagatcctt ttaaattaaa aatgaagttt taaatcaatc taaagtatat atgagtaaac
     6121 ttggtctgac agttaccaat gcttaatcag tgaggcacct atctcagcga tctgtctatt
     6181 tcgt
//
