# Supplementary material for: Screening conditions and constructs for attempted genetic transformation of C. elegans by Agrobacterium
Source: PLoS One. 2025 May 27;20(5):e0325060. doi: 10.1371/journal.pone.0325060 (PMC12111652; doi:10.1371/journal.pone.0325060)
Supplement: S1 Fig — DNA Sequence files for constructs described in Table 1. (ZIP) [file pone.0325060.s001.zip › Genbank/dna1627.gb]

LOCUS       dna1627                 6010 bp ds-DNA     circular     29-MAY-2024
DEFINITION  .
ACCESSION   id
VERSION     id
COMMENT     Imported using the Genbank importer. File name: gg481_assembly.gb
            description.
FEATURES             Location/Qualifiers
     CDS             complement(82..942)
                     /label="AmpR"
                     /ApEinfo_revcolor="#84b0dc"
                     /ApEinfo_fwdcolor="#84b0dc"
                     /note="ApEinfo_revcolor: #84b0dc"
     CDS             complement(82..942)
                     /ApEinfo_revcolor="#84b0dc"
                     /ApEinfo_fwdcolor="#84b0dc"
                     /translation="VFNISVSPLFPFLRHFAFLFLLTQKRW*K*KMLKISWVHEWVTSNWISTAVRSLRVFAPKNVFQ**ALLKFCYVARYYPVLTPGKSNSVAAYTILRMTWLSTHQSQKSILRMA*Q*ENYAVLP*P*VITLRPTYF*QRSEDRRS*PLFCTTWGIM*LALIVGNRS*MKPYQTTSVTPRCL*QWQQRCANY*LANYLL*LPGNN**TGWRRIKLQDHFCARPFRLAGLLLINLEPVSVVLAVSLQHWGQMVSPPVS*LSTRRGVRQLWMNEIDRSLR*VPH*LSIGNC"
     primer_bind     705..724
                     /label="Amp-R"
                     /ApEinfo_revcolor="#c7b0e3"
                     /ApEinfo_fwdcolor="#c7b0e3"
                     /note="ApEinfo_revcolor: #c7b0e3"
     promoter        complement(943..1047)
                     /label="AmpR promoter"
                     /ApEinfo_revcolor="#d6b295"
                     /ApEinfo_fwdcolor="#d6b295"
                     /note="ApEinfo_revcolor: #d6b295"
     rep_origin      complement(1134..1765)
                     /label="oriV"
                     /ApEinfo_revcolor="#b4abac"
                     /ApEinfo_fwdcolor="#b4abac"
                     /note="ApEinfo_revcolor: #b4abac"
     misc_feature    complement(1857..1881)
                     /label="LB T-DNA repeat"
                     /ApEinfo_revcolor="#d59687"
                     /ApEinfo_fwdcolor="#d59687"
                     /note="ApEinfo_revcolor: #d59687"
     primer          1859..1885
                     /label="primer_003"
                     /note="sequence: ggtggcaggatatattgtggtgtaaac"
                     /ApEinfo_revcolor="#85dae9"
                     /ApEinfo_fwdcolor="#85dae9"
     primer          1904..1924
                     /label="p"
                     /note="sequence: cttaataacacattgcggacg"
                     /ApEinfo_revcolor="#c7b0e3"
                     /ApEinfo_fwdcolor="#c7b0e3"
     primer          complement(1904..1924)
                     /label="primer_468"
                     /note="sequence: cgtccgcaatgtgttattaag"
                     /ApEinfo_revcolor="#b7e6d7"
                     /ApEinfo_fwdcolor="#b7e6d7"
     primer          complement(1904..1924)
                     /label="primer_494"
                     /note="sequence: cgtccgcaatgtgttattaag"
                     /ApEinfo_revcolor="#b1ff67"
                     /ApEinfo_fwdcolor="#b1ff67"
     misc_feature    1986..1989
                     /label="5'OVH"
                     /ApEinfo_revcolor="#ffef86"
                     /ApEinfo_fwdcolor="#ffef86"
                     /note="ApEinfo_revcolor: #ffef86"
     promoter        1990..2589
                     /label="eft-3 promoter"
                     /ApEinfo_revcolor="#c6c9d1"
                     /ApEinfo_fwdcolor="#c6c9d1"
                     /note="ApEinfo_revcolor: #c6c9d1"
     primer          complement(2182..2201)
                     /label="primer_496"
                     /note="sequence: cacatctaactcctagcacg"
                     /ApEinfo_revcolor="#faac61"
                     /ApEinfo_fwdcolor="#faac61"
     primer          2589..2613
                     /label="primer_432"
                     /note="sequence: gagatatacaAATGGTGAGCAAGGGCGAAG"
                     /ApEinfo_revcolor="#b4abac"
                     /ApEinfo_fwdcolor="#b4abac"
     primer          2589..2613
                     /label="primer_428"
                     /note="sequence: agatatacatATGGTGAGCAAGGGCGAAG"
                     /ApEinfo_revcolor="#ff9ccd"
                     /ApEinfo_fwdcolor="#ff9ccd"
     misc_feature    2590..2593
                     /label="5'OVH"
                     /ApEinfo_revcolor="#ffef86"
                     /ApEinfo_fwdcolor="#ffef86"
                     /note="ApEinfo_revcolor: #ffef86"
     misc_feature    2590..2593
                     /label="3'OVH"
                     /ApEinfo_revcolor="#ffef86"
                     /ApEinfo_fwdcolor="#ffef86"
                     /note="ApEinfo_revcolor: #ffef86"
     misc_feature    2591..3289
                     /label="wrmscarlet"
                     /ApEinfo_revcolor="#f58a5e"
                     /ApEinfo_fwdcolor="#f58a5e"
                     /note="ApEinfo_revcolor: #f58a5e"
     primer          complement(3219..3242)
                     /label="primer_498"
                     /note="sequence: AAGCTCCTCCGGTGCAGTGACGGGCGACGGACTTCTCGTATTGCTCGACGACGGTGTA"
                     /ApEinfo_revcolor="#c7b0e3"
                     /ApEinfo_fwdcolor="#c7b0e3"
     primer          complement(3219..3242)
                     /label="primer_422"
                     /note="sequence: ACCTTCCTCCGGTGCAGTGACGGGCGACGGACTTCTCGTATTGCTCGACGACGGTGTA"
                     /ApEinfo_revcolor="#85dae9"
                     /ApEinfo_fwdcolor="#85dae9"
     misc_feature    3290..3293
                     /label="3'OVH"
                     /ApEinfo_revcolor="#ffef86"
                     /ApEinfo_fwdcolor="#ffef86"
                     /note="ApEinfo_revcolor: #ffef86"
     misc_feature    3290..3293
                     /label="5'OVH"
                     /ApEinfo_revcolor="#ffef86"
                     /ApEinfo_fwdcolor="#ffef86"
                     /note="ApEinfo_revcolor: #ffef86"
     CDS             3294..3299
                     /label="Translation 18-23"
                     /ApEinfo_revcolor="#ff9ccd"
                     /ApEinfo_fwdcolor="#ff9ccd"
     CDS             3294..3299
                     /ApEinfo_revcolor="#84b0dc"
                     /ApEinfo_fwdcolor="#84b0dc"
                     /translation="AL"
     terminator      3300..3623
                     /label="tbb-2 terminator"
                     /ApEinfo_revcolor="#c6c9d1"
                     /ApEinfo_fwdcolor="#c6c9d1"
                     /note="ApEinfo_revcolor: #c6c9d1"
     primer          3436..3459
                     /label="primer_492"
                     /note="sequence: catctgagtgaagtgaatgctatc"
                     /ApEinfo_revcolor="#ff9ccd"
                     /ApEinfo_fwdcolor="#ff9ccd"
     misc_feature    3624..3627
                     /label="3'OVH"
                     /ApEinfo_revcolor="#ffef86"
                     /ApEinfo_fwdcolor="#ffef86"
                     /note="ApEinfo_revcolor: #ffef86"
     primer          complement(3668..3690)
                     /label="primer_491"
                     /note="sequence: cgccaatatatcctgtcaaacac"
                     /ApEinfo_revcolor="#75c6a9"
                     /ApEinfo_fwdcolor="#75c6a9"
     misc_feature    complement(3669..3693)
                     /label="RB T-DNA repeat"
                     /ApEinfo_revcolor="#d59687"
                     /ApEinfo_fwdcolor="#d59687"
                     /note="ApEinfo_revcolor: #d59687"
     primer          complement(3729..3749)
                     /label="primer_004"
                     /note="sequence: ttcacgcccttttaaatatcc"
                     /ApEinfo_revcolor="#85dae9"
                     /ApEinfo_fwdcolor="#85dae9"
     CDS             complement(3849..4997)
                     /label="trfA"
                     /ApEinfo_revcolor="#c7b0e3"
                     /ApEinfo_fwdcolor="#c7b0e3"
                     /note="ApEinfo_revcolor: #c7b0e3"
     CDS             complement(3849..4997)
                     /ApEinfo_revcolor="#84b0dc"
                     /ApEinfo_fwdcolor="#84b0dc"
                     /translation="IGRLTGRHTGKN*STRGFPPRMPKPSQAAPSCVRPAKPSSPSARWSSKLRPRSSATACNWLPLPCPRHRPPWSVRVVLNRRRQVWRSR*PSTREEL*RPRSEKPPARTWQNRSARPSRPRC*NTRSSRSRKCSFPCSILRRGRTRCERCQTTRPALPCSPRATRKSRARRCKTRSFSTSTRT*RSPTPASSCGPTMTNWCGSRCWSTRSAPLSASRSPSRSTSFARTWAGRSMAGITRRPRNACRAYRRRRWASRPTALGTWNRCRCCTASASWTVARKRPVARS*STRKSSCCLLATTTRNSYGRSTASCRRRPDGCSTISARTGSRTRSSWKPSASCADRIPPA*RSGASRSAKPAKSCEAAAWWNTPGSMMTWCIANARA"
     rep_origin      complement(5333..5921)
                     /label="ori"
                     /ApEinfo_revcolor="#9eafd2"
                     /ApEinfo_fwdcolor="#9eafd2"
                     /note="ApEinfo_revcolor: #9eafd2"
     primer_bind     complement(5413..5432)
                     /label="pBR322ori-F"
                     /ApEinfo_revcolor="#c7b0e3"
                     /ApEinfo_fwdcolor="#c7b0e3"
                     /note="ApEinfo_revcolor: #c7b0e3"
ORIGIN
        1 aaaggatctt cacctagatc cttttaaatt aaaaatgaag ttttaaatca atctaaagta
       61 tatatgagta aacttggtct gacagttacc aatgcttaat cagtgaggca cctatctcag
      121 cgatctgtct atttcgttca tccatagttg cctgactccc cgtcgtgtag ataactacga
      181 tacgggaggg cttaccatct ggccccagtg ctgcaatgat accgcgagaa ccacgctcac
      241 cggctccaga tttatcagca ataaaccagc cagccggaag ggccgagcgc agaagtggtc
      301 ctgcaacttt atccgcctcc atccagtcta ttaattgttg ccgggaagct agagtaagta
      361 gttcgccagt taatagtttg cgcaacgttg ttgccattgc tacaggcatc gtggtgtcac
      421 gctcgtcgtt tggtatggct tcattcagct ccggttccca acgatcaagg cgagttacat
      481 gatcccccat gttgtgcaaa aaagcggtta gctccttcgg tcctccgatc gttgtcagaa
      541 gtaagttggc cgcagtgtta tcactcatgg ttatggcagc actgcataat tctcttactg
      601 tcatgccatc cgtaagatgc ttttctgtga ctggtgagta ctcaaccaag tcattctgag
      661 aatagtgtat gcggcgaccg agttgctctt gcccggcgtc aatacgggat aataccgcgc
      721 cacatagcag aactttaaaa gtgctcatca ttggaaaacg ttcttcgggg cgaaaactct
      781 caaggatctt accgctgttg agatccagtt cgatgtaacc cactcgtgca cccaactgat
      841 cttcagcatc ttttactttc accagcgttt ctgggtgagc aaaaacagga aggcaaaatg
      901 ccgcaaaaaa gggaataagg gcgacacgga aatgttgaat actcatactc ttcctttttc
      961 aatattattg aagcatttat cagggttatt gtctcatgag cggatacata tttgaatgta
     1021 tttagaaaaa taaacaaata ggggttccgc gcacgaattg gccagcgctg ccatttttgg
     1081 ggtgaggccg ttcgcggccg aggggcgcag cccctggggg gatgggaggc ccgcgttagc
     1141 gggccgggag ggttcgagaa gggggggcac cccccttcgg cgtgcgcggt cacgcgcaca
     1201 gggcgcagcc ctggttaaaa acaaggttta taaatattgg tttaaaagca ggttaaaaga
     1261 caggttagcg gtggccgaaa aacgggcgga aacccttgca aatgctggat tttctgcctg
     1321 tggacagccc ctcaaatgtc aataggtgcg cccctcatct gtcagcactc tgcccctcaa
     1381 gtgtcaagga tcgcgcccct catctgtcag tagtcgcgcc cctcaagtgt caataccgca
     1441 gggcacttat ccccaggctt gtccacatca tctgtgggaa actcgcgtaa aatcaggcgt
     1501 tttcgccgat ttgcgaggct ggccagctcc acgtcgccgg ccgaaatcga gcctgcccct
     1561 catctgtcaa cgccgcgccg ggtgagtcgg cccctcaagt gtcaacgtcc gcccctcatc
     1621 tgtcagtgag ggccaagttt tccgcgaggt atccacaacg ccggcggccg cggtgtctcg
     1681 cacacggctt cgacggcgtt tctggcgcgt ttgcagggcc atagacggcc gccagcccag
     1741 cggcgagggc aaccagcccg gtgagcgtcg caaaggagat cctgatctga ctgatgggct
     1801 gcctgtatcg agtggtgatt ttgtgccgag ctgccggtcg gggagctgtt ggctggctgg
     1861 tggcaggata tattgtggtg taaacaaatt gacgcttaga caacttaata acacattgcg
     1921 gacgttttta atgtactggg gtggatgcag tgggccccac tctgtgaaga caatgccgaa
     1981 ttcggatccg gaggcacctt tggtctttta ttgtcaactt ccattggttc ttccattgtt
     2041 tctgttaaat taatgaattt ttcataaaat aaagacatta tacaatataa aaatgaagaa
     2101 tttattgaaa ataaactgcc agagagaaaa agtatgcaac actcccgccg agagtgtttg
     2161 aaatggtgta cggtacattt tcgtgctagg agttagatgt gcaggcagca acgagagggg
     2221 gagagatttt tttgggcctt gtgaaattaa cgtgagtttt ctggtcatct gactaatcat
     2281 gttggttttt tgttggttta ttttgttttt atctttgttt ttatccagat taggaaattt
     2341 aaattttatg aatttataat gaggtcaaac attcagtccc agcgtttttc ctgttctcac
     2401 tgtttagtcg aatttttatt ttaggctttc aacaaatgtt ctaactgtct tatttgtgac
     2461 ctcacttttt atattttttt aatttttaaa aatattagaa gtttctagga taattttttc
     2521 gacttttatt ctctctaccg tccgcactct tcttactttt aaattaaatt gttttttttt
     2581 cagttgggaa acaaatggtc agcaagggag aggcagttat caaggagttc atgcgtttca
     2641 aggtccacat ggagggatcc atgaacggac acgagttcga gatcgaggga gagggagagg
     2701 gacgtccata cgagggaacc caaaccgcca agctcaaggt caccaaggga ggaccactcc
     2761 cattctcctg ggacatcctc tccccacaat tcatgtacgg atcccgtgcc ttcaccaagc
     2821 acccagccga catcccagac tactacaagc aatccttccc agagggattc aagtgggagc
     2881 gtgtcatgaa cttcgaggac ggaggagccg tcaccgtcac ccaagacacc tccctcgagg
     2941 acggaaccct catctacaag gtcaagctcc gtggaaccaa cttcccacca gacggaccag
     3001 tcatgcaaaa gaagaccatg ggatgggagg cctccaccga gcgtctctac ccagaggacg
     3061 gagtcctcaa gggagacatc aagatggccc tccgtctcaa ggacggagga cgttacctcg
     3121 ccgacttcaa gaccacctac aaggccaaga agccagtcca aatgccagga gcctacaacg
     3181 tcgaccgtaa gctcgacatc acctcccaca acgaggacta caccgtcgtc gagcaatacg
     3241 agcgttccga gggacgtcac tccaccggag gaatggacga gctctacaag taagctttaa
     3301 tgaatgcaag atcctttcaa gcattccctt cttctctatc actcttcttt ctttttgtca
     3361 aaaaattctc tcgctaattt atttgctttt ttaatgttat tattttatga ctttttatag
     3421 tcactgaaaa gtttgcatct gagtgaagtg aatgctatca aaatgtgatt ctgtctgatg
     3481 tactttcaca atctctcttc aattccattt tgaagtgctt taaacccgaa aggttgagaa
     3541 aaatgcgagc gctcaaatat ttgtattgtg ttcgttgagt gacccaacaa aaagaggaaa
     3601 ctttattgtg ccgccaagaa aaaagtccgc tgcaattgtc ttctgcacga agtggtttaa
     3661 actatcagtg tttgacagga tatattggcg ggtaaaccta agagaaaaga gcgtttatta
     3721 gaataatcgg atatttaaaa gggcgtgaaa aggtttatcc gttcgtccat ttgtatgtgc
     3781 atgccaacca cagggttccc cagatcaggc gctggctgct gaacccccag ccggaactga
     3841 ccccacaagg ccctagcgtt tgcaatgcac caggtcatca ttgacccagg cgtgttccac
     3901 caggccgctg cctcgcaact cttcgcaggc ttcgccgacc tgctcgcgcc acttcttcac
     3961 gcgggtggaa tccgatccgc acatgaggcg gaaggtttcc agcttgagcg ggtacggctc
     4021 ccggtgcgag ctgaaatagt cgaacatccg tcgggccgtc ggcgacagct tgcggtactt
     4081 ctcccatatg aatttcgtgt agtggtcgcc agcaaacagc acgacgattt cctcgtcgat
     4141 caggacctgg caacgggacg ttttcttgcc acggtccagg acgcggaagc ggtgcagcag
     4201 cgacaccgat tccaggtgcc caacgcggtc ggacgtgaag cccatcgccg tcgcctgtag
     4261 gcgcgacagg cattcctcgg ccttcgtgta ataccggcca ttgatcgacc agcccaggtc
     4321 ctggcaaagc tcgtagaacg tgaaggtgat cggctcgccg ataggggtgc gcttcgcgta
     4381 ctccaacacc tgctgccaca ccagttcgtc atcgtcggcc cgcagctcga cgccggtgta
     4441 ggtgatcttc acgtccttgt tgacgtggaa aatgaccttg ttttgcagcg cctcgcgcgg
     4501 gattttcttg ttgcgcgtgg tgaacagggc agagcgggcc gtgtcgtttg gcatcgctcg
     4561 catcgtgtcc ggccacggcg caatatcgaa caaggaaagc tgcatttcct tgatctgctg
     4621 cttcgtgtgt ttcagcaacg cggcctgctt ggcctcgctg acctgttttg ccaggtcctc
     4681 gccggcggtt tttcgcttct tggtcgtcat agttcctcgc gtgtcgatgg tcatcgactt
     4741 cgccaaacct gccgcctcct gttcaagacg acgcgaacgc tccacggcgg ccgatggcgc
     4801 gggcagggca gggggagcca gttgcacgct gtcgcgctcg atcttggccg tagcttgctg
     4861 gaccatcgag ccgacggact ggaaggtttc gcggggcgca cgcatgacgg tgcggcttgc
     4921 gatggtttcg gcatcctcgg cggaaaaccc cgcgtcgatc agttcttgcc tgtatgcctt
     4981 ccggtcaaac gtccgattca ttcaccctcc ttgcgggatt gccccgactc acgccggggc
     5041 aatgtgccct tattcctgat ttgacccgcc tggtgccttg gtgtccagat aatccacctt
     5101 atcggcaatg aagtcggtcc cgtagaccgt ctggccgtcc ttctcgtact tggtattccg
     5161 aatcttgccc tgcacgaata ccagcgaccc cttgcccaaa tacttgccgt gggcctcggc
     5221 ctgagagcca aaacacttga tgcggaagaa gtcggtgcgc tcctgcttgt cgccggcatc
     5281 gttgcgccac atctaggatc tgccaggaac cgtaaaaagg ccgcgttgct ggcgtttttc
     5341 cataggctcc gcccccctga cgagcatcac aaaaatcgac gctcaagtca gaggtggcga
     5401 aacccgacag gactataaag ataccaggcg tttccccctg gaagctccct cgtgcgctct
     5461 cctgttccga ccctgccgct taccggatac ctgtccgcct ttctcccttc gggaagcgtg
     5521 gcgctttctc atagctcacg ctgtaggtat ctcagttcgg tgtaggtcgt tcgctccaag
     5581 ctgggctgtg tgcacgaacc ccccgttcag cccgaccgct gcgccttatc cggtaactat
     5641 cgtcttgagt ccaacccggt aagacacgac ttatcgccac tggcagcagc cactggtaac
     5701 aggattagca gagcgaggta tgtaggcggt gctacagagt tcttgaagtg gtggcctaac
     5761 tacggctaca ctagaaggac agtatttggt atctgcgctc tgctgaagcc agttaccttc
     5821 ggaaaaagag ttggtagctc ttgatccggc aaacaaacca ccgctggtag cggtggtttt
     5881 tttgtttgca agcagcagat tacgcgcaga aaaaaaggat ctcaagaaga tcctttgatc
     5941 ttttctacgg ggtctgacgc tcagtggaac gaaaactcac gttaagggat tttggtcatg
     6001 agattatcaa
//
