# Supplementary material for: Screening conditions and constructs for attempted genetic transformation of C. elegans by Agrobacterium
Source: PLoS One. 2025 May 27;20(5):e0325060. doi: 10.1371/journal.pone.0325060 (PMC12111652; doi:10.1371/journal.pone.0325060)
Supplement: S1 Fig — DNA Sequence files for constructs described in Table 1. (ZIP) [file pone.0325060.s001.zip › Genbank/dna1628.gb]

LOCUS       dna1628                 6736 bp ds-DNA     circular     29-MAY-2024
DEFINITION  .
ACCESSION   id
VERSION     id
COMMENT     Imported using the Genbank importer. File name: gg482_assembly.gb
            description.
FEATURES             Location/Qualifiers
     misc_feature    complement(5..29)
                     /label="LB T-DNA repeat"
                     /ApEinfo_revcolor="#d59687"
                     /ApEinfo_fwdcolor="#d59687"
                     /note="ApEinfo_revcolor: #d59687"
     primer          7..33
                     /label="primer_003"
                     /note="sequence: ggtggcaggatatattgtggtgtaaac"
                     /ApEinfo_revcolor="#85dae9"
                     /ApEinfo_fwdcolor="#85dae9"
     primer          52..72
                     /label="p"
                     /note="sequence: cttaataacacattgcggacg"
                     /ApEinfo_revcolor="#c7b0e3"
                     /ApEinfo_fwdcolor="#c7b0e3"
     primer          complement(52..72)
                     /label="primer_468"
                     /note="sequence: cgtccgcaatgtgttattaag"
                     /ApEinfo_revcolor="#b7e6d7"
                     /ApEinfo_fwdcolor="#b7e6d7"
     misc_feature    134..137
                     /label="5'OVH"
                     /ApEinfo_revcolor="#ffef86"
                     /ApEinfo_fwdcolor="#ffef86"
                     /note="ApEinfo_revcolor: #ffef86"
     misc_feature    138..934
                     /label="pRPS-27"
                     /ApEinfo_revcolor="#c6c9d1"
                     /ApEinfo_fwdcolor="#c6c9d1"
                     /note="ApEinfo_revcolor: #c6c9d1"
     primer          complement(324..342)
                     /label="primer_497"
                     /note="sequence: caatttcatcgccttccgc"
                     /ApEinfo_revcolor="#b1ff67"
                     /ApEinfo_fwdcolor="#b1ff67"
     misc_feature    851..851
                     /label="mutated g-c to remove cut site"
                     /ApEinfo_revcolor="#84b0dc"
                     /ApEinfo_fwdcolor="#84b0dc"
                     /note="ApEinfo_revcolor: #84b0dc"
     misc_feature    931..934
                     /label="5'OVH"
                     /ApEinfo_revcolor="#ffef86"
                     /ApEinfo_fwdcolor="#ffef86"
                     /note="ApEinfo_revcolor: #ffef86"
     misc_feature    931..934
                     /label="3'OVH"
                     /ApEinfo_revcolor="#ffef86"
                     /ApEinfo_fwdcolor="#ffef86"
                     /note="ApEinfo_revcolor: #ffef86"
     misc_feature    932..1735
                     /label="BFP"
                     /ApEinfo_revcolor="#85dae9"
                     /ApEinfo_fwdcolor="#85dae9"
                     /note="ApEinfo_revcolor: #85dae9"
     CDS             932..1735
                     /label="Translation 15-818"
                     /ApEinfo_revcolor="#c6c9d1"
                     /ApEinfo_fwdcolor="#c6c9d1"
     CDS             932..1735
                     /ApEinfo_revcolor="#84b0dc"
                     /ApEinfo_fwdcolor="#84b0dc"
                     /translation="KNVRTHQGEHAHEALHGGNRRQPPLQVHLRGRGKAIRGNPNHAYQGRRGRTTPIRLRHPRHLLPLRVQGKFKHIYTN*P*LFKFSDLHQPHPRNPRLLQAILPRGIHLGACHHLRGRRSPHRHPRHLPPRRMPHLQRQDPWSQLHLQRTSHAKENPRMGNLHRDSLPSRRRTRGT*RHGPQARRRLPPHRQHQGKFKQFGTN*PYIFKFSDHLPFQEASQEPQDARSLLR*LPSRAYQGGQQRNLRRATRGRRRPLLRPPIQARTQAQ"
     misc_feature    1390..1390
                     /label="mutated g-a to remove cut site"
                     /ApEinfo_revcolor="#faac61"
                     /ApEinfo_fwdcolor="#faac61"
                     /note="ApEinfo_revcolor: #faac61"
     misc_feature    1405..1405
                     /label="mutated g-a to remove cut site"
                     /ApEinfo_revcolor="#b4abac"
                     /ApEinfo_fwdcolor="#b4abac"
                     /note="ApEinfo_revcolor: #b4abac"
     misc_feature    1420..1420
                     /label="mutated c-t to remove cut site"
                     /ApEinfo_revcolor="#85dae9"
                     /ApEinfo_fwdcolor="#85dae9"
                     /note="ApEinfo_revcolor: #85dae9"
     misc_feature    1658..1658
                     /label="mutated g-a to remove cut site"
                     /ApEinfo_revcolor="#b4abac"
                     /ApEinfo_fwdcolor="#b4abac"
                     /note="ApEinfo_revcolor: #b4abac"
     misc_feature    1736..1739
                     /label="5'OVH"
                     /ApEinfo_revcolor="#ffef86"
                     /ApEinfo_fwdcolor="#ffef86"
                     /note="ApEinfo_revcolor: #ffef86"
     misc_feature    1736..1739
                     /label="3'OVH"
                     /ApEinfo_revcolor="#ffef86"
                     /ApEinfo_fwdcolor="#ffef86"
                     /note="ApEinfo_revcolor: #ffef86"
     CDS             1740..1745
                     /label="Translation 18-23"
                     /ApEinfo_revcolor="#d6b295"
                     /ApEinfo_fwdcolor="#d6b295"
     CDS             1740..1745
                     /ApEinfo_revcolor="#84b0dc"
                     /ApEinfo_fwdcolor="#84b0dc"
                     /translation="AL"
     misc_feature    1746..2497
                     /label="unc54 3'UTR"
                     /ApEinfo_revcolor="#84b0dc"
                     /ApEinfo_fwdcolor="#84b0dc"
                     /note="ApEinfo_revcolor: #84b0dc"
     primer          2347..2368
                     /label="p_416"
                     /note="sequence: tgatgagcacgatgcaagaaag"
                     /ApEinfo_revcolor="#f8d3a9"
                     /ApEinfo_fwdcolor="#f8d3a9"
     primer          complement(2477..2498)
                     /label="primer_466"
                     /note="sequence: cagttatgtttggtatattggg"
                     /ApEinfo_revcolor="#ff9ccd"
                     /ApEinfo_fwdcolor="#ff9ccd"
     primer          complement(2477..2498)
                     /label="p_466"
                     /note="sequence: cagttatgtttggtatattggg"
                     /ApEinfo_revcolor="#84b0dc"
                     /ApEinfo_fwdcolor="#84b0dc"
     primer          complement(2477..2498)
                     /label="primer_466"
                     /note="sequence: cagttatgtttggtatattggg"
                     /ApEinfo_revcolor="#c7b0e3"
                     /ApEinfo_fwdcolor="#c7b0e3"
     misc_feature    2498..2501
                     /label="3'OVH"
                     /ApEinfo_revcolor="#ffef86"
                     /ApEinfo_fwdcolor="#ffef86"
                     /note="ApEinfo_revcolor: #ffef86"
     primer          complement(2542..2564)
                     /label="primer_491"
                     /note="sequence: cgccaatatatcctgtcaaacac"
                     /ApEinfo_revcolor="#75c6a9"
                     /ApEinfo_fwdcolor="#75c6a9"
     misc_feature    complement(2543..2567)
                     /label="RB T-DNA repeat"
                     /ApEinfo_revcolor="#d59687"
                     /ApEinfo_fwdcolor="#d59687"
                     /note="ApEinfo_revcolor: #d59687"
     primer          complement(2603..2623)
                     /label="primer_004"
                     /note="sequence: ttcacgcccttttaaatatcc"
                     /ApEinfo_revcolor="#85dae9"
                     /ApEinfo_fwdcolor="#85dae9"
     CDS             complement(2723..3871)
                     /label="trfA"
                     /ApEinfo_revcolor="#c7b0e3"
                     /ApEinfo_fwdcolor="#c7b0e3"
                     /note="ApEinfo_revcolor: #c7b0e3"
     CDS             complement(2723..3871)
                     /ApEinfo_revcolor="#84b0dc"
                     /ApEinfo_fwdcolor="#84b0dc"
                     /translation="IGRLTGRHTGKN*STRGFPPRMPKPSQAAPSCVRPAKPSSPSARWSSKLRPRSSATACNWLPLPCPRHRPPWSVRVVLNRRRQVWRSR*PSTREEL*RPRSEKPPARTWQNRSARPSRPRC*NTRSSRSRKCSFPCSILRRGRTRCERCQTTRPALPCSPRATRKSRARRCKTRSFSTSTRT*RSPTPASSCGPTMTNWCGSRCWSTRSAPLSASRSPSRSTSFARTWAGRSMAGITRRPRNACRAYRRRRWASRPTALGTWNRCRCCTASASWTVARKRPVARS*STRKSSCCLLATTTRNSYGRSTASCRRRPDGCSTISARTGSRTRSSWKPSASCADRIPPA*RSGASRSAKPAKSCEAAAWWNTPGSMMTWCIANARA"
     rep_origin      complement(4207..4795)
                     /label="ori"
                     /ApEinfo_revcolor="#9eafd2"
                     /ApEinfo_fwdcolor="#9eafd2"
                     /note="ApEinfo_revcolor: #9eafd2"
     primer_bind     complement(4287..4306)
                     /label="pBR322ori-F"
                     /ApEinfo_revcolor="#c7b0e3"
                     /ApEinfo_fwdcolor="#c7b0e3"
                     /note="ApEinfo_revcolor: #c7b0e3"
     CDS             complement(4966..5826)
                     /label="AmpR"
                     /ApEinfo_revcolor="#84b0dc"
                     /ApEinfo_fwdcolor="#84b0dc"
                     /note="ApEinfo_revcolor: #84b0dc"
     CDS             complement(4966..5826)
                     /ApEinfo_revcolor="#84b0dc"
                     /ApEinfo_fwdcolor="#84b0dc"
                     /translation="VFNISVSPLFPFLRHFAFLFLLTQKRW*K*KMLKISWVHEWVTSNWISTAVRSLRVFAPKNVFQ**ALLKFCYVARYYPVLTPGKSNSVAAYTILRMTWLSTHQSQKSILRMA*Q*ENYAVLP*P*VITLRPTYF*QRSEDRRS*PLFCTTWGIM*LALIVGNRS*MKPYQTTSVTPRCL*QWQQRCANY*LANYLL*LPGNN**TGWRRIKLQDHFCARPFRLAGLLLINLEPVSVVLAVSLQHWGQMVSPPVS*LSTRRGVRQLWMNEIDRSLR*VPH*LSIGNC"
     primer_bind     5589..5608
                     /label="Amp-R"
                     /ApEinfo_revcolor="#c7b0e3"
                     /ApEinfo_fwdcolor="#c7b0e3"
                     /note="ApEinfo_revcolor: #c7b0e3"
     promoter        complement(5827..5931)
                     /label="AmpR promoter"
                     /ApEinfo_revcolor="#d6b295"
                     /ApEinfo_fwdcolor="#d6b295"
                     /note="ApEinfo_revcolor: #d6b295"
     rep_origin      complement(6018..6649)
                     /label="oriV"
                     /ApEinfo_revcolor="#b4abac"
                     /ApEinfo_fwdcolor="#b4abac"
                     /note="ApEinfo_revcolor: #b4abac"
ORIGIN
        1 ctggctggtg gcaggatata ttgtggtgta aacaaattga cgcttagaca acttaataac
       61 acattgcgga cgtttttaat gtactggggt ggatgcagtg ggccccactc tgtgaagaca
      121 atgccgaatt cggatccgga gatttctaaa ttttagttta ataaaaaaat tttaaaataa
      181 tacgagtttt gagactaact ttcaataaaa accaaaaaat tgcttcaaaa aagagctcgc
      241 gccgatttac gataaacaca gcgcgctacg acactccgaa aaccgcgccg caccattaca
      301 ttctccgccc caccgcacgg tttgcggaag gcgatgaaat tgctgggcct aaaattttaa
      361 cccttttttt cccgtttttc aactgttttc ccgatttttt cgatattttt ttcaggtttt
      421 tagttagaaa agtatataaa aattgcatta tttgtagttt tcgctcgtaa tttgtgatag
      481 aaaacggcca atttgcctag atttgtgatt ctaccaagtg gaatttttgg gaaaatatca
      541 atattccacg atttttattc aaatcataac gtttcgaaat tatcagctta aataaaacta
      601 aaataaataa taaaatacta aaaaccctga atttctcggt tctcggttca gcttgagttc
      661 gttctataca cgttatcgat ttttgtcatt tcgtttaatc atgggttttg attcatttta
      721 aatatgaaat ttgatttatt cctcgtttcg aagttggttt gtcttgtccg gccggtaaac
      781 aaatgttatt aaaaaaaata ataaatttcg aaatttttcg taatgttccg caatcgtgtt
      841 tttccgttta tctcctcttc ccttccttca aatatactat ttattttctc aattcacata
      901 ttttcagcca gccctgctca acaagtggaa taaaaatgtc cgaactcatc aaggagaaca
      961 tgcacatgaa gctctacatg gagggaaccg tagacaacca ccacttcaag tgcacctccg
     1021 agggagaggg aaagccatac gagggaaccc aaaccatgcg tatcaaggtc gtcgagggag
     1081 gaccactccc attcgccttc gacatcctcg ccacctcctt cctctacggg tccaaggtaa
     1141 gtttaaacat atatatacta actaaccctg attatttaaa ttttcagacc ttcatcaacc
     1201 acacccaagg aatcccagac ttcttcaagc aatccttccc agagggattc acctgggagc
     1261 gtgtcaccac ctacgaggac ggaggagtcc tcaccgccac ccaagacacc tccctccaag
     1321 acggatgcct catctacaac gtcaagatcc gtggagtcaa cttcacctcc aacggaccag
     1381 tcatgcaaaa gaaaaccctc ggatgggaaa ccttcaccga gactctctac ccagccgacg
     1441 gaggactaga gggacgtaac gacatggccc tcaagctcgt cggaggctcc cacctcatcg
     1501 ccaacatcaa ggtaagttta aacagttcgg tactaactaa ccatacatat ttaaattttc
     1561 agaccaccta ccgttccaag aagccagcca agaacctcaa gatgccagga gtctactacg
     1621 ttgactaccg tctagagcgt atcaaggagg ccaacaacga aacctacgtc gagcaacacg
     1681 aggtcgccgt cgcccgttac tgcgacctcc catccaagct cggacacaag ctcaactaag
     1741 ctttaatgac atcggccgct gtcatcagat cgccatctcg cgcccgtgcc tctgacttct
     1801 aagtccaatt actcttcaac atccctacat gctctttctc cctgtgctcc caccccctat
     1861 ttttgttatt atcaaaaaac ttctcttaat ttctttgttt tttagcttct tttaagtcac
     1921 ctctaacaat gaaattgtgt agattcaaaa atagaattaa ttcgtaataa aaagtcgaaa
     1981 aaaattgtgc tccctccccc cattaataat aattctatcc caaaatctac acaatgttct
     2041 gtgtacactt cttatgtttt ttacttctga taaatttttt tgaaacatca tagaaaaaac
     2101 cgcacacaaa ataccttatc atatgttacg tttcagttta tgaccgcaat ttttatttct
     2161 tcgcacgtct gggcctctca tgacgtcaaa tcatgctcat cgtgaaaaag ttttggagta
     2221 tttttggaat ttttcaatca agtgaaagtt tatgaaatta attttcctgc ttttgctttt
     2281 tggggtttcc cctattgttt gtcaagattt cgaggacggc gtttttcttg ctaaaatcac
     2341 aagtattgat gagcacgatg caagaaagat cggaagaagg tttgggtttg aggctcagtg
     2401 gaaggtgagt agaagttgat aatttgaaag tggagtagtg tctatggggt ttttgcctta
     2461 aatgacagaa tacattccca atataccaaa cataactgtt tcgctgcaat tgtcttctgc
     2521 acgaagtggt ttaaactatc agtgtttgac aggatatatt ggcgggtaaa cctaagagaa
     2581 aagagcgttt attagaataa tcggatattt aaaagggcgt gaaaaggttt atccgttcgt
     2641 ccatttgtat gtgcatgcca accacagggt tccccagatc aggcgctggc tgctgaaccc
     2701 ccagccggaa ctgaccccac aaggccctag cgtttgcaat gcaccaggtc atcattgacc
     2761 caggcgtgtt ccaccaggcc gctgcctcgc aactcttcgc aggcttcgcc gacctgctcg
     2821 cgccacttct tcacgcgggt ggaatccgat ccgcacatga ggcggaaggt ttccagcttg
     2881 agcgggtacg gctcccggtg cgagctgaaa tagtcgaaca tccgtcgggc cgtcggcgac
     2941 agcttgcggt acttctccca tatgaatttc gtgtagtggt cgccagcaaa cagcacgacg
     3001 atttcctcgt cgatcaggac ctggcaacgg gacgttttct tgccacggtc caggacgcgg
     3061 aagcggtgca gcagcgacac cgattccagg tgcccaacgc ggtcggacgt gaagcccatc
     3121 gccgtcgcct gtaggcgcga caggcattcc tcggccttcg tgtaataccg gccattgatc
     3181 gaccagccca ggtcctggca aagctcgtag aacgtgaagg tgatcggctc gccgataggg
     3241 gtgcgcttcg cgtactccaa cacctgctgc cacaccagtt cgtcatcgtc ggcccgcagc
     3301 tcgacgccgg tgtaggtgat cttcacgtcc ttgttgacgt ggaaaatgac cttgttttgc
     3361 agcgcctcgc gcgggatttt cttgttgcgc gtggtgaaca gggcagagcg ggccgtgtcg
     3421 tttggcatcg ctcgcatcgt gtccggccac ggcgcaatat cgaacaagga aagctgcatt
     3481 tccttgatct gctgcttcgt gtgtttcagc aacgcggcct gcttggcctc gctgacctgt
     3541 tttgccaggt cctcgccggc ggtttttcgc ttcttggtcg tcatagttcc tcgcgtgtcg
     3601 atggtcatcg acttcgccaa acctgccgcc tcctgttcaa gacgacgcga acgctccacg
     3661 gcggccgatg gcgcgggcag ggcaggggga gccagttgca cgctgtcgcg ctcgatcttg
     3721 gccgtagctt gctggaccat cgagccgacg gactggaagg tttcgcgggg cgcacgcatg
     3781 acggtgcggc ttgcgatggt ttcggcatcc tcggcggaaa accccgcgtc gatcagttct
     3841 tgcctgtatg ccttccggtc aaacgtccga ttcattcacc ctccttgcgg gattgccccg
     3901 actcacgccg gggcaatgtg cccttattcc tgatttgacc cgcctggtgc cttggtgtcc
     3961 agataatcca ccttatcggc aatgaagtcg gtcccgtaga ccgtctggcc gtccttctcg
     4021 tacttggtat tccgaatctt gccctgcacg aataccagcg accccttgcc caaatacttg
     4081 ccgtgggcct cggcctgaga gccaaaacac ttgatgcgga agaagtcggt gcgctcctgc
     4141 ttgtcgccgg catcgttgcg ccacatctag gatctgccag gaaccgtaaa aaggccgcgt
     4201 tgctggcgtt tttccatagg ctccgccccc ctgacgagca tcacaaaaat cgacgctcaa
     4261 gtcagaggtg gcgaaacccg acaggactat aaagatacca ggcgtttccc cctggaagct
     4321 ccctcgtgcg ctctcctgtt ccgaccctgc cgcttaccgg atacctgtcc gcctttctcc
     4381 cttcgggaag cgtggcgctt tctcatagct cacgctgtag gtatctcagt tcggtgtagg
     4441 tcgttcgctc caagctgggc tgtgtgcacg aaccccccgt tcagcccgac cgctgcgcct
     4501 tatccggtaa ctatcgtctt gagtccaacc cggtaagaca cgacttatcg ccactggcag
     4561 cagccactgg taacaggatt agcagagcga ggtatgtagg cggtgctaca gagttcttga
     4621 agtggtggcc taactacggc tacactagaa ggacagtatt tggtatctgc gctctgctga
     4681 agccagttac cttcggaaaa agagttggta gctcttgatc cggcaaacaa accaccgctg
     4741 gtagcggtgg tttttttgtt tgcaagcagc agattacgcg cagaaaaaaa ggatctcaag
     4801 aagatccttt gatcttttct acggggtctg acgctcagtg gaacgaaaac tcacgttaag
     4861 ggattttggt catgagatta tcaaaaagga tcttcaccta gatcctttta aattaaaaat
     4921 gaagttttaa atcaatctaa agtatatatg agtaaacttg gtctgacagt taccaatgct
     4981 taatcagtga ggcacctatc tcagcgatct gtctatttcg ttcatccata gttgcctgac
     5041 tccccgtcgt gtagataact acgatacggg agggcttacc atctggcccc agtgctgcaa
     5101 tgataccgcg agaaccacgc tcaccggctc cagatttatc agcaataaac cagccagccg
     5161 gaagggccga gcgcagaagt ggtcctgcaa ctttatccgc ctccatccag tctattaatt
     5221 gttgccggga agctagagta agtagttcgc cagttaatag tttgcgcaac gttgttgcca
     5281 ttgctacagg catcgtggtg tcacgctcgt cgtttggtat ggcttcattc agctccggtt
     5341 cccaacgatc aaggcgagtt acatgatccc ccatgttgtg caaaaaagcg gttagctcct
     5401 tcggtcctcc gatcgttgtc agaagtaagt tggccgcagt gttatcactc atggttatgg
     5461 cagcactgca taattctctt actgtcatgc catccgtaag atgcttttct gtgactggtg
     5521 agtactcaac caagtcattc tgagaatagt gtatgcggcg accgagttgc tcttgcccgg
     5581 cgtcaatacg ggataatacc gcgccacata gcagaacttt aaaagtgctc atcattggaa
     5641 aacgttcttc ggggcgaaaa ctctcaagga tcttaccgct gttgagatcc agttcgatgt
     5701 aacccactcg tgcacccaac tgatcttcag catcttttac tttcaccagc gtttctgggt
     5761 gagcaaaaac aggaaggcaa aatgccgcaa aaaagggaat aagggcgaca cggaaatgtt
     5821 gaatactcat actcttcctt tttcaatatt attgaagcat ttatcagggt tattgtctca
     5881 tgagcggata catatttgaa tgtatttaga aaaataaaca aataggggtt ccgcgcacga
     5941 attggccagc gctgccattt ttggggtgag gccgttcgcg gccgaggggc gcagcccctg
     6001 gggggatggg aggcccgcgt tagcgggccg ggagggttcg agaagggggg gcacccccct
     6061 tcggcgtgcg cggtcacgcg cacagggcgc agccctggtt aaaaacaagg tttataaata
     6121 ttggtttaaa agcaggttaa aagacaggtt agcggtggcc gaaaaacggg cggaaaccct
     6181 tgcaaatgct ggattttctg cctgtggaca gcccctcaaa tgtcaatagg tgcgcccctc
     6241 atctgtcagc actctgcccc tcaagtgtca aggatcgcgc ccctcatctg tcagtagtcg
     6301 cgcccctcaa gtgtcaatac cgcagggcac ttatccccag gcttgtccac atcatctgtg
     6361 ggaaactcgc gtaaaatcag gcgttttcgc cgatttgcga ggctggccag ctccacgtcg
     6421 ccggccgaaa tcgagcctgc ccctcatctg tcaacgccgc gccgggtgag tcggcccctc
     6481 aagtgtcaac gtccgcccct catctgtcag tgagggccaa gttttccgcg aggtatccac
     6541 aacgccggcg gccgcggtgt ctcgcacacg gcttcgacgg cgtttctggc gcgtttgcag
     6601 ggccatagac ggccgccagc ccagcggcga gggcaaccag cccggtgagc gtcgcaaagg
     6661 agatcctgat ctgactgatg ggctgcctgt atcgagtggt gattttgtgc cgagctgccg
     6721 gtcggggagc tgttgg
//
