# Supplementary material for: Screening conditions and constructs for attempted genetic transformation of C. elegans by Agrobacterium
Source: PLoS One. 2025 May 27;20(5):e0325060. doi: 10.1371/journal.pone.0325060 (PMC12111652; doi:10.1371/journal.pone.0325060)
Supplement: S1 Fig — DNA Sequence files for constructs described in Table 1. (ZIP) [file pone.0325060.s001.zip › Genbank/dna1630.gb]

LOCUS       dna1630                 6805 bp ds-DNA     circular     29-MAY-2024
DEFINITION  .
ACCESSION   id
VERSION     id
COMMENT     Imported using the Genbank importer. File name: gg484_assembly.gb
            description.
FEATURES             Location/Qualifiers
     CDS             complement(116..1264)
                     /label="trfA"
                     /ApEinfo_revcolor="#c7b0e3"
                     /ApEinfo_fwdcolor="#c7b0e3"
                     /note="ApEinfo_revcolor: #c7b0e3"
     CDS             complement(116..1264)
                     /ApEinfo_revcolor="#84b0dc"
                     /ApEinfo_fwdcolor="#84b0dc"
                     /translation="IGRLTGRHTGKN*STRGFPPRMPKPSQAAPSCVRPAKPSSPSARWSSKLRPRSSATACNWLPLPCPRHRPPWSVRVVLNRRRQVWRSR*PSTREEL*RPRSEKPPARTWQNRSARPSRPRC*NTRSSRSRKCSFPCSILRRGRTRCERCQTTRPALPCSPRATRKSRARRCKTRSFSTSTRT*RSPTPASSCGPTMTNWCGSRCWSTRSAPLSASRSPSRSTSFARTWAGRSMAGITRRPRNACRAYRRRRWASRPTALGTWNRCRCCTASASWTVARKRPVARS*STRKSSCCLLATTTRNSYGRSTASCRRRPDGCSTISARTGSRTRSSWKPSASCADRIPPA*RSGASRSAKPAKSCEAAAWWNTPGSMMTWCIANARA"
     rep_origin      complement(1600..2188)
                     /label="ori"
                     /ApEinfo_revcolor="#9eafd2"
                     /ApEinfo_fwdcolor="#9eafd2"
                     /note="ApEinfo_revcolor: #9eafd2"
     primer_bind     complement(1680..1699)
                     /label="pBR322ori-F"
                     /ApEinfo_revcolor="#c7b0e3"
                     /ApEinfo_fwdcolor="#c7b0e3"
                     /note="ApEinfo_revcolor: #c7b0e3"
     CDS             complement(2359..3219)
                     /label="AmpR"
                     /ApEinfo_revcolor="#84b0dc"
                     /ApEinfo_fwdcolor="#84b0dc"
                     /note="ApEinfo_revcolor: #84b0dc"
     CDS             complement(2359..3219)
                     /ApEinfo_revcolor="#84b0dc"
                     /ApEinfo_fwdcolor="#84b0dc"
                     /translation="VFNISVSPLFPFLRHFAFLFLLTQKRW*K*KMLKISWVHEWVTSNWISTAVRSLRVFAPKNVFQ**ALLKFCYVARYYPVLTPGKSNSVAAYTILRMTWLSTHQSQKSILRMA*Q*ENYAVLP*P*VITLRPTYF*QRSEDRRS*PLFCTTWGIM*LALIVGNRS*MKPYQTTSVTPRCL*QWQQRCANY*LANYLL*LPGNN**TGWRRIKLQDHFCARPFRLAGLLLINLEPVSVVLAVSLQHWGQMVSPPVS*LSTRRGVRQLWMNEIDRSLR*VPH*LSIGNC"
     primer_bind     2982..3001
                     /label="Amp-R"
                     /ApEinfo_revcolor="#c7b0e3"
                     /ApEinfo_fwdcolor="#c7b0e3"
                     /note="ApEinfo_revcolor: #c7b0e3"
     promoter        complement(3220..3324)
                     /label="AmpR promoter"
                     /ApEinfo_revcolor="#d6b295"
                     /ApEinfo_fwdcolor="#d6b295"
                     /note="ApEinfo_revcolor: #d6b295"
     rep_origin      complement(3411..4042)
                     /label="oriV"
                     /ApEinfo_revcolor="#b4abac"
                     /ApEinfo_fwdcolor="#b4abac"
                     /note="ApEinfo_revcolor: #b4abac"
     misc_feature    complement(4134..4158)
                     /label="LB T-DNA repeat"
                     /ApEinfo_revcolor="#d59687"
                     /ApEinfo_fwdcolor="#d59687"
                     /note="ApEinfo_revcolor: #d59687"
     misc_feature    4263..4266
                     /label="5'OVH"
                     /ApEinfo_revcolor="#ffef86"
                     /ApEinfo_fwdcolor="#ffef86"
                     /note="ApEinfo_revcolor: #ffef86"
     misc_feature    4267..5063
                     /label="pRPS-27"
                     /ApEinfo_revcolor="#c6c9d1"
                     /ApEinfo_fwdcolor="#c6c9d1"
                     /note="ApEinfo_revcolor: #c6c9d1"
     misc_feature    4980..4980
                     /label="mutated g-c to remove cut site"
                     /ApEinfo_revcolor="#84b0dc"
                     /ApEinfo_fwdcolor="#84b0dc"
                     /note="ApEinfo_revcolor: #84b0dc"
     misc_feature    5060..5063
                     /label="5'OVH"
                     /ApEinfo_revcolor="#ffef86"
                     /ApEinfo_fwdcolor="#ffef86"
                     /note="ApEinfo_revcolor: #ffef86"
     misc_feature    5060..5063
                     /label="3'OVH"
                     /ApEinfo_revcolor="#ffef86"
                     /ApEinfo_fwdcolor="#ffef86"
                     /note="ApEinfo_revcolor: #ffef86"
     misc_feature    5061..5930
                     /label="GFP"
                     /ApEinfo_revcolor="#b1ff67"
                     /ApEinfo_fwdcolor="#b1ff67"
                     /note="ApEinfo_revcolor: #b1ff67"
     CDS             5061..5930
                     /label="Translation 15-884"
                     /ApEinfo_revcolor="#c7b0e3"
                     /ApEinfo_fwdcolor="#c7b0e3"
     CDS             5061..5930
                     /ApEinfo_revcolor="#84b0dc"
                     /ApEinfo_fwdcolor="#84b0dc"
                     /translation="KNE*RRRTFHWSCPNSC*IRW*C*WAQIFCQWRG*R*CNIRKTYP*IYLHYWKTTCSMGKFKHIYTN*P*LFKFSANTCHYFLLWCSMLLEIPRSYETA*LFQECHARRLCTGKNYIFQR*RELQDT*V*TVRY*LTIHI*IFRC*SQV*R*YPC**NRVKRY*F*RRWKHSWTQIGIQL*LTQCIHHGRQTKEWNQSCKFKLGLTN*RIIFKFSELQN*TQH*RWKRSTSRPLSTKYSNWRWPCPFTRQPLPVHTICPFERSQRKERSHGPS*VCNSCWDYTWHG*TIQ"
     misc_feature    5232..5282
                     /label="Intron"
                     /ApEinfo_revcolor="#ff9ccd"
                     /ApEinfo_fwdcolor="#ff9ccd"
                     /note="ApEinfo_revcolor: #ff9ccd"
     misc_feature    5437..5487
                     /label="Intron"
                     /ApEinfo_revcolor="#ff9ccd"
                     /ApEinfo_fwdcolor="#ff9ccd"
                     /note="ApEinfo_revcolor: #ff9ccd"
     misc_feature    5652..5702
                     /label="Intron"
                     /ApEinfo_revcolor="#ff9ccd"
                     /ApEinfo_fwdcolor="#ff9ccd"
                     /note="ApEinfo_revcolor: #ff9ccd"
     misc_feature    5861..5861
                     /label="mutated C:T to remove BsaI site"
                     /ApEinfo_revcolor="#f58a5e"
                     /ApEinfo_fwdcolor="#f58a5e"
                     /note="ApEinfo_revcolor: #f58a5e"
     CDS             5931..5933
                     /label="Translation 885-887"
                     /ApEinfo_revcolor="#ffef86"
                     /ApEinfo_fwdcolor="#ffef86"
     CDS             5931..5933
                     /ApEinfo_revcolor="#84b0dc"
                     /ApEinfo_fwdcolor="#84b0dc"
                     /translation="M"
     misc_feature    5934..5937
                     /label="3'OVH"
                     /ApEinfo_revcolor="#ffef86"
                     /ApEinfo_fwdcolor="#ffef86"
                     /note="ApEinfo_revcolor: #ffef86"
     misc_feature    5934..5937
                     /label="5'OVH"
                     /ApEinfo_revcolor="#ffef86"
                     /ApEinfo_fwdcolor="#ffef86"
                     /note="ApEinfo_revcolor: #ffef86"
     CDS             5938..5943
                     /label="Translation 18-23"
                     /ApEinfo_revcolor="#ffef86"
                     /ApEinfo_fwdcolor="#ffef86"
     CDS             5938..5943
                     /ApEinfo_revcolor="#84b0dc"
                     /ApEinfo_fwdcolor="#84b0dc"
                     /translation="AL"
     misc_feature    5944..6695
                     /label="unc54 3'UTR"
                     /ApEinfo_revcolor="#84b0dc"
                     /ApEinfo_fwdcolor="#84b0dc"
                     /note="ApEinfo_revcolor: #84b0dc"
     misc_feature    6696..6699
                     /label="3'OVH"
                     /ApEinfo_revcolor="#ffef86"
                     /ApEinfo_fwdcolor="#ffef86"
                     /note="ApEinfo_revcolor: #ffef86"
     misc_feature    complement(6741..6765)
                     /label="RB T-DNA repeat"
                     /ApEinfo_revcolor="#d59687"
                     /ApEinfo_fwdcolor="#d59687"
                     /note="ApEinfo_revcolor: #d59687"
ORIGIN
        1 tttaaaaggg cgtgaaaagg tttatccgtt cgtccatttg tatgtgcatg ccaaccacag
       61 ggttccccag atcaggcgct ggctgctgaa cccccagccg gaactgaccc cacaaggccc
      121 tagcgtttgc aatgcaccag gtcatcattg acccaggcgt gttccaccag gccgctgcct
      181 cgcaactctt cgcaggcttc gccgacctgc tcgcgccact tcttcacgcg ggtggaatcc
      241 gatccgcaca tgaggcggaa ggtttccagc ttgagcgggt acggctcccg gtgcgagctg
      301 aaatagtcga acatccgtcg ggccgtcggc gacagcttgc ggtacttctc ccatatgaat
      361 ttcgtgtagt ggtcgccagc aaacagcacg acgatttcct cgtcgatcag gacctggcaa
      421 cgggacgttt tcttgccacg gtccaggacg cggaagcggt gcagcagcga caccgattcc
      481 aggtgcccaa cgcggtcgga cgtgaagccc atcgccgtcg cctgtaggcg cgacaggcat
      541 tcctcggcct tcgtgtaata ccggccattg atcgaccagc ccaggtcctg gcaaagctcg
      601 tagaacgtga aggtgatcgg ctcgccgata ggggtgcgct tcgcgtactc caacacctgc
      661 tgccacacca gttcgtcatc gtcggcccgc agctcgacgc cggtgtaggt gatcttcacg
      721 tccttgttga cgtggaaaat gaccttgttt tgcagcgcct cgcgcgggat tttcttgttg
      781 cgcgtggtga acagggcaga gcgggccgtg tcgtttggca tcgctcgcat cgtgtccggc
      841 cacggcgcaa tatcgaacaa ggaaagctgc atttccttga tctgctgctt cgtgtgtttc
      901 agcaacgcgg cctgcttggc ctcgctgacc tgttttgcca ggtcctcgcc ggcggttttt
      961 cgcttcttgg tcgtcatagt tcctcgcgtg tcgatggtca tcgacttcgc caaacctgcc
     1021 gcctcctgtt caagacgacg cgaacgctcc acggcggccg atggcgcggg cagggcaggg
     1081 ggagccagtt gcacgctgtc gcgctcgatc ttggccgtag cttgctggac catcgagccg
     1141 acggactgga aggtttcgcg gggcgcacgc atgacggtgc ggcttgcgat ggtttcggca
     1201 tcctcggcgg aaaaccccgc gtcgatcagt tcttgcctgt atgccttccg gtcaaacgtc
     1261 cgattcattc accctccttg cgggattgcc ccgactcacg ccggggcaat gtgcccttat
     1321 tcctgatttg acccgcctgg tgccttggtg tccagataat ccaccttatc ggcaatgaag
     1381 tcggtcccgt agaccgtctg gccgtccttc tcgtacttgg tattccgaat cttgccctgc
     1441 acgaatacca gcgacccctt gcccaaatac ttgccgtggg cctcggcctg agagccaaaa
     1501 cacttgatgc ggaagaagtc ggtgcgctcc tgcttgtcgc cggcatcgtt gcgccacatc
     1561 taggatctgc caggaaccgt aaaaaggccg cgttgctggc gtttttccat aggctccgcc
     1621 cccctgacga gcatcacaaa aatcgacgct caagtcagag gtggcgaaac ccgacaggac
     1681 tataaagata ccaggcgttt ccccctggaa gctccctcgt gcgctctcct gttccgaccc
     1741 tgccgcttac cggatacctg tccgcctttc tcccttcggg aagcgtggcg ctttctcata
     1801 gctcacgctg taggtatctc agttcggtgt aggtcgttcg ctccaagctg ggctgtgtgc
     1861 acgaaccccc cgttcagccc gaccgctgcg ccttatccgg taactatcgt cttgagtcca
     1921 acccggtaag acacgactta tcgccactgg cagcagccac tggtaacagg attagcagag
     1981 cgaggtatgt aggcggtgct acagagttct tgaagtggtg gcctaactac ggctacacta
     2041 gaaggacagt atttggtatc tgcgctctgc tgaagccagt taccttcgga aaaagagttg
     2101 gtagctcttg atccggcaaa caaaccaccg ctggtagcgg tggttttttt gtttgcaagc
     2161 agcagattac gcgcagaaaa aaaggatctc aagaagatcc tttgatcttt tctacggggt
     2221 ctgacgctca gtggaacgaa aactcacgtt aagggatttt ggtcatgaga ttatcaaaaa
     2281 ggatcttcac ctagatcctt ttaaattaaa aatgaagttt taaatcaatc taaagtatat
     2341 atgagtaaac ttggtctgac agttaccaat gcttaatcag tgaggcacct atctcagcga
     2401 tctgtctatt tcgttcatcc atagttgcct gactccccgt cgtgtagata actacgatac
     2461 gggagggctt accatctggc cccagtgctg caatgatacc gcgagaacca cgctcaccgg
     2521 ctccagattt atcagcaata aaccagccag ccggaagggc cgagcgcaga agtggtcctg
     2581 caactttatc cgcctccatc cagtctatta attgttgccg ggaagctaga gtaagtagtt
     2641 cgccagttaa tagtttgcgc aacgttgttg ccattgctac aggcatcgtg gtgtcacgct
     2701 cgtcgtttgg tatggcttca ttcagctccg gttcccaacg atcaaggcga gttacatgat
     2761 cccccatgtt gtgcaaaaaa gcggttagct ccttcggtcc tccgatcgtt gtcagaagta
     2821 agttggccgc agtgttatca ctcatggtta tggcagcact gcataattct cttactgtca
     2881 tgccatccgt aagatgcttt tctgtgactg gtgagtactc aaccaagtca ttctgagaat
     2941 agtgtatgcg gcgaccgagt tgctcttgcc cggcgtcaat acgggataat accgcgccac
     3001 atagcagaac tttaaaagtg ctcatcattg gaaaacgttc ttcggggcga aaactctcaa
     3061 ggatcttacc gctgttgaga tccagttcga tgtaacccac tcgtgcaccc aactgatctt
     3121 cagcatcttt tactttcacc agcgtttctg ggtgagcaaa aacaggaagg caaaatgccg
     3181 caaaaaaggg aataagggcg acacggaaat gttgaatact catactcttc ctttttcaat
     3241 attattgaag catttatcag ggttattgtc tcatgagcgg atacatattt gaatgtattt
     3301 agaaaaataa acaaataggg gttccgcgca cgaattggcc agcgctgcca tttttggggt
     3361 gaggccgttc gcggccgagg ggcgcagccc ctggggggat gggaggcccg cgttagcggg
     3421 ccgggagggt tcgagaaggg ggggcacccc ccttcggcgt gcgcggtcac gcgcacaggg
     3481 cgcagccctg gttaaaaaca aggtttataa atattggttt aaaagcaggt taaaagacag
     3541 gttagcggtg gccgaaaaac gggcggaaac ccttgcaaat gctggatttt ctgcctgtgg
     3601 acagcccctc aaatgtcaat aggtgcgccc ctcatctgtc agcactctgc ccctcaagtg
     3661 tcaaggatcg cgcccctcat ctgtcagtag tcgcgcccct caagtgtcaa taccgcaggg
     3721 cacttatccc caggcttgtc cacatcatct gtgggaaact cgcgtaaaat caggcgtttt
     3781 cgccgatttg cgaggctggc cagctccacg tcgccggccg aaatcgagcc tgcccctcat
     3841 ctgtcaacgc cgcgccgggt gagtcggccc ctcaagtgtc aacgtccgcc cctcatctgt
     3901 cagtgagggc caagttttcc gcgaggtatc cacaacgccg gcggccgcgg tgtctcgcac
     3961 acggcttcga cggcgtttct ggcgcgtttg cagggccata gacggccgcc agcccagcgg
     4021 cgagggcaac cagcccggtg agcgtcgcaa aggagatcct gatctgactg atgggctgcc
     4081 tgtatcgagt ggtgattttg tgccgagctg ccggtcgggg agctgttggc tggctggtgg
     4141 caggatatat tgtggtgtaa acaaattgac gcttagacaa cttaataaca cattgcggac
     4201 gtttttaatg tactggggtg gatgcagtgg gccccactct gtgaagacaa tgccgaattc
     4261 ggatccggag atttctaaat tttagtttaa taaaaaaatt ttaaaataat acgagttttg
     4321 agactaactt tcaataaaaa ccaaaaaatt gcttcaaaaa agagctcgcg ccgatttacg
     4381 ataaacacag cgcgctacga cactccgaaa accgcgccgc accattacat tctccgcccc
     4441 accgcacggt ttgcggaagg cgatgaaatt gctgggccta aaattttaac cctttttttc
     4501 ccgtttttca actgttttcc cgattttttc gatatttttt tcaggttttt agttagaaaa
     4561 gtatataaaa attgcattat ttgtagtttt cgctcgtaat ttgtgataga aaacggccaa
     4621 tttgcctaga tttgtgattc taccaagtgg aatttttggg aaaatatcaa tattccacga
     4681 tttttattca aatcataacg tttcgaaatt atcagcttaa ataaaactaa aataaataat
     4741 aaaatactaa aaaccctgaa tttctcggtt ctcggttcag cttgagttcg ttctatacac
     4801 gttatcgatt tttgtcattt cgtttaatca tgggttttga ttcattttaa atatgaaatt
     4861 tgatttattc ctcgtttcga agttggtttg tcttgtccgg ccggtaaaca aatgttatta
     4921 aaaaaaataa taaatttcga aatttttcgt aatgttccgc aatcgtgttt ttccgtttat
     4981 ctcctcttcc cttccttcaa atatactatt tattttctca attcacatat tttcagccag
     5041 ccctgctcaa caagtggaat aaaaatgagt aaaggagaag aacttttcac tggagttgtc
     5101 ccaattcttg ttgaattaga tggtgatgtt aatgggcaca aattttctgt cagtggagag
     5161 ggtgaaggtg atgcaacata cggaaaactt acccttaaat ttatttgcac tactggaaaa
     5221 ctacctgttc catgggtaag tttaaacata tatatactaa ctaaccctga ttatttaaat
     5281 tttcagccaa cacttgtcac tactttctgt tatggtgttc aatgcttctc gagataccca
     5341 gatcatatga aacggcatga ctttttcaag agtgccatgc ccgaaggtta tgtacaggaa
     5401 agaactatat ttttcaaaga tgacgggaac tacaagacac gtaagtttaa acagttcggt
     5461 actaactaac catacatatt taaattttca ggtgctgaag tcaagtttga aggtgatacc
     5521 cttgttaata gaatcgagtt aaaaggtatt gattttaaag aagatggaaa cattcttgga
     5581 cacaaattgg aatacaacta taactcacac aatgtataca tcatggcaga caaacaaaag
     5641 aatggaatca aagttgtaag tttaaacttg gacttactaa ctaacggatt atatttaaat
     5701 tttcagaact tcaaaattag acacaacatt gaagatggaa gcgttcaact agcagaccat
     5761 tatcaacaaa atactccaat tggcgatggc cctgtccttt taccagacaa ccattacctg
     5821 tccacacaat ctgccctttc gaaagatccc aacgaaaaga gagatcacat ggtccttctt
     5881 gagtttgtaa cagctgctgg gattacacat ggcatggatg aactatacaa atgataagct
     5941 ttaatgacat cggccgctgt catcagatcg ccatctcgcg cccgtgcctc tgacttctaa
     6001 gtccaattac tcttcaacat ccctacatgc tctttctccc tgtgctccca ccccctattt
     6061 ttgttattat caaaaaactt ctcttaattt ctttgttttt tagcttcttt taagtcacct
     6121 ctaacaatga aattgtgtag attcaaaaat agaattaatt cgtaataaaa agtcgaaaaa
     6181 aattgtgctc cctcccccca ttaataataa ttctatccca aaatctacac aatgttctgt
     6241 gtacacttct tatgtttttt acttctgata aatttttttg aaacatcata gaaaaaaccg
     6301 cacacaaaat accttatcat atgttacgtt tcagtttatg accgcaattt ttatttcttc
     6361 gcacgtctgg gcctctcatg acgtcaaatc atgctcatcg tgaaaaagtt ttggagtatt
     6421 tttggaattt ttcaatcaag tgaaagttta tgaaattaat tttcctgctt ttgctttttg
     6481 gggtttcccc tattgtttgt caagatttcg aggacggcgt ttttcttgct aaaatcacaa
     6541 gtattgatga gcacgatgca agaaagatcg gaagaaggtt tgggtttgag gctcagtgga
     6601 aggtgagtag aagttgataa tttgaaagtg gagtagtgtc tatggggttt ttgccttaaa
     6661 tgacagaata cattcccaat ataccaaaca taactgtttc gctgcaattg tcttctgcac
     6721 gaagtggttt aaactatcag tgtttgacag gatatattgg cgggtaaacc taagagaaaa
     6781 gagcgtttat tagaataatc ggata
//
