# Supplementary material for: Screening conditions and constructs for attempted genetic transformation of C. elegans by Agrobacterium
Source: PLoS One. 2025 May 27;20(5):e0325060. doi: 10.1371/journal.pone.0325060 (PMC12111652; doi:10.1371/journal.pone.0325060)
Supplement: S1 Fig — DNA Sequence files for constructs described in Table 1. (ZIP) [file pone.0325060.s001.zip › Genbank/dna1631.gb]

LOCUS       dna1631                 6631 bp ds-DNA     circular     29-MAY-2024
DEFINITION  .
ACCESSION   id
VERSION     id
COMMENT     Imported using the Genbank importer. File name: gg485_assembly.gb
            description.
FEATURES             Location/Qualifiers
     CDS             complement(95..1243)
                     /label="trfA"
                     /ApEinfo_revcolor="#c7b0e3"
                     /ApEinfo_fwdcolor="#c7b0e3"
                     /note="ApEinfo_revcolor: #c7b0e3"
     CDS             complement(95..1243)
                     /ApEinfo_revcolor="#84b0dc"
                     /ApEinfo_fwdcolor="#84b0dc"
                     /translation="IGRLTGRHTGKN*STRGFPPRMPKPSQAAPSCVRPAKPSSPSARWSSKLRPRSSATACNWLPLPCPRHRPPWSVRVVLNRRRQVWRSR*PSTREEL*RPRSEKPPARTWQNRSARPSRPRC*NTRSSRSRKCSFPCSILRRGRTRCERCQTTRPALPCSPRATRKSRARRCKTRSFSTSTRT*RSPTPASSCGPTMTNWCGSRCWSTRSAPLSASRSPSRSTSFARTWAGRSMAGITRRPRNACRAYRRRRWASRPTALGTWNRCRCCTASASWTVARKRPVARS*STRKSSCCLLATTTRNSYGRSTASCRRRPDGCSTISARTGSRTRSSWKPSASCADRIPPA*RSGASRSAKPAKSCEAAAWWNTPGSMMTWCIANARA"
     rep_origin      complement(1579..2167)
                     /label="ori"
                     /ApEinfo_revcolor="#9eafd2"
                     /ApEinfo_fwdcolor="#9eafd2"
                     /note="ApEinfo_revcolor: #9eafd2"
     primer_bind     complement(1659..1678)
                     /label="pBR322ori-F"
                     /ApEinfo_revcolor="#c7b0e3"
                     /ApEinfo_fwdcolor="#c7b0e3"
                     /note="ApEinfo_revcolor: #c7b0e3"
     CDS             complement(2338..3198)
                     /label="AmpR"
                     /ApEinfo_revcolor="#84b0dc"
                     /ApEinfo_fwdcolor="#84b0dc"
                     /note="ApEinfo_revcolor: #84b0dc"
     CDS             complement(2338..3198)
                     /ApEinfo_revcolor="#84b0dc"
                     /ApEinfo_fwdcolor="#84b0dc"
                     /translation="VFNISVSPLFPFLRHFAFLFLLTQKRW*K*KMLKISWVHEWVTSNWISTAVRSLRVFAPKNVFQ**ALLKFCYVARYYPVLTPGKSNSVAAYTILRMTWLSTHQSQKSILRMA*Q*ENYAVLP*P*VITLRPTYF*QRSEDRRS*PLFCTTWGIM*LALIVGNRS*MKPYQTTSVTPRCL*QWQQRCANY*LANYLL*LPGNN**TGWRRIKLQDHFCARPFRLAGLLLINLEPVSVVLAVSLQHWGQMVSPPVS*LSTRRGVRQLWMNEIDRSLR*VPH*LSIGNC"
     primer_bind     2961..2980
                     /label="Amp-R"
                     /ApEinfo_revcolor="#c7b0e3"
                     /ApEinfo_fwdcolor="#c7b0e3"
                     /note="ApEinfo_revcolor: #c7b0e3"
     promoter        complement(3199..3303)
                     /label="AmpR promoter"
                     /ApEinfo_revcolor="#d6b295"
                     /ApEinfo_fwdcolor="#d6b295"
                     /note="ApEinfo_revcolor: #d6b295"
     rep_origin      complement(3390..4021)
                     /label="oriV"
                     /ApEinfo_revcolor="#b4abac"
                     /ApEinfo_fwdcolor="#b4abac"
                     /note="ApEinfo_revcolor: #b4abac"
     misc_feature    complement(4113..4137)
                     /label="LB T-DNA repeat"
                     /ApEinfo_revcolor="#d59687"
                     /ApEinfo_fwdcolor="#d59687"
                     /note="ApEinfo_revcolor: #d59687"
     primer          4115..4141
                     /label="primer_003"
                     /note="sequence: ggtggcaggatatattgtggtgtaaac"
                     /ApEinfo_revcolor="#85dae9"
                     /ApEinfo_fwdcolor="#85dae9"
     primer          4160..4180
                     /label="p"
                     /note="sequence: cttaataacacattgcggacg"
                     /ApEinfo_revcolor="#c7b0e3"
                     /ApEinfo_fwdcolor="#c7b0e3"
     primer          complement(4160..4180)
                     /label="primer_468"
                     /note="sequence: cgtccgcaatgtgttattaag"
                     /ApEinfo_revcolor="#b7e6d7"
                     /ApEinfo_fwdcolor="#b7e6d7"
     misc_feature    4242..4245
                     /label="5'OVH"
                     /ApEinfo_revcolor="#ffef86"
                     /ApEinfo_fwdcolor="#ffef86"
                     /note="ApEinfo_revcolor: #ffef86"
     misc_feature    4246..5042
                     /label="pRPS-27"
                     /ApEinfo_revcolor="#c6c9d1"
                     /ApEinfo_fwdcolor="#c6c9d1"
                     /note="ApEinfo_revcolor: #c6c9d1"
     primer          complement(4432..4450)
                     /label="primer_497"
                     /note="sequence: caatttcatcgccttccgc"
                     /ApEinfo_revcolor="#b1ff67"
                     /ApEinfo_fwdcolor="#b1ff67"
     misc_feature    4959..4959
                     /label="mutated g-c to remove cut site"
                     /ApEinfo_revcolor="#84b0dc"
                     /ApEinfo_fwdcolor="#84b0dc"
                     /note="ApEinfo_revcolor: #84b0dc"
     primer          5038..5062
                     /label="primer_432"
                     /note="sequence: gagatatacaAATGGTGAGCAAGGGCGAAG"
                     /ApEinfo_revcolor="#b4abac"
                     /ApEinfo_fwdcolor="#b4abac"
     primer          5038..5062
                     /label="primer_428"
                     /note="sequence: agatatacatATGGTGAGCAAGGGCGAAG"
                     /ApEinfo_revcolor="#ff9ccd"
                     /ApEinfo_fwdcolor="#ff9ccd"
     misc_feature    5039..5042
                     /label="3'OVH"
                     /ApEinfo_revcolor="#ffef86"
                     /ApEinfo_fwdcolor="#ffef86"
                     /note="ApEinfo_revcolor: #ffef86"
     misc_feature    5039..5042
                     /label="5'OVH"
                     /ApEinfo_revcolor="#ffef86"
                     /ApEinfo_fwdcolor="#ffef86"
                     /note="ApEinfo_revcolor: #ffef86"
     misc_feature    5040..5738
                     /label="wrmscarlet"
                     /ApEinfo_revcolor="#f58a5e"
                     /ApEinfo_fwdcolor="#f58a5e"
                     /note="ApEinfo_revcolor: #f58a5e"
     primer          complement(5668..5691)
                     /label="primer_422"
                     /note="sequence: ACCTTCCTCCGGTGCAGTGACGGGCGACGGACTTCTCGTATTGCTCGACGACGGTGTA"
                     /ApEinfo_revcolor="#85dae9"
                     /ApEinfo_fwdcolor="#85dae9"
     misc_feature    5739..5742
                     /label="5'OVH"
                     /ApEinfo_revcolor="#ffef86"
                     /ApEinfo_fwdcolor="#ffef86"
                     /note="ApEinfo_revcolor: #ffef86"
     misc_feature    5739..5742
                     /label="3'OVH"
                     /ApEinfo_revcolor="#ffef86"
                     /ApEinfo_fwdcolor="#ffef86"
                     /note="ApEinfo_revcolor: #ffef86"
     CDS             5743..5748
                     /label="Translation 18-23"
                     /ApEinfo_revcolor="#ff9ccd"
                     /ApEinfo_fwdcolor="#ff9ccd"
     CDS             5743..5748
                     /ApEinfo_revcolor="#84b0dc"
                     /ApEinfo_fwdcolor="#84b0dc"
                     /translation="AL"
     misc_feature    5749..6500
                     /label="unc54 3'UTR"
                     /ApEinfo_revcolor="#84b0dc"
                     /ApEinfo_fwdcolor="#84b0dc"
                     /note="ApEinfo_revcolor: #84b0dc"
     primer          6350..6371
                     /label="p_416"
                     /note="sequence: tgatgagcacgatgcaagaaag"
                     /ApEinfo_revcolor="#f8d3a9"
                     /ApEinfo_fwdcolor="#f8d3a9"
     primer          complement(6480..6501)
                     /label="primer_466"
                     /note="sequence: cagttatgtttggtatattggg"
                     /ApEinfo_revcolor="#c7b0e3"
                     /ApEinfo_fwdcolor="#c7b0e3"
     primer          complement(6480..6501)
                     /label="primer_466"
                     /note="sequence: cagttatgtttggtatattggg"
                     /ApEinfo_revcolor="#ff9ccd"
                     /ApEinfo_fwdcolor="#ff9ccd"
     primer          complement(6480..6501)
                     /label="p_466"
                     /note="sequence: cagttatgtttggtatattggg"
                     /ApEinfo_revcolor="#84b0dc"
                     /ApEinfo_fwdcolor="#84b0dc"
     misc_feature    6501..6504
                     /label="3'OVH"
                     /ApEinfo_revcolor="#ffef86"
                     /ApEinfo_fwdcolor="#ffef86"
                     /note="ApEinfo_revcolor: #ffef86"
     primer          complement(6545..6567)
                     /label="primer_491"
                     /note="sequence: cgccaatatatcctgtcaaacac"
                     /ApEinfo_revcolor="#75c6a9"
                     /ApEinfo_fwdcolor="#75c6a9"
     misc_feature    complement(6546..6570)
                     /label="RB T-DNA repeat"
                     /ApEinfo_revcolor="#d59687"
                     /ApEinfo_fwdcolor="#d59687"
                     /note="ApEinfo_revcolor: #d59687"
     primer          complement(6606..6626)
                     /label="primer_004"
                     /note="sequence: ttcacgcccttttaaatatcc"
                     /ApEinfo_revcolor="#85dae9"
                     /ApEinfo_fwdcolor="#85dae9"
ORIGIN
        1 ttatccgttc gtccatttgt atgtgcatgc caaccacagg gttccccaga tcaggcgctg
       61 gctgctgaac ccccagccgg aactgacccc acaaggccct agcgtttgca atgcaccagg
      121 tcatcattga cccaggcgtg ttccaccagg ccgctgcctc gcaactcttc gcaggcttcg
      181 ccgacctgct cgcgccactt cttcacgcgg gtggaatccg atccgcacat gaggcggaag
      241 gtttccagct tgagcgggta cggctcccgg tgcgagctga aatagtcgaa catccgtcgg
      301 gccgtcggcg acagcttgcg gtacttctcc catatgaatt tcgtgtagtg gtcgccagca
      361 aacagcacga cgatttcctc gtcgatcagg acctggcaac gggacgtttt cttgccacgg
      421 tccaggacgc ggaagcggtg cagcagcgac accgattcca ggtgcccaac gcggtcggac
      481 gtgaagccca tcgccgtcgc ctgtaggcgc gacaggcatt cctcggcctt cgtgtaatac
      541 cggccattga tcgaccagcc caggtcctgg caaagctcgt agaacgtgaa ggtgatcggc
      601 tcgccgatag gggtgcgctt cgcgtactcc aacacctgct gccacaccag ttcgtcatcg
      661 tcggcccgca gctcgacgcc ggtgtaggtg atcttcacgt ccttgttgac gtggaaaatg
      721 accttgtttt gcagcgcctc gcgcgggatt ttcttgttgc gcgtggtgaa cagggcagag
      781 cgggccgtgt cgtttggcat cgctcgcatc gtgtccggcc acggcgcaat atcgaacaag
      841 gaaagctgca tttccttgat ctgctgcttc gtgtgtttca gcaacgcggc ctgcttggcc
      901 tcgctgacct gttttgccag gtcctcgccg gcggtttttc gcttcttggt cgtcatagtt
      961 cctcgcgtgt cgatggtcat cgacttcgcc aaacctgccg cctcctgttc aagacgacgc
     1021 gaacgctcca cggcggccga tggcgcgggc agggcagggg gagccagttg cacgctgtcg
     1081 cgctcgatct tggccgtagc ttgctggacc atcgagccga cggactggaa ggtttcgcgg
     1141 ggcgcacgca tgacggtgcg gcttgcgatg gtttcggcat cctcggcgga aaaccccgcg
     1201 tcgatcagtt cttgcctgta tgccttccgg tcaaacgtcc gattcattca ccctccttgc
     1261 gggattgccc cgactcacgc cggggcaatg tgcccttatt cctgatttga cccgcctggt
     1321 gccttggtgt ccagataatc caccttatcg gcaatgaagt cggtcccgta gaccgtctgg
     1381 ccgtccttct cgtacttggt attccgaatc ttgccctgca cgaataccag cgaccccttg
     1441 cccaaatact tgccgtgggc ctcggcctga gagccaaaac acttgatgcg gaagaagtcg
     1501 gtgcgctcct gcttgtcgcc ggcatcgttg cgccacatct aggatctgcc aggaaccgta
     1561 aaaaggccgc gttgctggcg tttttccata ggctccgccc ccctgacgag catcacaaaa
     1621 atcgacgctc aagtcagagg tggcgaaacc cgacaggact ataaagatac caggcgtttc
     1681 cccctggaag ctccctcgtg cgctctcctg ttccgaccct gccgcttacc ggatacctgt
     1741 ccgcctttct cccttcggga agcgtggcgc tttctcatag ctcacgctgt aggtatctca
     1801 gttcggtgta ggtcgttcgc tccaagctgg gctgtgtgca cgaacccccc gttcagcccg
     1861 accgctgcgc cttatccggt aactatcgtc ttgagtccaa cccggtaaga cacgacttat
     1921 cgccactggc agcagccact ggtaacagga ttagcagagc gaggtatgta ggcggtgcta
     1981 cagagttctt gaagtggtgg cctaactacg gctacactag aaggacagta tttggtatct
     2041 gcgctctgct gaagccagtt accttcggaa aaagagttgg tagctcttga tccggcaaac
     2101 aaaccaccgc tggtagcggt ggtttttttg tttgcaagca gcagattacg cgcagaaaaa
     2161 aaggatctca agaagatcct ttgatctttt ctacggggtc tgacgctcag tggaacgaaa
     2221 actcacgtta agggattttg gtcatgagat tatcaaaaag gatcttcacc tagatccttt
     2281 taaattaaaa atgaagtttt aaatcaatct aaagtatata tgagtaaact tggtctgaca
     2341 gttaccaatg cttaatcagt gaggcaccta tctcagcgat ctgtctattt cgttcatcca
     2401 tagttgcctg actccccgtc gtgtagataa ctacgatacg ggagggctta ccatctggcc
     2461 ccagtgctgc aatgataccg cgagaaccac gctcaccggc tccagattta tcagcaataa
     2521 accagccagc cggaagggcc gagcgcagaa gtggtcctgc aactttatcc gcctccatcc
     2581 agtctattaa ttgttgccgg gaagctagag taagtagttc gccagttaat agtttgcgca
     2641 acgttgttgc cattgctaca ggcatcgtgg tgtcacgctc gtcgtttggt atggcttcat
     2701 tcagctccgg ttcccaacga tcaaggcgag ttacatgatc ccccatgttg tgcaaaaaag
     2761 cggttagctc cttcggtcct ccgatcgttg tcagaagtaa gttggccgca gtgttatcac
     2821 tcatggttat ggcagcactg cataattctc ttactgtcat gccatccgta agatgctttt
     2881 ctgtgactgg tgagtactca accaagtcat tctgagaata gtgtatgcgg cgaccgagtt
     2941 gctcttgccc ggcgtcaata cgggataata ccgcgccaca tagcagaact ttaaaagtgc
     3001 tcatcattgg aaaacgttct tcggggcgaa aactctcaag gatcttaccg ctgttgagat
     3061 ccagttcgat gtaacccact cgtgcaccca actgatcttc agcatctttt actttcacca
     3121 gcgtttctgg gtgagcaaaa acaggaaggc aaaatgccgc aaaaaaggga ataagggcga
     3181 cacggaaatg ttgaatactc atactcttcc tttttcaata ttattgaagc atttatcagg
     3241 gttattgtct catgagcgga tacatatttg aatgtattta gaaaaataaa caaatagggg
     3301 ttccgcgcac gaattggcca gcgctgccat ttttggggtg aggccgttcg cggccgaggg
     3361 gcgcagcccc tggggggatg ggaggcccgc gttagcgggc cgggagggtt cgagaagggg
     3421 gggcaccccc cttcggcgtg cgcggtcacg cgcacagggc gcagccctgg ttaaaaacaa
     3481 ggtttataaa tattggttta aaagcaggtt aaaagacagg ttagcggtgg ccgaaaaacg
     3541 ggcggaaacc cttgcaaatg ctggattttc tgcctgtgga cagcccctca aatgtcaata
     3601 ggtgcgcccc tcatctgtca gcactctgcc cctcaagtgt caaggatcgc gcccctcatc
     3661 tgtcagtagt cgcgcccctc aagtgtcaat accgcagggc acttatcccc aggcttgtcc
     3721 acatcatctg tgggaaactc gcgtaaaatc aggcgttttc gccgatttgc gaggctggcc
     3781 agctccacgt cgccggccga aatcgagcct gcccctcatc tgtcaacgcc gcgccgggtg
     3841 agtcggcccc tcaagtgtca acgtccgccc ctcatctgtc agtgagggcc aagttttccg
     3901 cgaggtatcc acaacgccgg cggccgcggt gtctcgcaca cggcttcgac ggcgtttctg
     3961 gcgcgtttgc agggccatag acggccgcca gcccagcggc gagggcaacc agcccggtga
     4021 gcgtcgcaaa ggagatcctg atctgactga tgggctgcct gtatcgagtg gtgattttgt
     4081 gccgagctgc cggtcgggga gctgttggct ggctggtggc aggatatatt gtggtgtaaa
     4141 caaattgacg cttagacaac ttaataacac attgcggacg tttttaatgt actggggtgg
     4201 atgcagtggg ccccactctg tgaagacaat gccgaattcg gatccggaga tttctaaatt
     4261 ttagtttaat aaaaaaattt taaaataata cgagttttga gactaacttt caataaaaac
     4321 caaaaaattg cttcaaaaaa gagctcgcgc cgatttacga taaacacagc gcgctacgac
     4381 actccgaaaa ccgcgccgca ccattacatt ctccgcccca ccgcacggtt tgcggaaggc
     4441 gatgaaattg ctgggcctaa aattttaacc ctttttttcc cgtttttcaa ctgttttccc
     4501 gattttttcg atattttttt caggttttta gttagaaaag tatataaaaa ttgcattatt
     4561 tgtagttttc gctcgtaatt tgtgatagaa aacggccaat ttgcctagat ttgtgattct
     4621 accaagtgga atttttggga aaatatcaat attccacgat ttttattcaa atcataacgt
     4681 ttcgaaatta tcagcttaaa taaaactaaa ataaataata aaatactaaa aaccctgaat
     4741 ttctcggttc tcggttcagc ttgagttcgt tctatacacg ttatcgattt ttgtcatttc
     4801 gtttaatcat gggttttgat tcattttaaa tatgaaattt gatttattcc tcgtttcgaa
     4861 gttggtttgt cttgtccggc cggtaaacaa atgttattaa aaaaaataat aaatttcgaa
     4921 atttttcgta atgttccgca atcgtgtttt tccgtttatc tcctcttccc ttccttcaaa
     4981 tatactattt attttctcaa ttcacatatt ttcagccagc cctgctcaac aagtggaata
     5041 aaaatggtca gcaagggaga ggcagttatc aaggagttca tgcgtttcaa ggtccacatg
     5101 gagggatcca tgaacggaca cgagttcgag atcgagggag agggagaggg acgtccatac
     5161 gagggaaccc aaaccgccaa gctcaaggtc accaagggag gaccactccc attctcctgg
     5221 gacatcctct ccccacaatt catgtacgga tcccgtgcct tcaccaagca cccagccgac
     5281 atcccagact actacaagca atccttccca gagggattca agtgggagcg tgtcatgaac
     5341 ttcgaggacg gaggagccgt caccgtcacc caagacacct ccctcgagga cggaaccctc
     5401 atctacaagg tcaagctccg tggaaccaac ttcccaccag acggaccagt catgcaaaag
     5461 aagaccatgg gatgggaggc ctccaccgag cgtctctacc cagaggacgg agtcctcaag
     5521 ggagacatca agatggccct ccgtctcaag gacggaggac gttacctcgc cgacttcaag
     5581 accacctaca aggccaagaa gccagtccaa atgccaggag cctacaacgt cgaccgtaag
     5641 ctcgacatca cctcccacaa cgaggactac accgtcgtcg agcaatacga gcgttccgag
     5701 ggacgtcact ccaccggagg aatggacgag ctctacaagt aagctttaat gacatcggcc
     5761 gctgtcatca gatcgccatc tcgcgcccgt gcctctgact tctaagtcca attactcttc
     5821 aacatcccta catgctcttt ctccctgtgc tcccaccccc tatttttgtt attatcaaaa
     5881 aacttctctt aatttctttg ttttttagct tcttttaagt cacctctaac aatgaaattg
     5941 tgtagattca aaaatagaat taattcgtaa taaaaagtcg aaaaaaattg tgctccctcc
     6001 ccccattaat aataattcta tcccaaaatc tacacaatgt tctgtgtaca cttcttatgt
     6061 tttttacttc tgataaattt ttttgaaaca tcatagaaaa aaccgcacac aaaatacctt
     6121 atcatatgtt acgtttcagt ttatgaccgc aatttttatt tcttcgcacg tctgggcctc
     6181 tcatgacgtc aaatcatgct catcgtgaaa aagttttgga gtatttttgg aatttttcaa
     6241 tcaagtgaaa gtttatgaaa ttaattttcc tgcttttgct ttttggggtt tcccctattg
     6301 tttgtcaaga tttcgaggac ggcgtttttc ttgctaaaat cacaagtatt gatgagcacg
     6361 atgcaagaaa gatcggaaga aggtttgggt ttgaggctca gtggaaggtg agtagaagtt
     6421 gataatttga aagtggagta gtgtctatgg ggtttttgcc ttaaatgaca gaatacattc
     6481 ccaatatacc aaacataact gtttcgctgc aattgtcttc tgcacgaagt ggtttaaact
     6541 atcagtgttt gacaggatat attggcgggt aaacctaaga gaaaagagcg tttattagaa
     6601 taatcggata tttaaaaggg cgtgaaaagg t
//
