# Supplementary material for: Screening conditions and constructs for attempted genetic transformation of C. elegans by Agrobacterium
Source: PLoS One. 2025 May 27;20(5):e0325060. doi: 10.1371/journal.pone.0325060 (PMC12111652; doi:10.1371/journal.pone.0325060)
Supplement: S1 Fig — DNA Sequence files for constructs described in Table 1. (ZIP) [file pone.0325060.s001.zip › Genbank/dna1638.gb]

LOCUS       dna1638                 7382 bp ds-DNA     circular     29-MAY-2024
DEFINITION  .
ACCESSION   id
VERSION     id
COMMENT     Imported using the Genbank importer. File name:
            gg488_assembly_lsihkd.gb description.
FEATURES             Location/Qualifiers
     misc_feature    4..28
                     /label="LB T-DNA repeat"
                     /ApEinfo_revcolor="#b7e6d7"
                     /ApEinfo_fwdcolor="#b7e6d7"
                     /note="ApEinfo_revcolor: #b7e6d7"
     primer          6..32
                     /label="primer_003"
                     /note="sequence: ggtggcaggatatattgtggtgtaaac"
                     /ApEinfo_revcolor="#85dae9"
                     /ApEinfo_fwdcolor="#85dae9"
     primer          complement(51..71)
                     /label="primer_468"
                     /note="sequence: cgtccgcaatgtgttattaag"
                     /ApEinfo_revcolor="#b7e6d7"
                     /ApEinfo_fwdcolor="#b7e6d7"
     primer          complement(51..71)
                     /label="primer_494"
                     /note="sequence: cgtccgcaatgtgttattaag"
                     /ApEinfo_revcolor="#b1ff67"
                     /ApEinfo_fwdcolor="#b1ff67"
     primer          complement(103..122)
                     /label="p_444"
                     /note="sequence: TCCCCTCGAGCTCCGGATCCGAATTCGG"
                     /ApEinfo_revcolor="#d59687"
                     /ApEinfo_fwdcolor="#d59687"
     misc_feature    109..112
                     /label="5'OVH"
                     /ApEinfo_revcolor="#ffef86"
                     /ApEinfo_fwdcolor="#ffef86"
                     /note="ApEinfo_revcolor: #ffef86"
     misc_feature    113..1575
                     /label="pRPL-28 promoter ?"
                     /ApEinfo_revcolor="#9eafd2"
                     /ApEinfo_fwdcolor="#9eafd2"
                     /note="ApEinfo_revcolor: #9eafd2"
     primer          complement(215..236)
                     /label="primer_495"
                     /note="sequence: ttaccttcaaaccggttatttc"
                     /ApEinfo_revcolor="#b7e6d7"
                     /ApEinfo_fwdcolor="#b7e6d7"
     primer          1562..1583
                     /label="p_469"
                     /note="sequence: taaaatatccgacgctctcgtg"
                     /ApEinfo_revcolor="#ff9ccd"
                     /ApEinfo_fwdcolor="#ff9ccd"
     misc_feature    1577..2380
                     /label="BFP"
                     /ApEinfo_revcolor="#85dae9"
                     /ApEinfo_fwdcolor="#85dae9"
                     /note="ApEinfo_revcolor: #85dae9"
     CDS             1581..2384
                     /label="Translation 4772-5575"
                     /ApEinfo_revcolor="#f58a5e"
                     /ApEinfo_fwdcolor="#f58a5e"
     CDS             1581..2384
                     /ApEinfo_revcolor="#84b0dc"
                     /ApEinfo_fwdcolor="#84b0dc"
                     /translation="VNVRTHQGEHAHEALHGGNRRQPPLQVHLRGRGKAIRGNPNHAYQGRRGRTTPIRLRHPRHLLPLRVQGKFKHIYTN*P*LFKFSDLHQPHPRNPRLLQAILPRGIHLGACHHLRGRRSPHRHPRHLPPRRMPHLQRQDPWSQLHLQRTSHAKENPRMGNLHRDSLPSRRRTRGT*RHGPQARRRLPPHRQHQGKFKQFGTN*PYIFKFSDHLPFQEASQEPQDARSLLR*LPSRAYQGGQQRNLRRATRGRRRPLLRPPIQARTQAQ"
     misc_feature    2035..2035
                     /label="mutated g-a to remove cut site"
                     /ApEinfo_revcolor="#faac61"
                     /ApEinfo_fwdcolor="#faac61"
                     /note="ApEinfo_revcolor: #faac61"
     misc_feature    2050..2050
                     /label="mutated g-a to remove cut site"
                     /ApEinfo_revcolor="#b4abac"
                     /ApEinfo_fwdcolor="#b4abac"
                     /note="ApEinfo_revcolor: #b4abac"
     misc_feature    2065..2065
                     /label="mutated c-t to remove cut site"
                     /ApEinfo_revcolor="#85dae9"
                     /ApEinfo_fwdcolor="#85dae9"
                     /note="ApEinfo_revcolor: #85dae9"
     misc_feature    2303..2303
                     /label="mutated g-a to remove cut site"
                     /ApEinfo_revcolor="#b4abac"
                     /ApEinfo_fwdcolor="#b4abac"
                     /note="ApEinfo_revcolor: #b4abac"
     exon            2385..2767
                     /label="Translation 5576-5958"
                     /ApEinfo_revcolor="#f58a5e"
                     /ApEinfo_fwdcolor="#f58a5e"
     CDS             2385..2767
                     /label="Translation 18-400"
                     /ApEinfo_revcolor="#d59687"
                     /ApEinfo_fwdcolor="#d59687"
                     /note="ApEinfo_revcolor: #d59687"
     misc_feature    2385..2767
                     /label="let-858 3' UTR"
                     /ApEinfo_revcolor="#ff9ccd"
                     /ApEinfo_fwdcolor="#ff9ccd"
                     /note="ApEinfo_revcolor: #ff9ccd"
     CDS             2385..2767
                     /ApEinfo_revcolor="#84b0dc"
                     /ApEinfo_fwdcolor="#84b0dc"
                     /translation="LSLDDRRQRR*IFKF*ILNICFFSYYLFILFVFFFLLSKKLIQSKSKHFFFSFRHPIRIPLLSSEHNVQVYLSSRFHFIRTWGELVEGGNTQKDDGNEIRTHNMQQHSIQKYGGRFKRKHKNI*RRK"
     misc_feature    2539..2541
                     /label="modified from CTC to remove BsmBi cut site"
                     /ApEinfo_revcolor="#faac61"
                     /ApEinfo_fwdcolor="#faac61"
                     /note="ApEinfo_revcolor: #faac61"
     primer          complement(2834..2856)
                     /label="primer_491"
                     /note="sequence: cgccaatatatcctgtcaaacac"
                     /ApEinfo_revcolor="#75c6a9"
                     /ApEinfo_fwdcolor="#75c6a9"
     misc_feature    2835..2859
                     /label="RB T-DNA repeat"
                     /ApEinfo_revcolor="#d6b295"
                     /ApEinfo_fwdcolor="#d6b295"
                     /note="ApEinfo_revcolor: #d6b295"
     primer          complement(2895..2915)
                     /label="primer_004"
                     /note="sequence: ttcacgcccttttaaatatcc"
                     /ApEinfo_revcolor="#85dae9"
                     /ApEinfo_fwdcolor="#85dae9"
     CDS             3139..3768
                     /label="pVS1 StaA"
                     /ApEinfo_revcolor="#d59687"
                     /ApEinfo_fwdcolor="#d59687"
                     /note="ApEinfo_revcolor: #d59687"
     exon            3139..3768
                     /label="Translation 12066-12695"
                     /ApEinfo_revcolor="#84b0dc"
                     /ApEinfo_fwdcolor="#84b0dc"
     CDS             3139..3768
                     /ApEinfo_revcolor="#84b0dc"
                     /ApEinfo_fwdcolor="#84b0dc"
                     /translation="THEGYRCT*PERRVRQDDHRNPSSPRPATRRGRCSVSRFRSPGQCPRLGGRAGRSTANRCRHRPPDD*PRREGHRPARLRSDRRSAPGGGLGCVRDQGSRLRADSGAAKPLRHMGHRRPGGAG*AAH*GHGWKATSGLCRVAGDQRHAHRR*GCRGAGRVRAAHS*VPYHAARELPRHCRRRHNRS*IRTRGRRCPRGPGAGR*N*IKTH"
     exon            4197..5270
                     /label="Translation 351-1424"
                     /ApEinfo_revcolor="#c7b0e3"
                     /ApEinfo_fwdcolor="#c7b0e3"
     CDS             4197..5270
                     /label="pVS1 RepA"
                     /ApEinfo_revcolor="#b1ff67"
                     /ApEinfo_fwdcolor="#b1ff67"
                     /note="ApEinfo_revcolor: #b1ff67"
     CDS             4197..5270
                     /ApEinfo_revcolor="#84b0dc"
                     /ApEinfo_fwdcolor="#84b0dc"
                     /translation="RRERSQTIRPGTNRRGAG**PGGEVEGRAGRPAATHRGRSTPR*IVASGR*SNPQRIPATAGSRCVVD*EAAQGRRATRFFRSDAL*RGHPR*SQHHGRGRFPSVEA*PTSWRGDPLRASRRARRGFRRAGRHGQCVGLRPGTDGGFPSNRIHEPIPGREGRQARPRVPSTRCGRTQVLPASRWRKAERRPGRNLHSVKHHARCHAAYEEGQERPPGDGIRG*SLD*PLQDRKERNRAAGVHRDRAS*LDVPRDHRRQEPGRADGSPRLLFDRSRHRPFSLPPGTPRRRQGRSQMVVQDDLRTQWQRRRVQEVLFHRAQADRVK*PAGVRFEGGGGAGWPDPSHALPQPDRGRSIRRF"
     rep_origin      5336..5530
                     /label="pVS1 oriV"
                     /ApEinfo_revcolor="#b1ff67"
                     /ApEinfo_fwdcolor="#b1ff67"
                     /note="ApEinfo_revcolor: #b1ff67"
     promoter        5592..5696
                     /label="AmpR promoter"
                     /ApEinfo_revcolor="#75c6a9"
                     /ApEinfo_fwdcolor="#75c6a9"
                     /note="ApEinfo_revcolor: #75c6a9"
     exon            5697..6491
                     /label="Translation 1851-2645"
                     /ApEinfo_revcolor="#ff9ccd"
                     /ApEinfo_fwdcolor="#ff9ccd"
     CDS             5697..6491
                     /label="KanR"
                     /ApEinfo_revcolor="#ff9ccd"
                     /ApEinfo_fwdcolor="#ff9ccd"
                     /note="ApEinfo_revcolor: #ff9ccd"
     CDS             5697..6491
                     /ApEinfo_revcolor="#84b0dc"
                     /ApEinfo_fwdcolor="#84b0dc"
                     /translation="EYG*NENITGIEKTDRKIPLRKRYGRNVSC*GI*AGGRK*KPIFKNDGQPV*RDHL*CGTGKGHDAMAGRKAACSKGPAL*TA*WLEQSAHE*GRWRPLLGRV*R*TKP*KDYRAVCGVHQALSLHRHIGLSLYE*LRQPLSRIGLLTE*RSGRCGLRKLGRGHSI*RSARAV*FFKDGKARRGTCLFPRRPGRQQHLCERWQSKWLY*SWEKRQGGQVV*HCLLRPVAQGGYRGRTVCRAIF*LTGDQA*LGENKILYFTG*IV"
     rep_origin      6662..7250
                     /label="ori"
                     /ApEinfo_revcolor="#85dae9"
                     /ApEinfo_fwdcolor="#85dae9"
                     /note="ApEinfo_revcolor: #85dae9"
     primer_bind     7151..7170
                     /label="pBR322ori-F"
                     /ApEinfo_revcolor="#75c6a9"
                     /ApEinfo_fwdcolor="#75c6a9"
                     /note="ApEinfo_revcolor: #75c6a9"
ORIGIN
        1 tggctggtgg caggatatat tgtggtgtaa acaaattgac gcttagacaa cttaataaca
       61 cattgcggac gtttttaatg tactggggtt gaacactctg tgccgaattc ggatccggag
      121 ctgcagtttg tgcaacaaat tgaggaaggc attctagaga agaatttcgg catttcgcaa
      181 tgatacaaaa tgaagagaat aaggaaatga cggtgaaata accggtttga aggtaaaaat
      241 gataaagtag acaattgaat ttttctagtt cattctccaa caataaattc acaacaaaac
      301 aaatctgcct agataaaaaa ctaaaagata tatcaagaat acatctagaa tcctttgctg
      361 tagaagaatt gctcaataag aacacgtgga gctcctttaa ttttgatacg acctttcaac
      421 tcatcgacgt gactggcgat cgaatgtcca agatgttctt caagatagga gcggagatca
      481 ttttcgcaag cctgaaagat atttatgttg attcaggatt taataatgtt cccaacttac
      541 aaaaatgtct ccgtcgacgt ttctgatagt tactagctcg acataatcaa aatccaacgt
      601 tttctcattc agtaaatccc tttttcgttc caaataaaga ggaagaagat ggtcatgacg
      661 acgtcgaatg tagtattgat gtgtcttggc tgcttctgaa atatttcgat gcggtatgaa
      721 tttaatctgt atatacctgt cggtggtgtc catccgcttg gtgtaggata cttttcgtgc
      781 tcaggaacat tcggcaccac ttctattggc atcaatcttt ccacatacga ccaatcgata
      841 ggagcttctt cgaccgttgc aagacttctg gctgtaattg ctagtagaaa aattatatga
      901 taataaataa cttacacttt tcagggagag catgtttcca tggattttcc caaagtttct
      961 cagctttttc gactgaagtt gttgaaaaag acaacctgga aactgctcga ggggagaaaa
     1021 tgcggagaga agaacccagc atcttaataa aattatataa ttttgaataa aatcaaatta
     1081 aaaataagat taattgaaac acaacaatag aatgcagaaa attactcata agaaataatt
     1141 tattttgaaa gaagttgtgt cgatttacga taaaaactac acgcaaacga ggctccgcgt
     1201 ttacaccgtt tggcaatgga gcgcgcttgc tattagattt taggccagct caacgaaagt
     1261 ttaatttatt tttcttcttt ttttccattt ttttgagtaa aatatcgaat tttttgtatt
     1321 aattctgtaa attttataat ttgcaactat tttggcgtat tctgcttgtt tttatcagcg
     1381 aatttttatg catttcagtc aaaagtttga gcaggaaaaa tgacatttag gactttgtaa
     1441 aattgtattc ttaaatttgc ttgaaaacct acgtgtacaa ttgattttat tgaatttttc
     1501 ttacgtttcc cgttgtatct tattgtattt aactttcatc ataaaataat ttatttccag
     1561 gtaaaatatc cgacgctctc gtgaatgtcc gaactcatca aggagaacat gcacatgaag
     1621 ctctacatgg agggaaccgt agacaaccac cacttcaagt gcacctccga gggagaggga
     1681 aagccatacg agggaaccca aaccatgcgt atcaaggtcg tcgagggagg accactccca
     1741 ttcgccttcg acatcctcgc cacctccttc ctctacgggt ccaaggtaag tttaaacata
     1801 tatatactaa ctaaccctga ttatttaaat tttcagacct tcatcaacca cacccaagga
     1861 atcccagact tcttcaagca atccttccca gagggattca cctgggagcg tgtcaccacc
     1921 tacgaggacg gaggagtcct caccgccacc caagacacct ccctccaaga cggatgcctc
     1981 atctacaacg tcaagatccg tggagtcaac ttcacctcca acggaccagt catgcaaaag
     2041 aaaaccctcg gatgggaaac cttcaccgag actctctacc cagccgacgg aggactagag
     2101 ggacgtaacg acatggccct caagctcgtc ggaggctccc acctcatcgc caacatcaag
     2161 gtaagtttaa acagttcggt actaactaac catacatatt taaattttca gaccacctac
     2221 cgttccaaga agccagccaa gaacctcaag atgccaggag tctactacgt tgactaccgt
     2281 ctagagcgta tcaaggaggc caacaacgaa acctacgtcg agcaacacga ggtcgccgtc
     2341 gcccgttact gcgacctccc atccaagctc ggacacaagc tcaactaagc ttggatgatc
     2401 gacgccaacg tcgttgaatt ttcaaatttt aaatactgaa tatttgtttt ttttcctatt
     2461 atttatttat tctctttgtg ttttttttct tgctttctaa aaaattaatt caatccaaat
     2521 ctaaacattt ttttttctct ttccgtcacc caattcgtat tccgctcctc tcatctgaac
     2581 acaatgtgca agtttattta tcttctcgct ttcatttcat taggacgtgg ggggaattgg
     2641 tggaaggggg aaacacacaa aaggatgatg gaaatgaaat aaggacacac aatatgcaac
     2701 aacattcaat tcagaaatat ggaggaaggt ttaaaagaaa acataaaaat atatagagga
     2761 ggaaggaaaa ctagtcgctg caagaggatg cacatgtgac cgagggacac gaagtgatcc
     2821 gtttaaacta tcagtgtttg acaggatata ttggcgggta aacctaagag aaaagagcgt
     2881 ttattagaat aatcggatat ttaaaagggc gtgaaaaggt ttatccgttc gtccatttgt
     2941 atgtgccagc cgtgcggctg catgaaatcc tggccggttt gtctgatgcc aagctggcgg
     3001 cctggccggc cagcttggcc gctgaagaaa ccgagcgccg ccgtctaaaa aggtgatgtg
     3061 tatttgagta aaacagcttg cgtcatgcgg tcgctgcgta tatgatgcga tgagtaaata
     3121 aacaaatacg caaggggaac gcatgaaggt tatcgctgta cttaaccaga aaggcgggtc
     3181 aggcaagacg accatcgcaa cccatctagc ccgcgccctg caactcgccg gggccgatgt
     3241 tctgttagtc gattccgatc cccagggcag tgcccgcgat tgggcggccg tgcgggaaga
     3301 tcaaccgcta accgttgtcg gcatcgaccg cccgacgatt gaccgcgacg tgaaggccat
     3361 cggccggcgc gacttcgtag tgatcgacgg agcgccccag gcggcggact tggctgtgtc
     3421 cgcgatcaag gcagccgact tcgtgctgat tccggtgcag ccaagccctt acgacatatg
     3481 ggccaccgcc gacctggtgg agctggttaa gcagcgcatt gaggtcacgg atggaaggct
     3541 acaagcggcc tttgtcgtgt cgcgggcgat caaaggcacg cgcatcggcg gtgaggttgc
     3601 cgaggcgctg gccgggtacg agctgcccat tcttgagtcc cgtatcacgc agcgcgtgag
     3661 ctacccaggc actgccgccg ccggcacaac cgttcttgaa tcagaacccg agggcgacgc
     3721 tgcccgcgag gtccaggcgc tggccgctga aattaaatca aaactcattt gagttaatga
     3781 ggtaaagaga aaatgagcaa aagcacaaac acgctaagtg ccggccgtcc gagcgcacgc
     3841 agcagcaagg ctgcaacgtt ggccagcctg gcagacacgc cagccatgaa gcgggtcaac
     3901 tttcagttgc cggcggagga tcacaccaag ctgaagatgt acgcggtacg ccaaggcaag
     3961 accattaccg agctgctatc tgaatacatc gcgcagctac cagagtaaat gagcaaatga
     4021 ataaatgagt agatgaattt tagcggctaa aggaggcggc atggaaaatc aagaacaacc
     4081 aggcaccgac gccgtggaat gccccatgtg tggaggaacg ggcggttggc caggcgtaag
     4141 cggctgggtt gtctgccggc cctgcaatgg cactggaacc cccaagcccg aggaatcggc
     4201 gtgagcggtc gcaaaccatc cggcccggta caaatcggcg cggcgctggg tgatgacctg
     4261 gtggagaagt tgaaggccgc gcaggccgcc cagcggcaac gcatcgaggc agaagcacgc
     4321 cccggtgaat cgtggcaagc ggccgctgat cgaatccgca aagaatcccg gcaaccgccg
     4381 gcagccggtg cgtcgtcgat taggaagccg cccaagggcg acgagcaacc agattttttc
     4441 gttccgatgc tctatgacgt gggcacccgc gatagtcgca gcatcatgga cgtggccgtt
     4501 ttccgtctgt cgaagcgtga ccgacgagct ggcgaggtga tccgctacga gcttccagac
     4561 gggcacgtag aggtttccgc agggccggcc ggcatggcca gtgtgtggga ttacgacctg
     4621 gtactgatgg cggtttccca tctaaccgaa tccatgaacc gataccggga agggaaggga
     4681 gacaagcccg gccgcgtgtt ccgtccacac gttgcggacg tactcaagtt ctgccggcga
     4741 gccgatggcg gaaagcagaa agacgacctg gtagaaacct gcattcggtt aaacaccacg
     4801 cacgttgcca tgcagcgtac gaagaaggcc aagaacggcc gcctggtgac ggtatccgag
     4861 ggtgaagcct tgattagccg ctacaagatc gtaaagagcg aaaccgggcg gccggagtac
     4921 atcgagatcg agctagctga ttggatgtac cgcgagatca cagaaggcaa gaacccggac
     4981 gtgctgacgg ttcaccccga ttactttttg atcgatcccg gcatcggccg ttttctctac
     5041 cgcctggcac gccgcgccgc aggcaaggca gaagccagat ggttgttcaa gacgatctac
     5101 gaacgcagtg gcagcgccgg agagttcaag aagttctgtt tcaccgtgcg caagctgatc
     5161 gggtcaaatg acctgccgga gtacgatttg aaggaggagg cggggcaggc tggcccgatc
     5221 ctagtcatgc gctaccgcaa cctgatcgag ggcgaagcat ccgccggttc ctaatgtacg
     5281 gagcagatgc tagggcaaat tgccctagca ggggaaaaag gtcgaaaaag cttctttcct
     5341 gtggatagca cgtacattgg gaacccaaag ccgtacattg ggaaccggaa cccgtacatt
     5401 gggaacccaa agccgtacat tgggaaccgg tcacacatgt aagtgactga tataaaagag
     5461 aaaaaaggcg atttttccgc ctaaaactct ttaaaactta ttaaaactct taaaacccgc
     5521 ctggcctgtg cataactgtc tggccagcgc acagccgaac agctgcaaaa agcgcccaca
     5581 tcaaggctcc gagtgcgcgg aacccctatt tgtttatttt tctaaataca ttcaaatatg
     5641 tatccgctca tgagacaata accctgataa atgcttcaat aatattgaaa aaggaagagt
     5701 atggctaaaa tgagaatatc accggaattg aaaaaactga tcgaaaaata ccgctgcgta
     5761 aaagatacgg aaggaatgtc tcctgctaag gtatataagc tggtgggaga aaatgaaaac
     5821 ctatatttaa aaatgacgga cagccggtat aaagggacca cctatgatgt ggaacgggaa
     5881 aaggacatga tgctatggct ggaaggaaag ctgcctgttc caaaggtcct gcactttgaa
     5941 cggcatgatg gctggagcaa tctgctcatg agtgaggccg atggcgtcct ttgctcggaa
     6001 gagtatgaag atgaacaaag ccctgaaaag attatcgagc tgtatgcgga gtgcatcagg
     6061 ctctttcact ccatcgacat atcggattgt ccctatacga atagcttaga cagccgctta
     6121 gccgaattgg attacttact gaataacgat ctggccgatg tggattgcga aaactgggaa
     6181 gaggacactc catttaaaga tccgcgcgag ctgtatgatt ttttaaagac ggaaaagccc
     6241 gaagaggaac ttgtcttttc ccacggcgac ctgggagaca gcaacatctt tgtgaaagat
     6301 ggcaaagtaa gtggctttat tgatcttggg agaagcggca gggcggacaa gtggtatgac
     6361 attgccttct gcgtccggtc gctcagggag gatatcgggg aagaacagta tgtcgagcta
     6421 ttttttgact tactggggat caagcctgat tgggagaaaa taaaatatta tattttactg
     6481 gatgaattgt tttagctgtc agaccaagtt tactcatata tactttagat tgatttaaaa
     6541 cttcattttt aatttaaaag gatctaggtg aagatccttt ttgataatct catgaccaaa
     6601 atcccttaac gtgagttttc gttccactga gcgtcagacc ccgtagaaaa gatcaaagga
     6661 tcttcttgag atcctttttt tctgcgcgta atctgctgct tgcaaacaaa aaaaccaccg
     6721 ctaccagcgg tggtttgttt gccggatcaa gagctaccaa ctctttttcc gaaggtaact
     6781 ggcttcagca gagcgcagat accaaatact gttcttctag tgtagccgta gttaggccac
     6841 cacttcaaga actctgtagc accgcctaca tacctcgctc tgctaatcct gttaccagtg
     6901 gctgctgcca gtggcgataa gtcgtgtctt accgggttgg actcaagacg atagttaccg
     6961 gataaggcgc agcggtcggg ctgaacgggg ggttcgtgca cacagcccag cttggagcga
     7021 acgacctaca ccgaactgag atacctacag cgtgagctat gagaaagcgc cacgcttccc
     7081 gaagggagaa aggcggacag gtatccggta agcggcaggg tcggaacagg agagcgcacg
     7141 agggagcttc cagggggaaa cgcctggtat ctttatagtc ctgtcgggtt tcgccacctc
     7201 tgacttgagc gtcgattttt gtgatgctcg tcaggggggc ggagcctatg gaaaaacgcc
     7261 agcaacgcgg cctttttacg gttcctgctc ggatctgttg gaccggacag tagtcatggt
     7321 tgatgggctg cctgtatcga gtggtgattt tgtgccgagc tgccggtcgg ggagctgttg
     7381 gc
//
