# Supplementary material for: Screening conditions and constructs for attempted genetic transformation of C. elegans by Agrobacterium
Source: PLoS One. 2025 May 27;20(5):e0325060. doi: 10.1371/journal.pone.0325060 (PMC12111652; doi:10.1371/journal.pone.0325060)
Supplement: S1 Fig — DNA Sequence files for constructs described in Table 1. (ZIP) [file pone.0325060.s001.zip › Genbank/dna1639.gb]

LOCUS       dna1639                 6425 bp ds-DNA     circular     29-MAY-2024
DEFINITION  .
ACCESSION   id
VERSION     id
COMMENT     Imported using the Genbank importer. File name:
            gg489_assembly_muhnmg.gb description.
FEATURES             Location/Qualifiers
     misc_feature    complement(10..34)
                     /label="LB T-DNA repeat"
                     /ApEinfo_revcolor="#d59687"
                     /ApEinfo_fwdcolor="#d59687"
                     /note="ApEinfo_revcolor: #d59687"
     primer          12..38
                     /label="primer_003"
                     /note="sequence: ggtggcaggatatattgtggtgtaaac"
                     /ApEinfo_revcolor="#85dae9"
                     /ApEinfo_fwdcolor="#85dae9"
     primer          57..77
                     /label="p"
                     /note="sequence: cttaataacacattgcggacg"
                     /ApEinfo_revcolor="#c7b0e3"
                     /ApEinfo_fwdcolor="#c7b0e3"
     primer          complement(57..77)
                     /label="primer_494"
                     /note="sequence: cgtccgcaatgtgttattaag"
                     /ApEinfo_revcolor="#b1ff67"
                     /ApEinfo_fwdcolor="#b1ff67"
     primer          complement(57..77)
                     /label="primer_468"
                     /note="sequence: cgtccgcaatgtgttattaag"
                     /ApEinfo_revcolor="#b7e6d7"
                     /ApEinfo_fwdcolor="#b7e6d7"
     primer          complement(129..148)
                     /label="p_444"
                     /note="sequence: TCCCCTCGAGCTCCGGATCCGAATTCGG"
                     /ApEinfo_revcolor="#d59687"
                     /ApEinfo_fwdcolor="#d59687"
     misc_feature    139..142
                     /label="5'OVH"
                     /ApEinfo_revcolor="#ffef86"
                     /ApEinfo_fwdcolor="#ffef86"
                     /note="ApEinfo_revcolor: #ffef86"
     misc_feature    143..1605
                     /label="pRPL-28 promoter ?"
                     /ApEinfo_revcolor="#9eafd2"
                     /ApEinfo_fwdcolor="#9eafd2"
                     /note="ApEinfo_revcolor: #9eafd2"
     primer          complement(241..262)
                     /label="primer_495"
                     /note="sequence: ttaccttcaaaccggttatttc"
                     /ApEinfo_revcolor="#b7e6d7"
                     /ApEinfo_fwdcolor="#b7e6d7"
     primer          1588..1609
                     /label="p_469"
                     /note="sequence: taaaatatccgacgctctcgtg"
                     /ApEinfo_revcolor="#ff9ccd"
                     /ApEinfo_fwdcolor="#ff9ccd"
     misc_feature    1606..1609
                     /label="3'OVH"
                     /ApEinfo_revcolor="#ffef86"
                     /ApEinfo_fwdcolor="#ffef86"
                     /note="ApEinfo_revcolor: #ffef86"
     misc_feature    1610..1801
                     /label="MmTX1"
                     /ApEinfo_revcolor="#ff9ccd"
                     /ApEinfo_fwdcolor="#ff9ccd"
                     /note="ApEinfo_revcolor: #ff9ccd"
     misc_feature    1805..1808
                     /label="5'OVH"
                     /ApEinfo_revcolor="#ffef86"
                     /ApEinfo_fwdcolor="#ffef86"
                     /note="ApEinfo_revcolor: #ffef86"
     CDS             1809..2191
                     /label="Translation 18-400"
                     /ApEinfo_revcolor="#85dae9"
                     /ApEinfo_fwdcolor="#85dae9"
     misc_feature    1809..2191
                     /label="let-858 3' UTR"
                     /ApEinfo_revcolor="#ff9ccd"
                     /ApEinfo_fwdcolor="#ff9ccd"
                     /note="ApEinfo_revcolor: #ff9ccd"
     CDS             1809..2191
                     /ApEinfo_revcolor="#84b0dc"
                     /ApEinfo_fwdcolor="#84b0dc"
                     /translation="AWMIDANVVEFSNFKY*IFVFFPIIYLFSLCFFSCFLKN*FNPNLNIFFSLSVTQFVFRSSHLNTMCKFIYLLAFISLGRGGNWWKGETHKRMMEMK*GHTICNNIQFRNMEEGLKENIKIYRGGRK"
     misc_feature    1963..1965
                     /label="modified from CTC to remove BsmBi cut site"
                     /ApEinfo_revcolor="#faac61"
                     /ApEinfo_fwdcolor="#faac61"
                     /note="ApEinfo_revcolor: #faac61"
     primer          complement(2236..2258)
                     /label="primer_491"
                     /note="sequence: cgccaatatatcctgtcaaacac"
                     /ApEinfo_revcolor="#75c6a9"
                     /ApEinfo_fwdcolor="#75c6a9"
     misc_feature    complement(2237..2261)
                     /label="RB T-DNA repeat"
                     /ApEinfo_revcolor="#d59687"
                     /ApEinfo_fwdcolor="#d59687"
                     /note="ApEinfo_revcolor: #d59687"
     primer          complement(2297..2317)
                     /label="primer_004"
                     /note="sequence: ttcacgcccttttaaatatcc"
                     /ApEinfo_revcolor="#85dae9"
                     /ApEinfo_fwdcolor="#85dae9"
     CDS             complement(2417..3565)
                     /label="trfA"
                     /ApEinfo_revcolor="#c7b0e3"
                     /ApEinfo_fwdcolor="#c7b0e3"
                     /note="ApEinfo_revcolor: #c7b0e3"
     CDS             complement(2417..3565)
                     /ApEinfo_revcolor="#84b0dc"
                     /ApEinfo_fwdcolor="#84b0dc"
                     /translation="IGRLTGRHTGKN*STRGFPPRMPKPSQAAPSCVRPAKPSSPSARWSSKLRPRSSATACNWLPLPCPRHRPPWSVRVVLNRRRQVWRSR*PSTREEL*RPRSEKPPARTWQNRSARPSRPRC*NTRSSRSRKCSFPCSILRRGRTRCERCQTTRPALPCSPRATRKSRARRCKTRSFSTSTRT*RSPTPASSCGPTMTNWCGSRCWSTRSAPLSASRSPSRSTSFARTWAGRSMAGITRRPRNACRAYRRRRWASRPTALGTWNRCRCCTASASWTVARKRPVARS*STRKSSCCLLATTTRNSYGRSTASCRRRPDGCSTISARTGSRTRSSWKPSASCADRIPPA*RSGASRSAKPAKSCEAAAWWNTPGSMMTWCIANARA"
     rep_origin      complement(3901..4489)
                     /label="ori"
                     /ApEinfo_revcolor="#9eafd2"
                     /ApEinfo_fwdcolor="#9eafd2"
                     /note="ApEinfo_revcolor: #9eafd2"
     primer_bind     complement(3981..4000)
                     /label="pBR322ori-F"
                     /ApEinfo_revcolor="#c7b0e3"
                     /ApEinfo_fwdcolor="#c7b0e3"
                     /note="ApEinfo_revcolor: #c7b0e3"
     CDS             complement(4660..5520)
                     /label="AmpR"
                     /ApEinfo_revcolor="#84b0dc"
                     /ApEinfo_fwdcolor="#84b0dc"
                     /note="ApEinfo_revcolor: #84b0dc"
     CDS             complement(4660..5520)
                     /ApEinfo_revcolor="#84b0dc"
                     /ApEinfo_fwdcolor="#84b0dc"
                     /translation="VFNISVSPLFPFLRHFAFLFLLTQKRW*K*KMLKISWVHEWVTSNWISTAVRSLRVFAPKNVFQ**ALLKFCYVARYYPVLTPGKSNSVAAYTILRMTWLSTHQSQKSILRMA*Q*ENYAVLP*P*VITLRPTYF*QRSEDRRS*PLFCTTWGIM*LALIVGNRS*MKPYQTTSVTPRCL*QWQQRCANY*LANYLL*LPGNN**TGWRRIKLQDHFCARPFRLAGLLLINLEPVSVVLAVSLQHWGQMVSPPVS*LSTRRGVRQLWMNEIDRSLR*VPH*LSIGNC"
     primer_bind     5283..5302
                     /label="Amp-R"
                     /ApEinfo_revcolor="#c7b0e3"
                     /ApEinfo_fwdcolor="#c7b0e3"
                     /note="ApEinfo_revcolor: #c7b0e3"
     promoter        complement(5521..5625)
                     /label="AmpR promoter"
                     /ApEinfo_revcolor="#d6b295"
                     /ApEinfo_fwdcolor="#d6b295"
                     /note="ApEinfo_revcolor: #d6b295"
     rep_origin      complement(5712..6343)
                     /label="oriV"
                     /ApEinfo_revcolor="#b4abac"
                     /ApEinfo_fwdcolor="#b4abac"
                     /note="ApEinfo_revcolor: #b4abac"
ORIGIN
        1 gttggctggc tggtggcagg atatattgtg gtgtaaacaa attgacgctt agacaactta
       61 ataacacatt gcggacgttt ttaatgtact ggggtggatg cagtgggccc cactctgtga
      121 agacaatgcc gaattcggat ccggagctgc agtttgtgca acaaattgag gaaggcattc
      181 tagagaagaa tttcggcatt tcgcaatgat acaaaatgaa gagaataagg aaatgacggt
      241 gaaataaccg gtttgaaggt aaaaatgata aagtagacaa ttgaattttt ctagttcatt
      301 ctccaacaat aaattcacaa caaaacaaat ctgcctagat aaaaaactaa aagatatatc
      361 aagaatacat ctagaatcct ttgctgtaga agaattgctc aataagaaca cgtggagctc
      421 ctttaatttt gatacgacct ttcaactcat cgacgtgact ggcgatcgaa tgtccaagat
      481 gttcttcaag ataggagcgg agatcatttt cgcaagcctg aaagatattt atgttgattc
      541 aggatttaat aatgttccca acttacaaaa atgtctccgt cgacgtttct gatagttact
      601 agctcgacat aatcaaaatc caacgttttc tcattcagta aatccctttt tcgttccaaa
      661 taaagaggaa gaagatggtc atgacgacgt cgaatgtagt attgatgtgt cttggctgct
      721 tctgaaatat ttcgatgcgg tatgaattta atctgtatat acctgtcggt ggtgtccatc
      781 cgcttggtgt aggatacttt tcgtgctcag gaacattcgg caccacttct attggcatca
      841 atctttccac atacgaccaa tcgataggag cttcttcgac cgttgcaaga cttctggctg
      901 taattgctag tagaaaaatt atatgataat aaataactta cacttttcag ggagagcatg
      961 tttccatgga ttttcccaaa gtttctcagc tttttcgact gaagttgttg aaaaagacaa
     1021 cctggaaact gctcgagggg agaaaatgcg gagagaagaa cccagcatct taataaaatt
     1081 atataatttt gaataaaatc aaattaaaaa taagattaat tgaaacacaa caatagaatg
     1141 cagaaaatta ctcataagaa ataatttatt ttgaaagaag ttgtgtcgat ttacgataaa
     1201 aactacacgc aaacgaggct ccgcgtttac accgtttggc aatggagcgc gcttgctatt
     1261 agattttagg ccagctcaac gaaagtttaa tttatttttc ttcttttttt ccattttttt
     1321 gagtaaaata tcgaattttt tgtattaatt ctgtaaattt tataatttgc aactattttg
     1381 gcgtattctg cttgttttta tcagcgaatt tttatgcatt tcagtcaaaa gtttgagcag
     1441 gaaaaatgac atttaggact ttgtaaaatt gtattcttaa atttgcttga aaacctacgt
     1501 gtacaattga ttttattgaa tttttcttac gtttcccgtt gtatcttatt gtatttaact
     1561 ttcatcataa aataatttat ttccaggtaa aatatccgac gctctcgtga atgctgacct
     1621 gtaaaacgtg cccattcacg acctgtccta attcagagtc ttgtccaggc gggcaatcta
     1681 tctgttatca gcgtaagtgg gaagaacatc gtggggaacg catcgaacgt cgctgtgtgg
     1741 caaattgtcc ggcatttggc tctcacgaca cttctctgtt atgctgcacc cgtgacaact
     1801 gtaactgagc ttggatgatc gacgccaacg tcgttgaatt ttcaaatttt aaatactgaa
     1861 tatttgtttt ttttcctatt atttatttat tctctttgtg ttttttttct tgctttctaa
     1921 aaaattaatt caatccaaat ctaaacattt ttttttctct ttccgtcacc caattcgtat
     1981 tccgctcctc tcatctgaac acaatgtgca agtttattta tcttctcgct ttcatttcat
     2041 taggacgtgg ggggaattgg tggaaggggg aaacacacaa aaggatgatg gaaatgaaat
     2101 aaggacacac aatatgcaac aacattcaat tcagaaatat ggaggaaggt ttaaaagaaa
     2161 acataaaaat atatagagga ggaaggaaaa ctagtcgctg caattgtctt ctgcacgaag
     2221 tggtttaaac tatcagtgtt tgacaggata tattggcggg taaacctaag agaaaagagc
     2281 gtttattaga ataatcggat atttaaaagg gcgtgaaaag gtttatccgt tcgtccattt
     2341 gtatgtgcat gccaaccaca gggttcccca gatcaggcgc tggctgctga acccccagcc
     2401 ggaactgacc ccacaaggcc ctagcgtttg caatgcacca ggtcatcatt gacccaggcg
     2461 tgttccacca ggccgctgcc tcgcaactct tcgcaggctt cgccgacctg ctcgcgccac
     2521 ttcttcacgc gggtggaatc cgatccgcac atgaggcgga aggtttccag cttgagcggg
     2581 tacggctccc ggtgcgagct gaaatagtcg aacatccgtc gggccgtcgg cgacagcttg
     2641 cggtacttct cccatatgaa tttcgtgtag tggtcgccag caaacagcac gacgatttcc
     2701 tcgtcgatca ggacctggca acgggacgtt ttcttgccac ggtccaggac gcggaagcgg
     2761 tgcagcagcg acaccgattc caggtgccca acgcggtcgg acgtgaagcc catcgccgtc
     2821 gcctgtaggc gcgacaggca ttcctcggcc ttcgtgtaat accggccatt gatcgaccag
     2881 cccaggtcct ggcaaagctc gtagaacgtg aaggtgatcg gctcgccgat aggggtgcgc
     2941 ttcgcgtact ccaacacctg ctgccacacc agttcgtcat cgtcggcccg cagctcgacg
     3001 ccggtgtagg tgatcttcac gtccttgttg acgtggaaaa tgaccttgtt ttgcagcgcc
     3061 tcgcgcggga ttttcttgtt gcgcgtggtg aacagggcag agcgggccgt gtcgtttggc
     3121 atcgctcgca tcgtgtccgg ccacggcgca atatcgaaca aggaaagctg catttccttg
     3181 atctgctgct tcgtgtgttt cagcaacgcg gcctgcttgg cctcgctgac ctgttttgcc
     3241 aggtcctcgc cggcggtttt tcgcttcttg gtcgtcatag ttcctcgcgt gtcgatggtc
     3301 atcgacttcg ccaaacctgc cgcctcctgt tcaagacgac gcgaacgctc cacggcggcc
     3361 gatggcgcgg gcagggcagg gggagccagt tgcacgctgt cgcgctcgat cttggccgta
     3421 gcttgctgga ccatcgagcc gacggactgg aaggtttcgc ggggcgcacg catgacggtg
     3481 cggcttgcga tggtttcggc atcctcggcg gaaaaccccg cgtcgatcag ttcttgcctg
     3541 tatgccttcc ggtcaaacgt ccgattcatt caccctcctt gcgggattgc cccgactcac
     3601 gccggggcaa tgtgccctta ttcctgattt gacccgcctg gtgccttggt gtccagataa
     3661 tccaccttat cggcaatgaa gtcggtcccg tagaccgtct ggccgtcctt ctcgtacttg
     3721 gtattccgaa tcttgccctg cacgaatacc agcgacccct tgcccaaata cttgccgtgg
     3781 gcctcggcct gagagccaaa acacttgatg cggaagaagt cggtgcgctc ctgcttgtcg
     3841 ccggcatcgt tgcgccacat ctaggatctg ccaggaaccg taaaaaggcc gcgttgctgg
     3901 cgtttttcca taggctccgc ccccctgacg agcatcacaa aaatcgacgc tcaagtcaga
     3961 ggtggcgaaa cccgacagga ctataaagat accaggcgtt tccccctgga agctccctcg
     4021 tgcgctctcc tgttccgacc ctgccgctta ccggatacct gtccgccttt ctcccttcgg
     4081 gaagcgtggc gctttctcat agctcacgct gtaggtatct cagttcggtg taggtcgttc
     4141 gctccaagct gggctgtgtg cacgaacccc ccgttcagcc cgaccgctgc gccttatccg
     4201 gtaactatcg tcttgagtcc aacccggtaa gacacgactt atcgccactg gcagcagcca
     4261 ctggtaacag gattagcaga gcgaggtatg taggcggtgc tacagagttc ttgaagtggt
     4321 ggcctaacta cggctacact agaaggacag tatttggtat ctgcgctctg ctgaagccag
     4381 ttaccttcgg aaaaagagtt ggtagctctt gatccggcaa acaaaccacc gctggtagcg
     4441 gtggtttttt tgtttgcaag cagcagatta cgcgcagaaa aaaaggatct caagaagatc
     4501 ctttgatctt ttctacgggg tctgacgctc agtggaacga aaactcacgt taagggattt
     4561 tggtcatgag attatcaaaa aggatcttca cctagatcct tttaaattaa aaatgaagtt
     4621 ttaaatcaat ctaaagtata tatgagtaaa cttggtctga cagttaccaa tgcttaatca
     4681 gtgaggcacc tatctcagcg atctgtctat ttcgttcatc catagttgcc tgactccccg
     4741 tcgtgtagat aactacgata cgggagggct taccatctgg ccccagtgct gcaatgatac
     4801 cgcgagaacc acgctcaccg gctccagatt tatcagcaat aaaccagcca gccggaaggg
     4861 ccgagcgcag aagtggtcct gcaactttat ccgcctccat ccagtctatt aattgttgcc
     4921 gggaagctag agtaagtagt tcgccagtta atagtttgcg caacgttgtt gccattgcta
     4981 caggcatcgt ggtgtcacgc tcgtcgtttg gtatggcttc attcagctcc ggttcccaac
     5041 gatcaaggcg agttacatga tcccccatgt tgtgcaaaaa agcggttagc tccttcggtc
     5101 ctccgatcgt tgtcagaagt aagttggccg cagtgttatc actcatggtt atggcagcac
     5161 tgcataattc tcttactgtc atgccatccg taagatgctt ttctgtgact ggtgagtact
     5221 caaccaagtc attctgagaa tagtgtatgc ggcgaccgag ttgctcttgc ccggcgtcaa
     5281 tacgggataa taccgcgcca catagcagaa ctttaaaagt gctcatcatt ggaaaacgtt
     5341 cttcggggcg aaaactctca aggatcttac cgctgttgag atccagttcg atgtaaccca
     5401 ctcgtgcacc caactgatct tcagcatctt ttactttcac cagcgtttct gggtgagcaa
     5461 aaacaggaag gcaaaatgcc gcaaaaaagg gaataagggc gacacggaaa tgttgaatac
     5521 tcatactctt cctttttcaa tattattgaa gcatttatca gggttattgt ctcatgagcg
     5581 gatacatatt tgaatgtatt tagaaaaata aacaaatagg ggttccgcgc acgaattggc
     5641 cagcgctgcc atttttgggg tgaggccgtt cgcggccgag gggcgcagcc cctgggggga
     5701 tgggaggccc gcgttagcgg gccgggaggg ttcgagaagg gggggcaccc cccttcggcg
     5761 tgcgcggtca cgcgcacagg gcgcagccct ggttaaaaac aaggtttata aatattggtt
     5821 taaaagcagg ttaaaagaca ggttagcggt ggccgaaaaa cgggcggaaa cccttgcaaa
     5881 tgctggattt tctgcctgtg gacagcccct caaatgtcaa taggtgcgcc cctcatctgt
     5941 cagcactctg cccctcaagt gtcaaggatc gcgcccctca tctgtcagta gtcgcgcccc
     6001 tcaagtgtca ataccgcagg gcacttatcc ccaggcttgt ccacatcatc tgtgggaaac
     6061 tcgcgtaaaa tcaggcgttt tcgccgattt gcgaggctgg ccagctccac gtcgccggcc
     6121 gaaatcgagc ctgcccctca tctgtcaacg ccgcgccggg tgagtcggcc cctcaagtgt
     6181 caacgtccgc ccctcatctg tcagtgaggg ccaagttttc cgcgaggtat ccacaacgcc
     6241 ggcggccgcg gtgtctcgca cacggcttcg acggcgtttc tggcgcgttt gcagggccat
     6301 agacggccgc cagcccagcg gcgagggcaa ccagcccggt gagcgtcgca aaggagatcc
     6361 tgatctgact gatgggctgc ctgtatcgag tggtgatttt gtgccgagct gccggtcggg
     6421 gagct
//
