# Supplementary material for: Screening conditions and constructs for attempted genetic transformation of C. elegans by Agrobacterium
Source: PLoS One. 2025 May 27;20(5):e0325060. doi: 10.1371/journal.pone.0325060 (PMC12111652; doi:10.1371/journal.pone.0325060)
Supplement: S1 Fig — DNA Sequence files for constructs described in Table 1. (ZIP) [file pone.0325060.s001.zip › Genbank/dna1640.gb]

LOCUS       dna1640                 7277 bp ds-DNA     circular     29-MAY-2024
DEFINITION  .
FEATURES             Location/Qualifiers
     CDS             1..795
                     /label="KanR"
                     /ApEinfo_revcolor="#ff9ccd"
                     /ApEinfo_fwdcolor="#ff9ccd"
                     /note="gene: aphA-3 product: aminoglycoside phosphotransferase note: confers resistance to kanamycin translation: MAKMRISPELKKLIEKYRCVKDTEGMSPAKVYKLVGENENLYLKMTDSRYKGTTYDVEREKDMMLWLEGKLPVPKVLHFERHDGWSNLLMSEADGVLCSEEYEDEQSPEKIIELYAECIRLFHSIDISDCPYTNSLDSRLAELDYLLNNDLADVDCENWEEDTPFKDPRELYDFLKTEKPEEELVFSHGDLGDSNIFVKDGKVSGFIDLGRSGRADKWYDIAFCVRSLREDIGEEQYVELFFDLLGIKPDWEKIKYYILLDELF"
     CDS             1..795
                     /ApEinfo_revcolor="#84b0dc"
                     /ApEinfo_fwdcolor="#84b0dc"
                     /translation="MAKMRISPELKKLIEKYRCVKDTEGMSPAKVYKLVGENENLYLKMTDSRYKGTTYDVEREKDMMLWLEGKLPVPKVLHFERHDGWSNLLMSEADGVLCSEEYEDEQSPEKIIELYAECIRLFHSIDISDCPYTNSLDSRLAELDYLLNNDLADVDCENWEEDTPFKDPRELYDFLKTEKPEEELVFSHGDLGDSNIFVKDGKVSGFIDLGRSGRADKWYDIAFCVRSLREDIGEEQYVELFFDLLGIKPDWEKIKYYILLDELF*"
     primer          2..30
                     /label="primer_592"
                     /note="sequence: CTGCgaattcgagaatatcaccggaattg"
                     /ApEinfo_revcolor="#9eafd2"
                     /ApEinfo_fwdcolor="#9eafd2"
     primer          complement(700..728)
                     /label="primer_593"
                     /note="sequence: GTACgaattcgctcgacatactgttcttc"
                     /ApEinfo_revcolor="#f58a5e"
                     /ApEinfo_fwdcolor="#f58a5e"
     rep_origin      966..1554
                     /label="ori"
                     /ApEinfo_revcolor="#85dae9"
                     /ApEinfo_fwdcolor="#85dae9"
                     /note="direction: RIGHT note: high-copy-number ColE1/pMB1/pBR322/pUC origin of replication"
     primer_bind     1455..1474
                     /label="pBR322ori-F"
                     /ApEinfo_revcolor="#75c6a9"
                     /ApEinfo_fwdcolor="#75c6a9"
                     /note="note: pBR322 origin, forward primer"
     primer          1688..1714
                     /label="primer_003"
                     /note="sequence: ggtggcaggatatattgtggtgtaaac"
                     /ApEinfo_revcolor="#85dae9"
                     /ApEinfo_fwdcolor="#85dae9"
     misc_feature    1690..1714
                     /label="LB T-DNA repeat"
                     /ApEinfo_revcolor="#b7e6d7"
                     /ApEinfo_fwdcolor="#b7e6d7"
                     /note="note: left border repeat from nopaline C58 T-DNA"
     primer          1733..1753
                     /label="p"
                     /note="sequence: cttaataacacattgcggacg"
                     /ApEinfo_revcolor="#c7b0e3"
                     /ApEinfo_fwdcolor="#c7b0e3"
     primer          complement(1733..1753)
                     /label="primer_494"
                     /note="sequence: cgtccgcaatgtgttattaag"
                     /ApEinfo_revcolor="#b1ff67"
                     /ApEinfo_fwdcolor="#b1ff67"
     primer          complement(1733..1753)
                     /label="primer_468"
                     /note="sequence: cgtccgcaatgtgttattaag"
                     /ApEinfo_revcolor="#b7e6d7"
                     /ApEinfo_fwdcolor="#b7e6d7"
     primer          complement(1785..1804)
                     /label="p_444"
                     /note="sequence: TCCCCTCGAGCTCCGGATCCGAATTCGG"
                     /ApEinfo_revcolor="#d59687"
                     /ApEinfo_fwdcolor="#d59687"
     misc_feature    1795..1798
                     /label="5'OVH"
                     /ApEinfo_revcolor="#ffef86"
                     /ApEinfo_fwdcolor="#ffef86"
                     /note="ApEinfo_revcolor: #ffef86"
     misc_feature    1799..3261
                     /label="pRPL-28 promoter ?"
                     /ApEinfo_revcolor="#9eafd2"
                     /ApEinfo_fwdcolor="#9eafd2"
                     /note="ApEinfo_revcolor: #9eafd2"
     primer          complement(1897..1918)
                     /label="primer_495"
                     /note="sequence: ttaccttcaaaccggttatttc"
                     /ApEinfo_revcolor="#b7e6d7"
                     /ApEinfo_fwdcolor="#b7e6d7"
     primer          3244..3265
                     /label="p_469"
                     /note="sequence: taaaatatccgacgctctcgtg"
                     /ApEinfo_revcolor="#ff9ccd"
                     /ApEinfo_fwdcolor="#ff9ccd"
     misc_feature    3262..3265
                     /label="3'OVH"
                     /ApEinfo_revcolor="#ffef86"
                     /ApEinfo_fwdcolor="#ffef86"
                     /note="ApEinfo_revcolor: #ffef86"
     misc_feature    3262..3265
                     /label="5'OVH"
                     /ApEinfo_revcolor="#ffef86"
                     /ApEinfo_fwdcolor="#ffef86"
                     /note="ApEinfo_revcolor: #ffef86"
     misc_feature    3263..3961
                     /label="wrmscarlet"
                     /ApEinfo_revcolor="#f58a5e"
                     /ApEinfo_fwdcolor="#f58a5e"
                     /note="ApEinfo_revcolor: #f58a5e"
     CDS             3267..3965
                     /label="Translation 3267-3965"
                     /translation="MVSKGEAVIKEFMRFKVHMEGSMNGHEFEIEGEGEGRPYEGTQTAKLKVTKGGPLPFSWDILSPQFMYGSRAFTKHPADIPDYYKQSFPEGFKWERVMNFEDGGAVTVTQDTSLEDGTLIYKVKLRGTNFPPDGPVMQKKTMGWEASTERLYPEDGVLKGDIKMALRLKDGGRYLADFKTTYKAKKPVQMPGAYNVDRKLDITSHNEDYTVVEQYERSEGRHSTGGMDELYK*"
     primer          complement(3891..3914)
                     /label="primer_498"
                     /note="sequence: AAGCTCCTCCGGTGCAGTGACGGGCGACGGACTTCTCGTATTGCTCGACGACGGTGTA"
                     /ApEinfo_revcolor="#c7b0e3"
                     /ApEinfo_fwdcolor="#c7b0e3"
     primer          complement(3891..3914)
                     /label="primer_422"
                     /note="sequence: ACCTTCCTCCGGTGCAGTGACGGGCGACGGACTTCTCGTATTGCTCGACGACGGTGTA"
                     /ApEinfo_revcolor="#85dae9"
                     /ApEinfo_fwdcolor="#85dae9"
     misc_feature    3962..3965
                     /label="5'OVH"
                     /ApEinfo_revcolor="#ffef86"
                     /ApEinfo_fwdcolor="#ffef86"
                     /note="ApEinfo_revcolor: #ffef86"
     misc_feature    3962..3965
                     /label="3'OVH"
                     /ApEinfo_revcolor="#ffef86"
                     /ApEinfo_fwdcolor="#ffef86"
                     /note="ApEinfo_revcolor: #ffef86"
     misc_feature    3966..4348
                     /label="let-858 3' UTR"
                     /ApEinfo_revcolor="#ff9ccd"
                     /ApEinfo_fwdcolor="#ff9ccd"
                     /note="ApEinfo_revcolor: #ff9ccd"
     CDS             3966..4348
                     /label="Translation 18-400"
                     /ApEinfo_revcolor="#75c6a9"
                     /ApEinfo_fwdcolor="#75c6a9"
     CDS             3966..4348
                     /ApEinfo_revcolor="#84b0dc"
                     /ApEinfo_fwdcolor="#84b0dc"
                     /translation="AWMIDANVVEFSNFKY*IFVFFPIIYLFSLCFFSCFLKN*FNPNLNIFFSLSVTQFVFRSSHLNTMCKFIYLLAFISLGRGGNWWKGETHKRMMEMK*GHTICNNIQFRNMEEGLKENIKIYRGGRK"
     misc_feature    4120..4122
                     /label="modified from CTC to remove BsmBi cut site"
                     /ApEinfo_revcolor="#faac61"
                     /ApEinfo_fwdcolor="#faac61"
                     /note="ApEinfo_revcolor: #faac61"
     primer          complement(4333..4356)
                     /label="primer_528"
                     /note="sequence: CAGGGTCTCAAGCGACTAGTTTTCCTTCCTCCTC"
                     /ApEinfo_revcolor="#b4abac"
                     /ApEinfo_fwdcolor="#b4abac"
     primer          complement(4411..4433)
                     /label="primer_491"
                     /note="sequence: cgccaatatatcctgtcaaacac"
                     /ApEinfo_revcolor="#75c6a9"
                     /ApEinfo_fwdcolor="#75c6a9"
     misc_feature    4416..4440
                     /label="RB T-DNA repeat"
                     /ApEinfo_revcolor="#d6b295"
                     /ApEinfo_fwdcolor="#d6b295"
                     /note="note: right border repeat from nopaline C58 T-DNA"
     primer          complement(4472..4492)
                     /label="primer_004"
                     /note="sequence: ttcacgcccttttaaatatcc"
                     /ApEinfo_revcolor="#85dae9"
                     /ApEinfo_fwdcolor="#85dae9"
     CDS             4720..5349
                     /label="pVS1 StaA"
                     /ApEinfo_revcolor="#d59687"
                     /ApEinfo_fwdcolor="#d59687"
                     /note="product: stability protein from the Pseudomonas plasmid pVS1 (Heeb et al., 2000) translation: MKVIAVLNQKGGSGKTTIATHLARALQLAGADVLLVDSDPQGSARDWAAVREDQPLTVVGIDRPTIDRDVKAIGRRDFVVIDGAPQAADLAVSAIKAADFVLIPVQPSPYDIWATADLVELVKQRIEVTDGRLQAAFVVSRAIKGTRIGGEVAEALAGYELPILESRITQRVSYPGTAAAGTTVLESEPEGDAAREVQALAAEIKSKLI"
     CDS             4720..5349
                     /ApEinfo_revcolor="#84b0dc"
                     /ApEinfo_fwdcolor="#84b0dc"
                     /translation="MKVIAVLNQKGGSGKTTIATHLARALQLAGADVLLVDSDPQGSARDWAAVREDQPLTVVGIDRPTIDRDVKAIGRRDFVVIDGAPQAADLAVSAIKAADFVLIPVQPSPYDIWATADLVELVKQRIEVTDGRLQAAFVVSRAIKGTRIGGEVAEALAGYELPILESRITQRVSYPGTAAAGTTVLESEPEGDAAREVQALAAEIKSKLI*"
     source          5428..5427
                     /label="source"
                     /ApEinfo_revcolor="#ffef86"
                     /ApEinfo_fwdcolor="#ffef86"
                     /note="organism: synthetic DNA construct mol_type: other DNA"
     CDS             5778..6851
                     /label="pVS1 RepA"
                     /ApEinfo_revcolor="#b1ff67"
                     /ApEinfo_fwdcolor="#b1ff67"
                     /note="product: replication protein from the Pseudomonas plasmid pVS1 (Heeb et al., 2000) translation: MSGRKPSGPVQIGAALGDDLVEKLKAAQAAQRQRIEAEARPGESWQAAADRIRKESRQPPAAGASSIRKPPKGDEQPDFFVPMLYDVGTRDSRSIMDVAVFRLSKRDRRAGEVIRYELPDGHVEVSAGPAGMASVWDYDLVLMAVSHLTESMNRYREGKGDKPGRVFRPHVADVLKFCRRADGGKQKDDLVETCIRLNTTHVAMQRTKKAKNGRLVTVSEGEALISRYKIVKSETGRPEYIEIELADWMYREITEGKNPDVLTVHPDYFLIDPGIGRFLYRLARRAAGKAEARWLFKTIYERSGSAGEFKKFCFTVRKLIGSNDLPEYDLKEEAGQAGPILVMRYRNLIEGEASAGS"
     CDS             5778..6851
                     /ApEinfo_revcolor="#84b0dc"
                     /ApEinfo_fwdcolor="#84b0dc"
                     /translation="VSGRKPSGPVQIGAALGDDLVEKLKAAQAAQRQRIEAEARPGESWQAAADRIRKESRQPPAAGASSIRKPPKGDEQPDFFVPMLYDVGTRDSRSIMDVAVFRLSKRDRRAGEVIRYELPDGHVEVSAGPAGMASVWDYDLVLMAVSHLTESMNRYREGKGDKPGRVFRPHVADVLKFCRRADGGKQKDDLVETCIRLNTTHVAMQRTKKAKNGRLVTVSEGEALISRYKIVKSETGRPEYIEIELADWMYREITEGKNPDVLTVHPDYFLIDPGIGRFLYRLARRAAGKAEARWLFKTIYERSGSAGEFKKFCFTVRKLIGSNDLPEYDLKEEAGQAGPILVMRYRNLIEGEASAGS*"
     rep_origin      6917..7111
                     /label="pVS1 oriV"
                     /ApEinfo_revcolor="#b1ff67"
                     /ApEinfo_fwdcolor="#b1ff67"
                     /note="note: origin of replication for the Pseudomonas plasmid pVS1 (Heeb et al., 2000)"
     promoter        7173..7277
                     /label="AmpR promoter"
                     /ApEinfo_revcolor="#75c6a9"
                     /ApEinfo_fwdcolor="#75c6a9"
                     /note="gene: bla"
ORIGIN
        1 atggctaaaa tgagaatatc accggaattg aaaaaactga tcgaaaaata ccgctgcgta
       61 aaagatacgg aaggaatgtc tcctgctaag gtatataagc tggtgggaga aaatgaaaac
      121 ctatatttaa aaatgacgga cagccggtat aaagggacca cctatgatgt ggaacgggaa
      181 aaggacatga tgctatggct ggaaggaaag ctgcctgttc caaaggtcct gcactttgaa
      241 cggcatgatg gctggagcaa tctgctcatg agtgaggccg atggcgtcct ttgctcggaa
      301 gagtatgaag atgaacaaag ccctgaaaag attatcgagc tgtatgcgga gtgcatcagg
      361 ctctttcact ccatcgacat atcggattgt ccctatacga atagcttaga cagccgctta
      421 gccgaattgg attacttact gaataacgat ctggccgatg tggattgcga aaactgggaa
      481 gaggacactc catttaaaga tccgcgcgag ctgtatgatt ttttaaagac ggaaaagccc
      541 gaagaggaac ttgtcttttc ccacggcgac ctgggagaca gcaacatctt tgtgaaagat
      601 ggcaaagtaa gtggctttat tgatcttggg agaagcggca gggcggacaa gtggtatgac
      661 attgccttct gcgtccggtc gctcagggag gatatcgggg aagaacagta tgtcgagcta
      721 ttttttgact tactggggat caagcctgat tgggagaaaa taaaatatta tattttactg
      781 gatgaattgt tttagctgtc agaccaagtt tactcatata tactttagat tgatttaaaa
      841 cttcattttt aatttaaaag gatctaggtg aagatccttt ttgataatct catgaccaaa
      901 atcccttaac gtgagttttc gttccactga gcgtcagacc ccgtagaaaa gatcaaagga
      961 tcttcttgag atcctttttt tctgcgcgta atctgctgct tgcaaacaaa aaaaccaccg
     1021 ctaccagcgg tggtttgttt gccggatcaa gagctaccaa ctctttttcc gaaggtaact
     1081 ggcttcagca gagcgcagat accaaatact gttcttctag tgtagccgta gttaggccac
     1141 cacttcaaga actctgtagc accgcctaca tacctcgctc tgctaatcct gttaccagtg
     1201 gctgctgcca gtggcgataa gtcgtgtctt accgggttgg actcaagacg atagttaccg
     1261 gataaggcgc agcggtcggg ctgaacgggg ggttcgtgca cacagcccag cttggagcga
     1321 acgacctaca ccgaactgag atacctacag cgtgagctat gagaaagcgc cacgcttccc
     1381 gaagggagaa aggcggacag gtatccggta agcggcaggg tcggaacagg agagcgcacg
     1441 agggagcttc cagggggaaa cgcctggtat ctttatagtc ctgtcgggtt tcgccacctc
     1501 tgacttgagc gtcgattttt gtgatgctcg tcaggggggc ggagcctatg gaaaaacgcc
     1561 agcaacgcgg cctttttacg gttcctgctc ggatctgttg gaccggacag tagtcatggt
     1621 tgatgggctg cctgtatcga gtggtgattt tgtgccgagc tgccggtcgg ggagctgttg
     1681 gctggctggt ggcaggatat attgtggtgt aaacaaattg acgcttagac aacttaataa
     1741 cacattgcgg acgtttttaa tgtactgggg ttgaacactc tgtgccgaat tcggatccgg
     1801 agctgcagtt tgtgcaacaa attgaggaag gcattctaga gaagaatttc ggcatttcgc
     1861 aatgatacaa aatgaagaga ataaggaaat gacggtgaaa taaccggttt gaaggtaaaa
     1921 atgataaagt agacaattga atttttctag ttcattctcc aacaataaat tcacaacaaa
     1981 acaaatctgc ctagataaaa aactaaaaga tatatcaaga atacatctag aatcctttgc
     2041 tgtagaagaa ttgctcaata agaacacgtg gagctccttt aattttgata cgacctttca
     2101 actcatcgac gtgactggcg atcgaatgtc caagatgttc ttcaagatag gagcggagat
     2161 cattttcgca agcctgaaag atatttatgt tgattcagga tttaataatg ttcccaactt
     2221 acaaaaatgt ctccgtcgac gtttctgata gttactagct cgacataatc aaaatccaac
     2281 gttttctcat tcagtaaatc cctttttcgt tccaaataaa gaggaagaag atggtcatga
     2341 cgacgtcgaa tgtagtattg atgtgtcttg gctgcttctg aaatatttcg atgcggtatg
     2401 aatttaatct gtatatacct gtcggtggtg tccatccgct tggtgtagga tacttttcgt
     2461 gctcaggaac attcggcacc acttctattg gcatcaatct ttccacatac gaccaatcga
     2521 taggagcttc ttcgaccgtt gcaagacttc tggctgtaat tgctagtaga aaaattatat
     2581 gataataaat aacttacact tttcagggag agcatgtttc catggatttt cccaaagttt
     2641 ctcagctttt tcgactgaag ttgttgaaaa agacaacctg gaaactgctc gaggggagaa
     2701 aatgcggaga gaagaaccca gcatcttaat aaaattatat aattttgaat aaaatcaaat
     2761 taaaaataag attaattgaa acacaacaat agaatgcaga aaattactca taagaaataa
     2821 tttattttga aagaagttgt gtcgatttac gataaaaact acacgcaaac gaggctccgc
     2881 gtttacaccg tttggcaatg gagcgcgctt gctattagat tttaggccag ctcaacgaaa
     2941 gtttaattta tttttcttct ttttttccat ttttttgagt aaaatatcga attttttgta
     3001 ttaattctgt aaattttata atttgcaact attttggcgt attctgcttg tttttatcag
     3061 cgaattttta tgcatttcag tcaaaagttt gagcaggaaa aatgacattt aggactttgt
     3121 aaaattgtat tcttaaattt gcttgaaaac ctacgtgtac aattgatttt attgaatttt
     3181 tcttacgttt cccgttgtat cttattgtat ttaactttca tcataaaata atttatttcc
     3241 aggtaaaata tccgacgctc tcgtgaatgg tcagcaaggg agaggcagtt atcaaggagt
     3301 tcatgcgttt caaggtccac atggagggat ccatgaacgg acacgagttc gagatcgagg
     3361 gagagggaga gggacgtcca tacgagggaa cccaaaccgc caagctcaag gtcaccaagg
     3421 gaggaccact cccattctcc tgggacatcc tctccccaca attcatgtac ggatcccgtg
     3481 ccttcaccaa gcacccagcc gacatcccag actactacaa gcaatccttc ccagagggat
     3541 tcaagtggga gcgtgtcatg aacttcgagg acggaggagc cgtcaccgtc acccaagaca
     3601 cctccctcga ggacggaacc ctcatctaca aggtcaagct ccgtggaacc aacttcccac
     3661 cagacggacc agtcatgcaa aagaagacca tgggatggga ggcctccacc gagcgtctct
     3721 acccagagga cggagtcctc aagggagaca tcaagatggc cctccgtctc aaggacggag
     3781 gacgttacct cgccgacttc aagaccacct acaaggccaa gaagccagtc caaatgccag
     3841 gagcctacaa cgtcgaccgt aagctcgaca tcacctccca caacgaggac tacaccgtcg
     3901 tcgagcaata cgagcgttcc gagggacgtc actccaccgg aggaatggac gagctctaca
     3961 agtaagcttg gatgatcgac gccaacgtcg ttgaattttc aaattttaaa tactgaatat
     4021 ttgttttttt tcctattatt tatttattct ctttgtgttt tttttcttgc tttctaaaaa
     4081 attaattcaa tccaaatcta aacatttttt tttctctttc cgtcacccaa ttcgtattcc
     4141 gctcctctca tctgaacaca atgtgcaagt ttatttatct tctcgctttc atttcattag
     4201 gacgtggggg gaattggtgg aagggggaaa cacacaaaag gatgatggaa atgaaataag
     4261 gacacacaat atgcaacaac attcaattca gaaatatgga ggaaggttta aaagaaaaca
     4321 taaaaatata tagaggagga aggaaaacta gtcgctgcaa gaggatgcac atgtgaccga
     4381 gggacacgaa gtgatccgtt taaactatca gtgtttgaca ggatatattg gcgggtaaac
     4441 ctaagagaaa agagcgttta ttagaataat cggatattta aaagggcgtg aaaaggttta
     4501 tccgttcgtc catttgtatg tgccagccgt gcggctgcat gaaatcctgg ccggtttgtc
     4561 tgatgccaag ctggcggcct ggccggccag cttggccgct gaagaaaccg agcgccgccg
     4621 tctaaaaagg tgatgtgtat ttgagtaaaa cagcttgcgt catgcggtcg ctgcgtatat
     4681 gatgcgatga gtaaataaac aaatacgcaa ggggaacgca tgaaggttat cgctgtactt
     4741 aaccagaaag gcgggtcagg caagacgacc atcgcaaccc atctagcccg cgccctgcaa
     4801 ctcgccgggg ccgatgttct gttagtcgat tccgatcccc agggcagtgc ccgcgattgg
     4861 gcggccgtgc gggaagatca accgctaacc gttgtcggca tcgaccgccc gacgattgac
     4921 cgcgacgtga aggccatcgg ccggcgcgac ttcgtagtga tcgacggagc gccccaggcg
     4981 gcggacttgg ctgtgtccgc gatcaaggca gccgacttcg tgctgattcc ggtgcagcca
     5041 agcccttacg acatatgggc caccgccgac ctggtggagc tggttaagca gcgcattgag
     5101 gtcacggatg gaaggctaca agcggccttt gtcgtgtcgc gggcgatcaa aggcacgcgc
     5161 atcggcggtg aggttgccga ggcgctggcc gggtacgagc tgcccattct tgagtcccgt
     5221 atcacgcagc gcgtgagcta cccaggcact gccgccgccg gcacaaccgt tcttgaatca
     5281 gaacccgagg gcgacgctgc ccgcgaggtc caggcgctgg ccgctgaaat taaatcaaaa
     5341 ctcatttgag ttaatgaggt aaagagaaaa tgagcaaaag cacaaacacg ctaagtgccg
     5401 gccgtccgag cgcacgcagc agcaaggctg caacgttggc cagcctggca gacacgccag
     5461 ccatgaagcg ggtcaacttt cagttgccgg cggaggatca caccaagctg aagatgtacg
     5521 cggtacgcca aggcaagacc attaccgagc tgctatctga atacatcgcg cagctaccag
     5581 agtaaatgag caaatgaata aatgagtaga tgaattttag cggctaaagg aggcggcatg
     5641 gaaaatcaag aacaaccagg caccgacgcc gtggaatgcc ccatgtgtgg aggaacgggc
     5701 ggttggccag gcgtaagcgg ctgggttgtc tgccggccct gcaatggcac tggaaccccc
     5761 aagcccgagg aatcggcgtg agcggtcgca aaccatccgg cccggtacaa atcggcgcgg
     5821 cgctgggtga tgacctggtg gagaagttga aggccgcgca ggccgcccag cggcaacgca
     5881 tcgaggcaga agcacgcccc ggtgaatcgt ggcaagcggc cgctgatcga atccgcaaag
     5941 aatcccggca accgccggca gccggtgcgt cgtcgattag gaagccgccc aagggcgacg
     6001 agcaaccaga ttttttcgtt ccgatgctct atgacgtggg cacccgcgat agtcgcagca
     6061 tcatggacgt ggccgttttc cgtctgtcga agcgtgaccg acgagctggc gaggtgatcc
     6121 gctacgagct tccagacggg cacgtagagg tttccgcagg gccggccggc atggccagtg
     6181 tgtgggatta cgacctggta ctgatggcgg tttcccatct aaccgaatcc atgaaccgat
     6241 accgggaagg gaagggagac aagcccggcc gcgtgttccg tccacacgtt gcggacgtac
     6301 tcaagttctg ccggcgagcc gatggcggaa agcagaaaga cgacctggta gaaacctgca
     6361 ttcggttaaa caccacgcac gttgccatgc agcgtacgaa gaaggccaag aacggccgcc
     6421 tggtgacggt atccgagggt gaagccttga ttagccgcta caagatcgta aagagcgaaa
     6481 ccgggcggcc ggagtacatc gagatcgagc tagctgattg gatgtaccgc gagatcacag
     6541 aaggcaagaa cccggacgtg ctgacggttc accccgatta ctttttgatc gatcccggca
     6601 tcggccgttt tctctaccgc ctggcacgcc gcgccgcagg caaggcagaa gccagatggt
     6661 tgttcaagac gatctacgaa cgcagtggca gcgccggaga gttcaagaag ttctgtttca
     6721 ccgtgcgcaa gctgatcggg tcaaatgacc tgccggagta cgatttgaag gaggaggcgg
     6781 ggcaggctgg cccgatccta gtcatgcgct accgcaacct gatcgagggc gaagcatccg
     6841 ccggttccta atgtacggag cagatgctag ggcaaattgc cctagcaggg gaaaaaggtc
     6901 gaaaaagctt ctttcctgtg gatagcacgt acattgggaa cccaaagccg tacattggga
     6961 accggaaccc gtacattggg aacccaaagc cgtacattgg gaaccggtca cacatgtaag
     7021 tgactgatat aaaagagaaa aaaggcgatt tttccgccta aaactcttta aaacttatta
     7081 aaactcttaa aacccgcctg gcctgtgcat aactgtctgg ccagcgcaca gccgaacagc
     7141 tgcaaaaagc gcccacatca aggctccgag tgcgcggaac ccctatttgt ttatttttct
     7201 aaatacattc aaatatgtat ccgctcatga gacaataacc ctgataaatg cttcaataat
     7261 attgaaaaag gaagagt
//
