# Supplementary material for: Screening conditions and constructs for attempted genetic transformation of C. elegans by Agrobacterium
Source: PLoS One. 2025 May 27;20(5):e0325060. doi: 10.1371/journal.pone.0325060 (PMC12111652; doi:10.1371/journal.pone.0325060)
Supplement: S1 Fig — DNA Sequence files for constructs described in Table 1. (ZIP) [file pone.0325060.s001.zip › Genbank/dna1642.gb]

LOCUS       dna1642                 7451 bp ds-DNA     circular     29-MAY-2024
DEFINITION  .
ACCESSION   id
VERSION     id
COMMENT     Imported using the Genbank importer. File name:
            gg492_assembly_vuzzrz.gb description.
FEATURES             Location/Qualifiers
     primer          complement(31..53)
                     /label="primer_491"
                     /note="sequence: cgccaatatatcctgtcaaacac"
                     /ApEinfo_revcolor="#75c6a9"
                     /ApEinfo_fwdcolor="#75c6a9"
     misc_feature    32..56
                     /label="RB T-DNA repeat"
                     /ApEinfo_revcolor="#d6b295"
                     /ApEinfo_fwdcolor="#d6b295"
                     /note="ApEinfo_revcolor: #d6b295"
     primer          complement(92..112)
                     /label="primer_004"
                     /note="sequence: ttcacgcccttttaaatatcc"
                     /ApEinfo_revcolor="#85dae9"
                     /ApEinfo_fwdcolor="#85dae9"
     exon            336..965
                     /label="Translation 12066-12695"
                     /ApEinfo_revcolor="#84b0dc"
                     /ApEinfo_fwdcolor="#84b0dc"
     CDS             336..965
                     /label="pVS1 StaA"
                     /ApEinfo_revcolor="#d59687"
                     /ApEinfo_fwdcolor="#d59687"
                     /note="ApEinfo_revcolor: #d59687"
     CDS             336..965
                     /ApEinfo_revcolor="#84b0dc"
                     /ApEinfo_fwdcolor="#84b0dc"
                     /translation="THEGYRCT*PERRVRQDDHRNPSSPRPATRRGRCSVSRFRSPGQCPRLGGRAGRSTANRCRHRPPDD*PRREGHRPARLRSDRRSAPGGGLGCVRDQGSRLRADSGAAKPLRHMGHRRPGGAG*AAH*GHGWKATSGLCRVAGDQRHAHRR*GCRGAGRVRAAHS*VPYHAARELPRHCRRRHNRS*IRTRGRRCPRGPGAGR*N*IKTH"
     exon            1394..2467
                     /label="Translation 351-1424"
                     /ApEinfo_revcolor="#b1ff67"
                     /ApEinfo_fwdcolor="#b1ff67"
     CDS             1394..2467
                     /label="pVS1 RepA"
                     /ApEinfo_revcolor="#b1ff67"
                     /ApEinfo_fwdcolor="#b1ff67"
                     /note="ApEinfo_revcolor: #b1ff67"
     CDS             1394..2467
                     /ApEinfo_revcolor="#84b0dc"
                     /ApEinfo_fwdcolor="#84b0dc"
                     /translation="RRERSQTIRPGTNRRGAG**PGGEVEGRAGRPAATHRGRSTPR*IVASGR*SNPQRIPATAGSRCVVD*EAAQGRRATRFFRSDAL*RGHPR*SQHHGRGRFPSVEA*PTSWRGDPLRASRRARRGFRRAGRHGQCVGLRPGTDGGFPSNRIHEPIPGREGRQARPRVPSTRCGRTQVLPASRWRKAERRPGRNLHSVKHHARCHAAYEEGQERPPGDGIRG*SLD*PLQDRKERNRAAGVHRDRAS*LDVPRDHRRQEPGRADGSPRLLFDRSRHRPFSLPPGTPRRRQGRSQMVVQDDLRTQWQRRRVQEVLFHRAQADRVK*PAGVRFEGGGGAGWPDPSHALPQPDRGRSIRRF"
     rep_origin      2533..2727
                     /label="pVS1 oriV"
                     /ApEinfo_revcolor="#b1ff67"
                     /ApEinfo_fwdcolor="#b1ff67"
                     /note="ApEinfo_revcolor: #b1ff67"
     promoter        2789..2893
                     /label="AmpR promoter"
                     /ApEinfo_revcolor="#75c6a9"
                     /ApEinfo_fwdcolor="#75c6a9"
                     /note="ApEinfo_revcolor: #75c6a9"
     exon            2894..3688
                     /label="Translation 1851-2645"
                     /ApEinfo_revcolor="#b1ff67"
                     /ApEinfo_fwdcolor="#b1ff67"
     CDS             2894..3688
                     /label="KanR"
                     /ApEinfo_revcolor="#ff9ccd"
                     /ApEinfo_fwdcolor="#ff9ccd"
                     /note="ApEinfo_revcolor: #ff9ccd"
     CDS             2894..3688
                     /ApEinfo_revcolor="#84b0dc"
                     /ApEinfo_fwdcolor="#84b0dc"
                     /translation="EYG*NENITGIEKTDRKIPLRKRYGRNVSC*GI*AGGRK*KPIFKNDGQPV*RDHL*CGTGKGHDAMAGRKAACSKGPAL*TA*WLEQSAHE*GRWRPLLGRV*R*TKP*KDYRAVCGVHQALSLHRHIGLSLYE*LRQPLSRIGLLTE*RSGRCGLRKLGRGHSI*RSARAV*FFKDGKARRGTCLFPRRPGRQQHLCERWQSKWLY*SWEKRQGGQVV*HCLLRPVAQGGYRGRTVCRAIF*LTGDQA*LGENKILYFTG*IV"
     rep_origin      3859..4447
                     /label="ori"
                     /ApEinfo_revcolor="#85dae9"
                     /ApEinfo_fwdcolor="#85dae9"
                     /note="ApEinfo_revcolor: #85dae9"
     primer_bind     4348..4367
                     /label="pBR322ori-F"
                     /ApEinfo_revcolor="#75c6a9"
                     /ApEinfo_fwdcolor="#75c6a9"
                     /note="ApEinfo_revcolor: #75c6a9"
     misc_feature    4583..4607
                     /label="LB T-DNA repeat"
                     /ApEinfo_revcolor="#b7e6d7"
                     /ApEinfo_fwdcolor="#b7e6d7"
                     /note="ApEinfo_revcolor: #b7e6d7"
     primer          4585..4611
                     /label="primer_003"
                     /note="sequence: ggtggcaggatatattgtggtgtaaac"
                     /ApEinfo_revcolor="#85dae9"
                     /ApEinfo_fwdcolor="#85dae9"
     primer          4630..4650
                     /label="p"
                     /note="sequence: cttaataacacattgcggacg"
                     /ApEinfo_revcolor="#c7b0e3"
                     /ApEinfo_fwdcolor="#c7b0e3"
     primer          complement(4630..4650)
                     /label="primer_494"
                     /note="sequence: cgtccgcaatgtgttattaag"
                     /ApEinfo_revcolor="#b1ff67"
                     /ApEinfo_fwdcolor="#b1ff67"
     primer          complement(4630..4650)
                     /label="primer_468"
                     /note="sequence: cgtccgcaatgtgttattaag"
                     /ApEinfo_revcolor="#b7e6d7"
                     /ApEinfo_fwdcolor="#b7e6d7"
     primer          complement(4682..4701)
                     /label="p_444"
                     /note="sequence: TCCCCTCGAGCTCCGGATCCGAATTCGG"
                     /ApEinfo_revcolor="#d59687"
                     /ApEinfo_fwdcolor="#d59687"
     misc_feature    4688..4691
                     /label="5'OVH"
                     /ApEinfo_revcolor="#ffef86"
                     /ApEinfo_fwdcolor="#ffef86"
                     /note="ApEinfo_revcolor: #ffef86"
     misc_feature    4692..6154
                     /label="pRPL-28 promoter ?"
                     /ApEinfo_revcolor="#9eafd2"
                     /ApEinfo_fwdcolor="#9eafd2"
                     /note="ApEinfo_revcolor: #9eafd2"
     primer          complement(4794..4815)
                     /label="primer_495"
                     /note="sequence: ttaccttcaaaccggttatttc"
                     /ApEinfo_revcolor="#b7e6d7"
                     /ApEinfo_fwdcolor="#b7e6d7"
     primer          6141..6162
                     /label="p_469"
                     /note="sequence: taaaatatccgacgctctcgtg"
                     /ApEinfo_revcolor="#ff9ccd"
                     /ApEinfo_fwdcolor="#ff9ccd"
     misc_feature    6155..6158
                     /label="3'OVH"
                     /ApEinfo_revcolor="#ffef86"
                     /ApEinfo_fwdcolor="#ffef86"
                     /note="ApEinfo_revcolor: #ffef86"
     misc_feature    6155..6158
                     /label="5'OVH"
                     /ApEinfo_revcolor="#ffef86"
                     /ApEinfo_fwdcolor="#ffef86"
                     /note="ApEinfo_revcolor: #ffef86"
     CDS             6156..7025
                     /label="Translation 15-884"
                     /ApEinfo_revcolor="#85dae9"
                     /ApEinfo_fwdcolor="#85dae9"
                     /note="ApEinfo_revcolor: #85dae9"
     exon            6156..7025
                     /label="Translation 5752-6621"
                     /ApEinfo_revcolor="#b4abac"
                     /ApEinfo_fwdcolor="#b4abac"
     misc_feature    6156..7025
                     /label="GFP"
                     /ApEinfo_revcolor="#b1ff67"
                     /ApEinfo_fwdcolor="#b1ff67"
                     /note="ApEinfo_revcolor: #b1ff67"
     CDS             6156..7025
                     /ApEinfo_revcolor="#84b0dc"
                     /ApEinfo_fwdcolor="#84b0dc"
                     /translation="SRE*VKEKNFSLELSQFLLN*MVMLMGTNFLSVERVKVMQHTENLPLNLFALLENYLFHG*V*TYIY*LTLII*IFSQHLSLLSVMVFNASRDTQII*NGMTFSRVPCPKVMYRKELYFSKMTGTTRHVSLNSSVLTNHTYLNFQVLKSSLKVIPLLIESS*KVLILKKMETFLDTNWNTTITHTMYTSWQTNKRMESKL*V*TWTY*LTDYI*IFRTSKLDTTLKMEAFN*QTIINKILQLAMALSFYQTTITCPHNLPFRKIPTKREITWSFLSL*QLLGLHMAWMNY"
     misc_feature    6327..6377
                     /label="Intron"
                     /ApEinfo_revcolor="#ff9ccd"
                     /ApEinfo_fwdcolor="#ff9ccd"
                     /note="ApEinfo_revcolor: #ff9ccd"
     misc_feature    6532..6582
                     /label="Intron"
                     /ApEinfo_revcolor="#ff9ccd"
                     /ApEinfo_fwdcolor="#ff9ccd"
                     /note="ApEinfo_revcolor: #ff9ccd"
     misc_feature    6747..6797
                     /label="Intron"
                     /ApEinfo_revcolor="#ff9ccd"
                     /ApEinfo_fwdcolor="#ff9ccd"
                     /note="ApEinfo_revcolor: #ff9ccd"
     misc_feature    6956..6956
                     /label="mutated C:T to remove BsaI site"
                     /ApEinfo_revcolor="#f58a5e"
                     /ApEinfo_fwdcolor="#f58a5e"
                     /note="ApEinfo_revcolor: #f58a5e"
     primer          7004..7033
                     /label="primer_333"
                     /note="sequence: TCCGCCTGACCTCACCTGCccagAGGTTGATAAacgcatggtatggatgaactgtacaaatga"
                     /ApEinfo_revcolor="#84b0dc"
                     /ApEinfo_fwdcolor="#84b0dc"
     CDS             7026..7028
                     /label="Translation 885-887"
                     /ApEinfo_revcolor="#b4abac"
                     /ApEinfo_fwdcolor="#b4abac"
                     /note="ApEinfo_revcolor: #b4abac"
     exon            7026..7028
                     /label="Translation 6622-6624"
                     /ApEinfo_revcolor="#85dae9"
                     /ApEinfo_fwdcolor="#85dae9"
     CDS             7026..7028
                     /ApEinfo_revcolor="#84b0dc"
                     /ApEinfo_fwdcolor="#84b0dc"
                     /translation="T"
     misc_feature    7029..7032
                     /label="3'OVH"
                     /ApEinfo_revcolor="#ffef86"
                     /ApEinfo_fwdcolor="#ffef86"
                     /note="ApEinfo_revcolor: #ffef86"
     misc_feature    7029..7032
                     /label="5'OVH"
                     /ApEinfo_revcolor="#ffef86"
                     /ApEinfo_fwdcolor="#ffef86"
                     /note="ApEinfo_revcolor: #ffef86"
     CDS             7033..7415
                     /label="Translation 18-400"
                     /ApEinfo_revcolor="#ffef86"
                     /ApEinfo_fwdcolor="#ffef86"
                     /note="ApEinfo_revcolor: #ffef86"
     misc_feature    7033..7415
                     /label="let-858 3' UTR"
                     /ApEinfo_revcolor="#ff9ccd"
                     /ApEinfo_fwdcolor="#ff9ccd"
                     /note="ApEinfo_revcolor: #ff9ccd"
     exon            7033..7415
                     /label="Translation 6629-7011"
                     /ApEinfo_revcolor="#f58a5e"
                     /ApEinfo_fwdcolor="#f58a5e"
     CDS             7033..7415
                     /ApEinfo_revcolor="#84b0dc"
                     /ApEinfo_fwdcolor="#84b0dc"
                     /translation="ISLDDRRQRR*IFKF*ILNICFFSYYLFILFVFFFLLSKKLIQSKSKHFFFSFRHPIRIPLLSSEHNVQVYLSSRFHFIRTWGELVEGGNTQKDDGNEIRTHNMQQHSIQKYGGRFKRKHKNI*RRK"
     misc_feature    7187..7189
                     /label="modified from CTC to remove BsmBi cut site"
                     /ApEinfo_revcolor="#faac61"
                     /ApEinfo_fwdcolor="#faac61"
                     /note="ApEinfo_revcolor: #faac61"
ORIGIN
        1 gggacacgaa gtgatccgtt taaactatca gtgtttgaca ggatatattg gcgggtaaac
       61 ctaagagaaa agagcgttta ttagaataat cggatattta aaagggcgtg aaaaggttta
      121 tccgttcgtc catttgtatg tgccagccgt gcggctgcat gaaatcctgg ccggtttgtc
      181 tgatgccaag ctggcggcct ggccggccag cttggccgct gaagaaaccg agcgccgccg
      241 tctaaaaagg tgatgtgtat ttgagtaaaa cagcttgcgt catgcggtcg ctgcgtatat
      301 gatgcgatga gtaaataaac aaatacgcaa ggggaacgca tgaaggttat cgctgtactt
      361 aaccagaaag gcgggtcagg caagacgacc atcgcaaccc atctagcccg cgccctgcaa
      421 ctcgccgggg ccgatgttct gttagtcgat tccgatcccc agggcagtgc ccgcgattgg
      481 gcggccgtgc gggaagatca accgctaacc gttgtcggca tcgaccgccc gacgattgac
      541 cgcgacgtga aggccatcgg ccggcgcgac ttcgtagtga tcgacggagc gccccaggcg
      601 gcggacttgg ctgtgtccgc gatcaaggca gccgacttcg tgctgattcc ggtgcagcca
      661 agcccttacg acatatgggc caccgccgac ctggtggagc tggttaagca gcgcattgag
      721 gtcacggatg gaaggctaca agcggccttt gtcgtgtcgc gggcgatcaa aggcacgcgc
      781 atcggcggtg aggttgccga ggcgctggcc gggtacgagc tgcccattct tgagtcccgt
      841 atcacgcagc gcgtgagcta cccaggcact gccgccgccg gcacaaccgt tcttgaatca
      901 gaacccgagg gcgacgctgc ccgcgaggtc caggcgctgg ccgctgaaat taaatcaaaa
      961 ctcatttgag ttaatgaggt aaagagaaaa tgagcaaaag cacaaacacg ctaagtgccg
     1021 gccgtccgag cgcacgcagc agcaaggctg caacgttggc cagcctggca gacacgccag
     1081 ccatgaagcg ggtcaacttt cagttgccgg cggaggatca caccaagctg aagatgtacg
     1141 cggtacgcca aggcaagacc attaccgagc tgctatctga atacatcgcg cagctaccag
     1201 agtaaatgag caaatgaata aatgagtaga tgaattttag cggctaaagg aggcggcatg
     1261 gaaaatcaag aacaaccagg caccgacgcc gtggaatgcc ccatgtgtgg aggaacgggc
     1321 ggttggccag gcgtaagcgg ctgggttgtc tgccggccct gcaatggcac tggaaccccc
     1381 aagcccgagg aatcggcgtg agcggtcgca aaccatccgg cccggtacaa atcggcgcgg
     1441 cgctgggtga tgacctggtg gagaagttga aggccgcgca ggccgcccag cggcaacgca
     1501 tcgaggcaga agcacgcccc ggtgaatcgt ggcaagcggc cgctgatcga atccgcaaag
     1561 aatcccggca accgccggca gccggtgcgt cgtcgattag gaagccgccc aagggcgacg
     1621 agcaaccaga ttttttcgtt ccgatgctct atgacgtggg cacccgcgat agtcgcagca
     1681 tcatggacgt ggccgttttc cgtctgtcga agcgtgaccg acgagctggc gaggtgatcc
     1741 gctacgagct tccagacggg cacgtagagg tttccgcagg gccggccggc atggccagtg
     1801 tgtgggatta cgacctggta ctgatggcgg tttcccatct aaccgaatcc atgaaccgat
     1861 accgggaagg gaagggagac aagcccggcc gcgtgttccg tccacacgtt gcggacgtac
     1921 tcaagttctg ccggcgagcc gatggcggaa agcagaaaga cgacctggta gaaacctgca
     1981 ttcggttaaa caccacgcac gttgccatgc agcgtacgaa gaaggccaag aacggccgcc
     2041 tggtgacggt atccgagggt gaagccttga ttagccgcta caagatcgta aagagcgaaa
     2101 ccgggcggcc ggagtacatc gagatcgagc tagctgattg gatgtaccgc gagatcacag
     2161 aaggcaagaa cccggacgtg ctgacggttc accccgatta ctttttgatc gatcccggca
     2221 tcggccgttt tctctaccgc ctggcacgcc gcgccgcagg caaggcagaa gccagatggt
     2281 tgttcaagac gatctacgaa cgcagtggca gcgccggaga gttcaagaag ttctgtttca
     2341 ccgtgcgcaa gctgatcggg tcaaatgacc tgccggagta cgatttgaag gaggaggcgg
     2401 ggcaggctgg cccgatccta gtcatgcgct accgcaacct gatcgagggc gaagcatccg
     2461 ccggttccta atgtacggag cagatgctag ggcaaattgc cctagcaggg gaaaaaggtc
     2521 gaaaaagctt ctttcctgtg gatagcacgt acattgggaa cccaaagccg tacattggga
     2581 accggaaccc gtacattggg aacccaaagc cgtacattgg gaaccggtca cacatgtaag
     2641 tgactgatat aaaagagaaa aaaggcgatt tttccgccta aaactcttta aaacttatta
     2701 aaactcttaa aacccgcctg gcctgtgcat aactgtctgg ccagcgcaca gccgaacagc
     2761 tgcaaaaagc gcccacatca aggctccgag tgcgcggaac ccctatttgt ttatttttct
     2821 aaatacattc aaatatgtat ccgctcatga gacaataacc ctgataaatg cttcaataat
     2881 attgaaaaag gaagagtatg gctaaaatga gaatatcacc ggaattgaaa aaactgatcg
     2941 aaaaataccg ctgcgtaaaa gatacggaag gaatgtctcc tgctaaggta tataagctgg
     3001 tgggagaaaa tgaaaaccta tatttaaaaa tgacggacag ccggtataaa gggaccacct
     3061 atgatgtgga acgggaaaag gacatgatgc tatggctgga aggaaagctg cctgttccaa
     3121 aggtcctgca ctttgaacgg catgatggct ggagcaatct gctcatgagt gaggccgatg
     3181 gcgtcctttg ctcggaagag tatgaagatg aacaaagccc tgaaaagatt atcgagctgt
     3241 atgcggagtg catcaggctc tttcactcca tcgacatatc ggattgtccc tatacgaata
     3301 gcttagacag ccgcttagcc gaattggatt acttactgaa taacgatctg gccgatgtgg
     3361 attgcgaaaa ctgggaagag gacactccat ttaaagatcc gcgcgagctg tatgattttt
     3421 taaagacgga aaagcccgaa gaggaacttg tcttttccca cggcgacctg ggagacagca
     3481 acatctttgt gaaagatggc aaagtaagtg gctttattga tcttgggaga agcggcaggg
     3541 cggacaagtg gtatgacatt gccttctgcg tccggtcgct cagggaggat atcggggaag
     3601 aacagtatgt cgagctattt tttgacttac tggggatcaa gcctgattgg gagaaaataa
     3661 aatattatat tttactggat gaattgtttt agctgtcaga ccaagtttac tcatatatac
     3721 tttagattga tttaaaactt catttttaat ttaaaaggat ctaggtgaag atcctttttg
     3781 ataatctcat gaccaaaatc ccttaacgtg agttttcgtt ccactgagcg tcagaccccg
     3841 tagaaaagat caaaggatct tcttgagatc ctttttttct gcgcgtaatc tgctgcttgc
     3901 aaacaaaaaa accaccgcta ccagcggtgg tttgtttgcc ggatcaagag ctaccaactc
     3961 tttttccgaa ggtaactggc ttcagcagag cgcagatacc aaatactgtt cttctagtgt
     4021 agccgtagtt aggccaccac ttcaagaact ctgtagcacc gcctacatac ctcgctctgc
     4081 taatcctgtt accagtggct gctgccagtg gcgataagtc gtgtcttacc gggttggact
     4141 caagacgata gttaccggat aaggcgcagc ggtcgggctg aacggggggt tcgtgcacac
     4201 agcccagctt ggagcgaacg acctacaccg aactgagata cctacagcgt gagctatgag
     4261 aaagcgccac gcttcccgaa gggagaaagg cggacaggta tccggtaagc ggcagggtcg
     4321 gaacaggaga gcgcacgagg gagcttccag ggggaaacgc ctggtatctt tatagtcctg
     4381 tcgggtttcg ccacctctga cttgagcgtc gatttttgtg atgctcgtca ggggggcgga
     4441 gcctatggaa aaacgccagc aacgcggcct ttttacggtt cctgctcgga tctgttggac
     4501 cggacagtag tcatggttga tgggctgcct gtatcgagtg gtgattttgt gccgagctgc
     4561 cggtcgggga gctgttggct ggctggtggc aggatatatt gtggtgtaaa caaattgacg
     4621 cttagacaac ttaataacac attgcggacg tttttaatgt actggggttg aacactctgt
     4681 gccgaattcg gatccggagc tgcagtttgt gcaacaaatt gaggaaggca ttctagagaa
     4741 gaatttcggc atttcgcaat gatacaaaat gaagagaata aggaaatgac ggtgaaataa
     4801 ccggtttgaa ggtaaaaatg ataaagtaga caattgaatt tttctagttc attctccaac
     4861 aataaattca caacaaaaca aatctgccta gataaaaaac taaaagatat atcaagaata
     4921 catctagaat cctttgctgt agaagaattg ctcaataaga acacgtggag ctcctttaat
     4981 tttgatacga cctttcaact catcgacgtg actggcgatc gaatgtccaa gatgttcttc
     5041 aagataggag cggagatcat tttcgcaagc ctgaaagata tttatgttga ttcaggattt
     5101 aataatgttc ccaacttaca aaaatgtctc cgtcgacgtt tctgatagtt actagctcga
     5161 cataatcaaa atccaacgtt ttctcattca gtaaatccct ttttcgttcc aaataaagag
     5221 gaagaagatg gtcatgacga cgtcgaatgt agtattgatg tgtcttggct gcttctgaaa
     5281 tatttcgatg cggtatgaat ttaatctgta tatacctgtc ggtggtgtcc atccgcttgg
     5341 tgtaggatac ttttcgtgct caggaacatt cggcaccact tctattggca tcaatctttc
     5401 cacatacgac caatcgatag gagcttcttc gaccgttgca agacttctgg ctgtaattgc
     5461 tagtagaaaa attatatgat aataaataac ttacactttt cagggagagc atgtttccat
     5521 ggattttccc aaagtttctc agctttttcg actgaagttg ttgaaaaaga caacctggaa
     5581 actgctcgag gggagaaaat gcggagagaa gaacccagca tcttaataaa attatataat
     5641 tttgaataaa atcaaattaa aaataagatt aattgaaaca caacaataga atgcagaaaa
     5701 ttactcataa gaaataattt attttgaaag aagttgtgtc gatttacgat aaaaactaca
     5761 cgcaaacgag gctccgcgtt tacaccgttt ggcaatggag cgcgcttgct attagatttt
     5821 aggccagctc aacgaaagtt taatttattt ttcttctttt tttccatttt tttgagtaaa
     5881 atatcgaatt ttttgtatta attctgtaaa ttttataatt tgcaactatt ttggcgtatt
     5941 ctgcttgttt ttatcagcga atttttatgc atttcagtca aaagtttgag caggaaaaat
     6001 gacatttagg actttgtaaa attgtattct taaatttgct tgaaaaccta cgtgtacaat
     6061 tgattttatt gaatttttct tacgtttccc gttgtatctt attgtattta actttcatca
     6121 taaaataatt tatttccagg taaaatatcc gacgctctcg tgaatgagta aaggagaaga
     6181 acttttcact ggagttgtcc caattcttgt tgaattagat ggtgatgtta atgggcacaa
     6241 attttctgtc agtggagagg gtgaaggtga tgcaacatac ggaaaactta cccttaaatt
     6301 tatttgcact actggaaaac tacctgttcc atgggtaagt ttaaacatat atatactaac
     6361 taaccctgat tatttaaatt ttcagccaac acttgtcact actttctgtt atggtgttca
     6421 atgcttctcg agatacccag atcatatgaa acggcatgac tttttcaaga gtgccatgcc
     6481 cgaaggttat gtacaggaaa gaactatatt tttcaaagat gacgggaact acaagacacg
     6541 taagtttaaa cagttcggta ctaactaacc atacatattt aaattttcag gtgctgaagt
     6601 caagtttgaa ggtgataccc ttgttaatag aatcgagtta aaaggtattg attttaaaga
     6661 agatggaaac attcttggac acaaattgga atacaactat aactcacaca atgtatacat
     6721 catggcagac aaacaaaaga atggaatcaa agttgtaagt ttaaacttgg acttactaac
     6781 taacggatta tatttaaatt ttcagaactt caaaattaga cacaacattg aagatggaag
     6841 cgttcaacta gcagaccatt atcaacaaaa tactccaatt ggcgatggcc ctgtcctttt
     6901 accagacaac cattacctgt ccacacaatc tgccctttcg aaagatccca acgaaaagag
     6961 agatcacatg gtccttcttg agtttgtaac agctgctggg attacacatg gcatggatga
     7021 actatacaaa tgataagctt ggatgatcga cgccaacgtc gttgaatttt caaattttaa
     7081 atactgaata tttgtttttt ttcctattat ttatttattc tctttgtgtt ttttttcttg
     7141 ctttctaaaa aattaattca atccaaatct aaacattttt ttttctcttt ccgtcaccca
     7201 attcgtattc cgctcctctc atctgaacac aatgtgcaag tttatttatc ttctcgcttt
     7261 catttcatta ggacgtgggg ggaattggtg gaagggggaa acacacaaaa ggatgatgga
     7321 aatgaaataa ggacacacaa tatgcaacaa cattcaattc agaaatatgg aggaaggttt
     7381 aaaagaaaac ataaaaatat atagaggagg aaggaaaact agtcgctgca agaggatgca
     7441 catgtgaccg a
//
