# Supplementary material for: Screening conditions and constructs for attempted genetic transformation of C. elegans by Agrobacterium
Source: PLoS One. 2025 May 27;20(5):e0325060. doi: 10.1371/journal.pone.0325060 (PMC12111652; doi:10.1371/journal.pone.0325060)
Supplement: S1 Fig — DNA Sequence files for constructs described in Table 1. (ZIP) [file pone.0325060.s001.zip › Genbank/dna1939.gb]

LOCUS       dna1939                 6482 bp ds-DNA     circular     29-MAY-2024
DEFINITION  .
ACCESSION   id
VERSION     id
COMMENT     Imported using the Genbank importer. File name:
            gg513_assembly_v7jm4v.gb description.
FEATURES             Location/Qualifiers
     CDS             complement(49..1197)
                     /label="trfA"
                     /ApEinfo_revcolor="#c7b0e3"
                     /ApEinfo_fwdcolor="#c7b0e3"
                     /note="ApEinfo_revcolor: #c7b0e3"
     CDS             complement(49..1197)
                     /ApEinfo_revcolor="#84b0dc"
                     /ApEinfo_fwdcolor="#84b0dc"
                     /translation="IGRLTGRHTGKN*STRGFPPRMPKPSQAAPSCVRPAKPSSPSARWSSKLRPRSSATACNWLPLPCPRHRPPWSVRVVLNRRRQVWRSR*PSTREEL*RPRSEKPPARTWQNRSARPSRPRC*NTRSSRSRKCSFPCSILRRGRTRCERCQTTRPALPCSPRATRKSRARRCKTRSFSTSTRT*RSPTPASSCGPTMTNWCGSRCWSTRSAPLSASRSPSRSTSFARTWAGRSMAGITRRPRNACRAYRRRRWASRPTALGTWNRCRCCTASASWTVARKRPVARS*STRKSSCCLLATTTRNSYGRSTASCRRRPDGCSTISARTGSRTRSSWKPSASCADRIPPA*RSGASRSAKPAKSCEAAAWWNTPGSMMTWCIANARA"
     rep_origin      complement(1533..2121)
                     /label="ori"
                     /ApEinfo_revcolor="#9eafd2"
                     /ApEinfo_fwdcolor="#9eafd2"
                     /note="ApEinfo_revcolor: #9eafd2"
     primer_bind     complement(1613..1632)
                     /label="pBR322ori-F"
                     /ApEinfo_revcolor="#c7b0e3"
                     /ApEinfo_fwdcolor="#c7b0e3"
                     /note="ApEinfo_revcolor: #c7b0e3"
     CDS             complement(2292..3152)
                     /label="AmpR"
                     /ApEinfo_revcolor="#84b0dc"
                     /ApEinfo_fwdcolor="#84b0dc"
                     /note="ApEinfo_revcolor: #84b0dc"
     CDS             complement(2292..3152)
                     /ApEinfo_revcolor="#84b0dc"
                     /ApEinfo_fwdcolor="#84b0dc"
                     /translation="VFNISVSPLFPFLRHFAFLFLLTQKRW*K*KMLKISWVHEWVTSNWISTAVRSLRVFAPKNVFQ**ALLKFCYVARYYPVLTPGKSNSVAAYTILRMTWLSTHQSQKSILRMA*Q*ENYAVLP*P*VITLRPTYF*QRSEDRRS*PLFCTTWGIM*LALIVGNRS*MKPYQTTSVTPRCL*QWQQRCANY*LANYLL*LPGNN**TGWRRIKLQDHFCARPFRLAGLLLINLEPVSVVLAVSLQHWGQMVSPPVS*LSTRRGVRQLWMNEIDRSLR*VPH*LSIGNC"
     primer_bind     2915..2934
                     /label="Amp-R"
                     /ApEinfo_revcolor="#c7b0e3"
                     /ApEinfo_fwdcolor="#c7b0e3"
                     /note="ApEinfo_revcolor: #c7b0e3"
     promoter        complement(3153..3257)
                     /label="AmpR promoter"
                     /ApEinfo_revcolor="#d6b295"
                     /ApEinfo_fwdcolor="#d6b295"
                     /note="ApEinfo_revcolor: #d6b295"
     rep_origin      complement(3344..3975)
                     /label="oriV"
                     /ApEinfo_revcolor="#b4abac"
                     /ApEinfo_fwdcolor="#b4abac"
                     /note="ApEinfo_revcolor: #b4abac"
     misc_feature    complement(4067..4091)
                     /label="LB T-DNA repeat"
                     /ApEinfo_revcolor="#d59687"
                     /ApEinfo_fwdcolor="#d59687"
                     /note="ApEinfo_revcolor: #d59687"
     primer          4069..4095
                     /label="primer_003"
                     /note="sequence: ggtggcaggatatattgtggtgtaaac"
                     /ApEinfo_revcolor="#85dae9"
                     /ApEinfo_fwdcolor="#85dae9"
     primer          4114..4134
                     /label="p"
                     /note="sequence: cttaataacacattgcggacg"
                     /ApEinfo_revcolor="#c7b0e3"
                     /ApEinfo_fwdcolor="#c7b0e3"
     primer          complement(4114..4134)
                     /label="primer_468"
                     /note="sequence: cgtccgcaatgtgttattaag"
                     /ApEinfo_revcolor="#b7e6d7"
                     /ApEinfo_fwdcolor="#b7e6d7"
     primer          complement(4114..4134)
                     /label="primer_494"
                     /note="sequence: cgtccgcaatgtgttattaag"
                     /ApEinfo_revcolor="#b1ff67"
                     /ApEinfo_fwdcolor="#b1ff67"
     primer          complement(4186..4205)
                     /label="p_444"
                     /note="sequence: TCCCCTCGAGCTCCGGATCCGAATTCGG"
                     /ApEinfo_revcolor="#d59687"
                     /ApEinfo_fwdcolor="#d59687"
     misc_feature    4196..4199
                     /label="5'OVH"
                     /ApEinfo_revcolor="#ffef86"
                     /ApEinfo_fwdcolor="#ffef86"
                     /note="ApEinfo_revcolor: #ffef86"
     misc_feature    4200..5662
                     /label="pRPL-28 promoter ?"
                     /ApEinfo_revcolor="#9eafd2"
                     /ApEinfo_fwdcolor="#9eafd2"
                     /note="ApEinfo_revcolor: #9eafd2"
     primer          complement(4298..4319)
                     /label="primer_495"
                     /note="sequence: ttaccttcaaaccggttatttc"
                     /ApEinfo_revcolor="#b7e6d7"
                     /ApEinfo_fwdcolor="#b7e6d7"
     primer          5645..5666
                     /label="p_469"
                     /note="sequence: taaaatatccgacgctctcgtg"
                     /ApEinfo_revcolor="#ff9ccd"
                     /ApEinfo_fwdcolor="#ff9ccd"
     misc_feature    5663..5666
                     /label="3'OVH"
                     /ApEinfo_revcolor="#ffef86"
                     /ApEinfo_fwdcolor="#ffef86"
                     /note="ApEinfo_revcolor: #ffef86"
     CDS             5664..5723
                     /label="Translation 10-69"
                     /ApEinfo_revcolor="#9eafd2"
                     /ApEinfo_fwdcolor="#9eafd2"
     misc_feature    5664..5723
                     /label="spp-1 secretion signal"
                     /ApEinfo_revcolor="#faac61"
                     /ApEinfo_fwdcolor="#faac61"
                     /note="ApEinfo_revcolor: #faac61"
     CDS             5664..5723
                     /ApEinfo_revcolor="#84b0dc"
                     /ApEinfo_fwdcolor="#84b0dc"
                     /translation="VNDANTPLPFFGFACCRTFT"
     primer          5667..5727
                     /label="primer_521"
                     /note="sequence: AATGACGCGAATACTCCCTTGCCTTTTTTTGGTTTTGCTTGCTGCCGCACCTTTACTCGCC"
                     /ApEinfo_revcolor="#c6c9d1"
                     /ApEinfo_fwdcolor="#c6c9d1"
     primer          5667..5751
                     /label="primer_525"
                     /note="sequence: gGGTCTCaAATGACGCGAATACTCCCTTGCCTTTTTTTGGTTTTGCTTGCTGCCGCACCTTTACTCGCCCTGACCTGTAAAACGTGCCCATTC"
                     /ApEinfo_revcolor="#b7e6d7"
                     /ApEinfo_fwdcolor="#b7e6d7"
     primer          complement(5671..5727)
                     /label="primer_522"
                     /note="sequence: ACCTGGCGAGTAAAGGTGCGGCAGCAAGCAAAACCAAAAAAAGGCAAGGGAGTATTCGCGT"
                     /ApEinfo_revcolor="#b7e6d7"
                     /ApEinfo_fwdcolor="#b7e6d7"
     primer          5723..5751
                     /label="Primer_526"
                     /note="sequence: gGGTCTCaAATGGTACTTGCGCTTATTACCCTGGTCGTCTCGGCATTTTTAATTCCGGAGGTGTTGGCCCTGACCTGTAAAACGTGCCCATTC"
                     /ApEinfo_revcolor="#b1ff67"
                     /ApEinfo_fwdcolor="#b1ff67"
     misc_feature    5724..5747
                     /label="Annealing section"
                     /ApEinfo_revcolor="#c7b0e3"
                     /ApEinfo_fwdcolor="#c7b0e3"
                     /note="ApEinfo_revcolor: #c7b0e3"
     misc_feature    5724..5915
                     /label="MmTX1"
                     /ApEinfo_revcolor="#ff9ccd"
                     /ApEinfo_fwdcolor="#ff9ccd"
                     /note="ApEinfo_revcolor: #ff9ccd"
     CDS             5724..5918
                     /label="Translation 70-264"
                     /ApEinfo_revcolor="#b1ff67"
                     /ApEinfo_fwdcolor="#b1ff67"
     CDS             5724..5918
                     /ApEinfo_revcolor="#84b0dc"
                     /ApEinfo_fwdcolor="#84b0dc"
                     /translation="RPDL*NVPIHDLS*FRVLSRRAIYLLSA*VGRTSWGTHRTSLCGKLSGIWLSRHFSVMLHP*QL*"
     misc_feature    5919..5922
                     /label="5'OVH"
                     /ApEinfo_revcolor="#ffef86"
                     /ApEinfo_fwdcolor="#ffef86"
                     /note="ApEinfo_revcolor: #ffef86"
     CDS             5923..6305
                     /label="Translation 18-400"
                     /ApEinfo_revcolor="#75c6a9"
                     /ApEinfo_fwdcolor="#75c6a9"
     misc_feature    5923..6305
                     /label="let-858 3' UTR"
                     /ApEinfo_revcolor="#ff9ccd"
                     /ApEinfo_fwdcolor="#ff9ccd"
                     /note="ApEinfo_revcolor: #ff9ccd"
     CDS             5923..6305
                     /ApEinfo_revcolor="#84b0dc"
                     /ApEinfo_fwdcolor="#84b0dc"
                     /translation="AWMIDANVVEFSNFKY*IFVFFPIIYLFSLCFFSCFLKN*FNPNLNIFFSLSVTQFVFRSSHLNTMCKFIYLLAFISLGRGGNWWKGETHKRMMEMK*GHTICNNIQFRNMEEGLKENIKIYRGGRK"
     misc_feature    6077..6079
                     /label="modified from CTC to remove BsmBi cut site"
                     /ApEinfo_revcolor="#faac61"
                     /ApEinfo_fwdcolor="#faac61"
                     /note="ApEinfo_revcolor: #faac61"
     primer          complement(6290..6313)
                     /label="primer_528"
                     /note="sequence: CAGGGTCTCAAGCGACTAGTTTTCCTTCCTCCTC"
                     /ApEinfo_revcolor="#b4abac"
                     /ApEinfo_fwdcolor="#b4abac"
     primer          complement(6350..6372)
                     /label="primer_491"
                     /note="sequence: cgccaatatatcctgtcaaacac"
                     /ApEinfo_revcolor="#75c6a9"
                     /ApEinfo_fwdcolor="#75c6a9"
     misc_feature    complement(6351..6375)
                     /label="RB T-DNA repeat"
                     /ApEinfo_revcolor="#d59687"
                     /ApEinfo_fwdcolor="#d59687"
                     /note="ApEinfo_revcolor: #d59687"
     primer          complement(6411..6431)
                     /label="primer_004"
                     /note="sequence: ttcacgcccttttaaatatcc"
                     /ApEinfo_revcolor="#85dae9"
                     /ApEinfo_fwdcolor="#85dae9"
ORIGIN
        1 cagatcaggc gctggctgct gaacccccag ccggaactga ccccacaagg ccctagcgtt
       61 tgcaatgcac caggtcatca ttgacccagg cgtgttccac caggccgctg cctcgcaact
      121 cttcgcaggc ttcgccgacc tgctcgcgcc acttcttcac gcgggtggaa tccgatccgc
      181 acatgaggcg gaaggtttcc agcttgagcg ggtacggctc ccggtgcgag ctgaaatagt
      241 cgaacatccg tcgggccgtc ggcgacagct tgcggtactt ctcccatatg aatttcgtgt
      301 agtggtcgcc agcaaacagc acgacgattt cctcgtcgat caggacctgg caacgggacg
      361 ttttcttgcc acggtccagg acgcggaagc ggtgcagcag cgacaccgat tccaggtgcc
      421 caacgcggtc ggacgtgaag cccatcgccg tcgcctgtag gcgcgacagg cattcctcgg
      481 ccttcgtgta ataccggcca ttgatcgacc agcccaggtc ctggcaaagc tcgtagaacg
      541 tgaaggtgat cggctcgccg ataggggtgc gcttcgcgta ctccaacacc tgctgccaca
      601 ccagttcgtc atcgtcggcc cgcagctcga cgccggtgta ggtgatcttc acgtccttgt
      661 tgacgtggaa aatgaccttg ttttgcagcg cctcgcgcgg gattttcttg ttgcgcgtgg
      721 tgaacagggc agagcgggcc gtgtcgtttg gcatcgctcg catcgtgtcc ggccacggcg
      781 caatatcgaa caaggaaagc tgcatttcct tgatctgctg cttcgtgtgt ttcagcaacg
      841 cggcctgctt ggcctcgctg acctgttttg ccaggtcctc gccggcggtt tttcgcttct
      901 tggtcgtcat agttcctcgc gtgtcgatgg tcatcgactt cgccaaacct gccgcctcct
      961 gttcaagacg acgcgaacgc tccacggcgg ccgatggcgc gggcagggca gggggagcca
     1021 gttgcacgct gtcgcgctcg atcttggccg tagcttgctg gaccatcgag ccgacggact
     1081 ggaaggtttc gcggggcgca cgcatgacgg tgcggcttgc gatggtttcg gcatcctcgg
     1141 cggaaaaccc cgcgtcgatc agttcttgcc tgtatgcctt ccggtcaaac gtccgattca
     1201 ttcaccctcc ttgcgggatt gccccgactc acgccggggc aatgtgccct tattcctgat
     1261 ttgacccgcc tggtgccttg gtgtccagat aatccacctt atcggcaatg aagtcggtcc
     1321 cgtagaccgt ctggccgtcc ttctcgtact tggtattccg aatcttgccc tgcacgaata
     1381 ccagcgaccc cttgcccaaa tacttgccgt gggcctcggc ctgagagcca aaacacttga
     1441 tgcggaagaa gtcggtgcgc tcctgcttgt cgccggcatc gttgcgccac atctaggatc
     1501 tgccaggaac cgtaaaaagg ccgcgttgct ggcgtttttc cataggctcc gcccccctga
     1561 cgagcatcac aaaaatcgac gctcaagtca gaggtggcga aacccgacag gactataaag
     1621 ataccaggcg tttccccctg gaagctccct cgtgcgctct cctgttccga ccctgccgct
     1681 taccggatac ctgtccgcct ttctcccttc gggaagcgtg gcgctttctc atagctcacg
     1741 ctgtaggtat ctcagttcgg tgtaggtcgt tcgctccaag ctgggctgtg tgcacgaacc
     1801 ccccgttcag cccgaccgct gcgccttatc cggtaactat cgtcttgagt ccaacccggt
     1861 aagacacgac ttatcgccac tggcagcagc cactggtaac aggattagca gagcgaggta
     1921 tgtaggcggt gctacagagt tcttgaagtg gtggcctaac tacggctaca ctagaaggac
     1981 agtatttggt atctgcgctc tgctgaagcc agttaccttc ggaaaaagag ttggtagctc
     2041 ttgatccggc aaacaaacca ccgctggtag cggtggtttt tttgtttgca agcagcagat
     2101 tacgcgcaga aaaaaaggat ctcaagaaga tcctttgatc ttttctacgg ggtctgacgc
     2161 tcagtggaac gaaaactcac gttaagggat tttggtcatg agattatcaa aaaggatctt
     2221 cacctagatc cttttaaatt aaaaatgaag ttttaaatca atctaaagta tatatgagta
     2281 aacttggtct gacagttacc aatgcttaat cagtgaggca cctatctcag cgatctgtct
     2341 atttcgttca tccatagttg cctgactccc cgtcgtgtag ataactacga tacgggaggg
     2401 cttaccatct ggccccagtg ctgcaatgat accgcgagaa ccacgctcac cggctccaga
     2461 tttatcagca ataaaccagc cagccggaag ggccgagcgc agaagtggtc ctgcaacttt
     2521 atccgcctcc atccagtcta ttaattgttg ccgggaagct agagtaagta gttcgccagt
     2581 taatagtttg cgcaacgttg ttgccattgc tacaggcatc gtggtgtcac gctcgtcgtt
     2641 tggtatggct tcattcagct ccggttccca acgatcaagg cgagttacat gatcccccat
     2701 gttgtgcaaa aaagcggtta gctccttcgg tcctccgatc gttgtcagaa gtaagttggc
     2761 cgcagtgtta tcactcatgg ttatggcagc actgcataat tctcttactg tcatgccatc
     2821 cgtaagatgc ttttctgtga ctggtgagta ctcaaccaag tcattctgag aatagtgtat
     2881 gcggcgaccg agttgctctt gcccggcgtc aatacgggat aataccgcgc cacatagcag
     2941 aactttaaaa gtgctcatca ttggaaaacg ttcttcgggg cgaaaactct caaggatctt
     3001 accgctgttg agatccagtt cgatgtaacc cactcgtgca cccaactgat cttcagcatc
     3061 ttttactttc accagcgttt ctgggtgagc aaaaacagga aggcaaaatg ccgcaaaaaa
     3121 gggaataagg gcgacacgga aatgttgaat actcatactc ttcctttttc aatattattg
     3181 aagcatttat cagggttatt gtctcatgag cggatacata tttgaatgta tttagaaaaa
     3241 taaacaaata ggggttccgc gcacgaattg gccagcgctg ccatttttgg ggtgaggccg
     3301 ttcgcggccg aggggcgcag cccctggggg gatgggaggc ccgcgttagc gggccgggag
     3361 ggttcgagaa gggggggcac cccccttcgg cgtgcgcggt cacgcgcaca gggcgcagcc
     3421 ctggttaaaa acaaggttta taaatattgg tttaaaagca ggttaaaaga caggttagcg
     3481 gtggccgaaa aacgggcgga aacccttgca aatgctggat tttctgcctg tggacagccc
     3541 ctcaaatgtc aataggtgcg cccctcatct gtcagcactc tgcccctcaa gtgtcaagga
     3601 tcgcgcccct catctgtcag tagtcgcgcc cctcaagtgt caataccgca gggcacttat
     3661 ccccaggctt gtccacatca tctgtgggaa actcgcgtaa aatcaggcgt tttcgccgat
     3721 ttgcgaggct ggccagctcc acgtcgccgg ccgaaatcga gcctgcccct catctgtcaa
     3781 cgccgcgccg ggtgagtcgg cccctcaagt gtcaacgtcc gcccctcatc tgtcagtgag
     3841 ggccaagttt tccgcgaggt atccacaacg ccggcggccg cggtgtctcg cacacggctt
     3901 cgacggcgtt tctggcgcgt ttgcagggcc atagacggcc gccagcccag cggcgagggc
     3961 aaccagcccg gtgagcgtcg caaaggagat cctgatctga ctgatgggct gcctgtatcg
     4021 agtggtgatt ttgtgccgag ctgccggtcg gggagctgtt ggctggctgg tggcaggata
     4081 tattgtggtg taaacaaatt gacgcttaga caacttaata acacattgcg gacgttttta
     4141 atgtactggg gtggatgcag tgggccccac tctgtgaaga caatgccgaa ttcggatccg
     4201 gagctgcagt ttgtgcaaca aattgaggaa ggcattctag agaagaattt cggcatttcg
     4261 caatgataca aaatgaagag aataaggaaa tgacggtgaa ataaccggtt tgaaggtaaa
     4321 aatgataaag tagacaattg aatttttcta gttcattctc caacaataaa ttcacaacaa
     4381 aacaaatctg cctagataaa aaactaaaag atatatcaag aatacatcta gaatcctttg
     4441 ctgtagaaga attgctcaat aagaacacgt ggagctcctt taattttgat acgacctttc
     4501 aactcatcga cgtgactggc gatcgaatgt ccaagatgtt cttcaagata ggagcggaga
     4561 tcattttcgc aagcctgaaa gatatttatg ttgattcagg atttaataat gttcccaact
     4621 tacaaaaatg tctccgtcga cgtttctgat agttactagc tcgacataat caaaatccaa
     4681 cgttttctca ttcagtaaat ccctttttcg ttccaaataa agaggaagaa gatggtcatg
     4741 acgacgtcga atgtagtatt gatgtgtctt ggctgcttct gaaatatttc gatgcggtat
     4801 gaatttaatc tgtatatacc tgtcggtggt gtccatccgc ttggtgtagg atacttttcg
     4861 tgctcaggaa cattcggcac cacttctatt ggcatcaatc tttccacata cgaccaatcg
     4921 ataggagctt cttcgaccgt tgcaagactt ctggctgtaa ttgctagtag aaaaattata
     4981 tgataataaa taacttacac ttttcaggga gagcatgttt ccatggattt tcccaaagtt
     5041 tctcagcttt ttcgactgaa gttgttgaaa aagacaacct ggaaactgct cgaggggaga
     5101 aaatgcggag agaagaaccc agcatcttaa taaaattata taattttgaa taaaatcaaa
     5161 ttaaaaataa gattaattga aacacaacaa tagaatgcag aaaattactc ataagaaata
     5221 atttattttg aaagaagttg tgtcgattta cgataaaaac tacacgcaaa cgaggctccg
     5281 cgtttacacc gtttggcaat ggagcgcgct tgctattaga ttttaggcca gctcaacgaa
     5341 agtttaattt atttttcttc tttttttcca tttttttgag taaaatatcg aattttttgt
     5401 attaattctg taaattttat aatttgcaac tattttggcg tattctgctt gtttttatca
     5461 gcgaattttt atgcatttca gtcaaaagtt tgagcaggaa aaatgacatt taggactttg
     5521 taaaattgta ttcttaaatt tgcttgaaaa cctacgtgta caattgattt tattgaattt
     5581 ttcttacgtt tcccgttgta tcttattgta tttaactttc atcataaaat aatttatttc
     5641 caggtaaaat atccgacgct ctcgtgaatg acgcgaatac tcccttgcct ttttttggtt
     5701 ttgcttgctg ccgcaccttt actcgccctg acctgtaaaa cgtgcccatt cacgacctgt
     5761 cctaattcag agtcttgtcc aggcgggcaa tctatctgtt atcagcgtaa gtgggaagaa
     5821 catcgtgggg aacgcatcga acgtcgctgt gtggcaaatt gtccggcatt tggctctcac
     5881 gacacttctc tgttatgctg cacccgtgac aactgtaact gagcttggat gatcgacgcc
     5941 aacgtcgttg aattttcaaa ttttaaatac tgaatatttg ttttttttcc tattatttat
     6001 ttattctctt tgtgtttttt ttcttgcttt ctaaaaaatt aattcaatcc aaatctaaac
     6061 attttttttt ctctttccgt cacccaattc gtattccgct cctctcatct gaacacaatg
     6121 tgcaagttta tttatcttct cgctttcatt tcattaggac gtggggggaa ttggtggaag
     6181 ggggaaacac acaaaaggat gatggaaatg aaataaggac acacaatatg caacaacatt
     6241 caattcagaa atatggagga aggtttaaaa gaaaacataa aaatatatag aggaggaagg
     6301 aaaactagtc gctgcaattg tcttctgcac gaagtggttt aaactatcag tgtttgacag
     6361 gatatattgg cgggtaaacc taagagaaaa gagcgtttat tagaataatc ggatatttaa
     6421 aagggcgtga aaaggtttat ccgttcgtcc atttgtatgt gcatgccaac cacagggttc
     6481 cc
//
