# Supplementary material for: Screening conditions and constructs for attempted genetic transformation of C. elegans by Agrobacterium
Source: PLoS One. 2025 May 27;20(5):e0325060. doi: 10.1371/journal.pone.0325060 (PMC12111652; doi:10.1371/journal.pone.0325060)
Supplement: S1 Fig — DNA Sequence files for constructs described in Table 1. (ZIP) [file pone.0325060.s001.zip › Genbank/dna1940.gb]

LOCUS       dna1940                 6482 bp ds-DNA     circular     29-MAY-2024
DEFINITION  .
ACCESSION   id
VERSION     id
COMMENT     Imported using the Genbank importer. File name:
            gg514_assembly_hhorx7.gb description.
FEATURES             Location/Qualifiers
     primer          complement(11..31)
                     /label="primer_004"
                     /note="sequence: ttcacgcccttttaaatatcc"
                     /ApEinfo_revcolor="#85dae9"
                     /ApEinfo_fwdcolor="#85dae9"
     CDS             complement(131..1279)
                     /label="trfA"
                     /ApEinfo_revcolor="#c7b0e3"
                     /ApEinfo_fwdcolor="#c7b0e3"
                     /note="ApEinfo_revcolor: #c7b0e3"
     CDS             complement(131..1279)
                     /ApEinfo_revcolor="#84b0dc"
                     /ApEinfo_fwdcolor="#84b0dc"
                     /translation="IGRLTGRHTGKN*STRGFPPRMPKPSQAAPSCVRPAKPSSPSARWSSKLRPRSSATACNWLPLPCPRHRPPWSVRVVLNRRRQVWRSR*PSTREEL*RPRSEKPPARTWQNRSARPSRPRC*NTRSSRSRKCSFPCSILRRGRTRCERCQTTRPALPCSPRATRKSRARRCKTRSFSTSTRT*RSPTPASSCGPTMTNWCGSRCWSTRSAPLSASRSPSRSTSFARTWAGRSMAGITRRPRNACRAYRRRRWASRPTALGTWNRCRCCTASASWTVARKRPVARS*STRKSSCCLLATTTRNSYGRSTASCRRRPDGCSTISARTGSRTRSSWKPSASCADRIPPA*RSGASRSAKPAKSCEAAAWWNTPGSMMTWCIANARA"
     rep_origin      complement(1615..2203)
                     /label="ori"
                     /ApEinfo_revcolor="#9eafd2"
                     /ApEinfo_fwdcolor="#9eafd2"
                     /note="ApEinfo_revcolor: #9eafd2"
     primer_bind     complement(1695..1714)
                     /label="pBR322ori-F"
                     /ApEinfo_revcolor="#c7b0e3"
                     /ApEinfo_fwdcolor="#c7b0e3"
                     /note="ApEinfo_revcolor: #c7b0e3"
     CDS             complement(2374..3234)
                     /label="AmpR"
                     /ApEinfo_revcolor="#84b0dc"
                     /ApEinfo_fwdcolor="#84b0dc"
                     /note="ApEinfo_revcolor: #84b0dc"
     CDS             complement(2374..3234)
                     /ApEinfo_revcolor="#84b0dc"
                     /ApEinfo_fwdcolor="#84b0dc"
                     /translation="VFNISVSPLFPFLRHFAFLFLLTQKRW*K*KMLKISWVHEWVTSNWISTAVRSLRVFAPKNVFQ**ALLKFCYVARYYPVLTPGKSNSVAAYTILRMTWLSTHQSQKSILRMA*Q*ENYAVLP*P*VITLRPTYF*QRSEDRRS*PLFCTTWGIM*LALIVGNRS*MKPYQTTSVTPRCL*QWQQRCANY*LANYLL*LPGNN**TGWRRIKLQDHFCARPFRLAGLLLINLEPVSVVLAVSLQHWGQMVSPPVS*LSTRRGVRQLWMNEIDRSLR*VPH*LSIGNC"
     primer_bind     2997..3016
                     /label="Amp-R"
                     /ApEinfo_revcolor="#c7b0e3"
                     /ApEinfo_fwdcolor="#c7b0e3"
                     /note="ApEinfo_revcolor: #c7b0e3"
     promoter        complement(3235..3339)
                     /label="AmpR promoter"
                     /ApEinfo_revcolor="#d6b295"
                     /ApEinfo_fwdcolor="#d6b295"
                     /note="ApEinfo_revcolor: #d6b295"
     rep_origin      complement(3426..4057)
                     /label="oriV"
                     /ApEinfo_revcolor="#b4abac"
                     /ApEinfo_fwdcolor="#b4abac"
                     /note="ApEinfo_revcolor: #b4abac"
     misc_feature    complement(4149..4173)
                     /label="LB T-DNA repeat"
                     /ApEinfo_revcolor="#d59687"
                     /ApEinfo_fwdcolor="#d59687"
                     /note="ApEinfo_revcolor: #d59687"
     primer          4151..4177
                     /label="primer_003"
                     /note="sequence: ggtggcaggatatattgtggtgtaaac"
                     /ApEinfo_revcolor="#85dae9"
                     /ApEinfo_fwdcolor="#85dae9"
     primer          4196..4216
                     /label="p"
                     /note="sequence: cttaataacacattgcggacg"
                     /ApEinfo_revcolor="#c7b0e3"
                     /ApEinfo_fwdcolor="#c7b0e3"
     primer          complement(4196..4216)
                     /label="primer_468"
                     /note="sequence: cgtccgcaatgtgttattaag"
                     /ApEinfo_revcolor="#b7e6d7"
                     /ApEinfo_fwdcolor="#b7e6d7"
     primer          complement(4196..4216)
                     /label="primer_494"
                     /note="sequence: cgtccgcaatgtgttattaag"
                     /ApEinfo_revcolor="#b1ff67"
                     /ApEinfo_fwdcolor="#b1ff67"
     primer          complement(4268..4287)
                     /label="p_444"
                     /note="sequence: TCCCCTCGAGCTCCGGATCCGAATTCGG"
                     /ApEinfo_revcolor="#d59687"
                     /ApEinfo_fwdcolor="#d59687"
     misc_feature    4278..4281
                     /label="5'OVH"
                     /ApEinfo_revcolor="#ffef86"
                     /ApEinfo_fwdcolor="#ffef86"
                     /note="ApEinfo_revcolor: #ffef86"
     misc_feature    4282..5744
                     /label="pRPL-28 promoter ?"
                     /ApEinfo_revcolor="#9eafd2"
                     /ApEinfo_fwdcolor="#9eafd2"
                     /note="ApEinfo_revcolor: #9eafd2"
     primer          complement(4380..4401)
                     /label="primer_495"
                     /note="sequence: ttaccttcaaaccggttatttc"
                     /ApEinfo_revcolor="#b7e6d7"
                     /ApEinfo_fwdcolor="#b7e6d7"
     primer          5727..5748
                     /label="p_469"
                     /note="sequence: taaaatatccgacgctctcgtg"
                     /ApEinfo_revcolor="#ff9ccd"
                     /ApEinfo_fwdcolor="#ff9ccd"
     misc_feature    5745..5748
                     /label="3'OVH"
                     /ApEinfo_revcolor="#ffef86"
                     /ApEinfo_fwdcolor="#ffef86"
                     /note="ApEinfo_revcolor: #ffef86"
     misc_feature    5746..5805
                     /label="clec-1 secretion signal"
                     /ApEinfo_revcolor="#b1ff67"
                     /ApEinfo_fwdcolor="#b1ff67"
                     /note="ApEinfo_revcolor: #b1ff67"
     CDS             5746..5805
                     /label="Translation 10-69"
                     /ApEinfo_revcolor="#f8d3a9"
                     /ApEinfo_fwdcolor="#f8d3a9"
     CDS             5746..5805
                     /ApEinfo_revcolor="#84b0dc"
                     /ApEinfo_fwdcolor="#84b0dc"
                     /translation="VNGTCAYYPGRLGIFNSGGV"
     primer          5749..5809
                     /label="p_523"
                     /note="sequence: AATGGTACTTGCGCTTATTACCCTGGTCGTCTCGGCATTTTTAATTCCGGAGGTGTTGGCC"
                     /ApEinfo_revcolor="#c6c9d1"
                     /ApEinfo_fwdcolor="#c6c9d1"
     primer          5749..5833
                     /label="Primer_526"
                     /note="sequence: gGGTCTCaAATGGTACTTGCGCTTATTACCCTGGTCGTCTCGGCATTTTTAATTCCGGAGGTGTTGGCCCTGACCTGTAAAACGTGCCCATTC"
                     /ApEinfo_revcolor="#b1ff67"
                     /ApEinfo_fwdcolor="#b1ff67"
     primer          complement(5753..5809)
                     /label="p_524"
                     /note="sequence: ACCTGGCCAACACCTCCGGAATTAAAAATGCCGAGACGACCAGGGTAATAAGCGCAAGTAC"
                     /ApEinfo_revcolor="#d59687"
                     /ApEinfo_fwdcolor="#d59687"
     primer          5805..5833
                     /label="primer_525"
                     /note="sequence: gGGTCTCaAATGACGCGAATACTCCCTTGCCTTTTTTTGGTTTTGCTTGCTGCCGCACCTTTACTCGCCCTGACCTGTAAAACGTGCCCATTC"
                     /ApEinfo_revcolor="#b7e6d7"
                     /ApEinfo_fwdcolor="#b7e6d7"
     misc_feature    5806..5829
                     /label="Annealing section"
                     /ApEinfo_revcolor="#c7b0e3"
                     /ApEinfo_fwdcolor="#c7b0e3"
                     /note="ApEinfo_revcolor: #c7b0e3"
     misc_feature    5806..5997
                     /label="MmTX1"
                     /ApEinfo_revcolor="#ff9ccd"
                     /ApEinfo_fwdcolor="#ff9ccd"
                     /note="ApEinfo_revcolor: #ff9ccd"
     CDS             5806..6000
                     /label="Translation 70-264"
                     /ApEinfo_revcolor="#9eafd2"
                     /ApEinfo_fwdcolor="#9eafd2"
     CDS             5806..6000
                     /ApEinfo_revcolor="#84b0dc"
                     /ApEinfo_fwdcolor="#84b0dc"
                     /translation="GPDL*NVPIHDLS*FRVLSRRAIYLLSA*VGRTSWGTHRTSLCGKLSGIWLSRHFSVMLHP*QL*"
     misc_feature    6001..6004
                     /label="5'OVH"
                     /ApEinfo_revcolor="#ffef86"
                     /ApEinfo_fwdcolor="#ffef86"
                     /note="ApEinfo_revcolor: #ffef86"
     misc_feature    6005..6387
                     /label="let-858 3' UTR"
                     /ApEinfo_revcolor="#ff9ccd"
                     /ApEinfo_fwdcolor="#ff9ccd"
                     /note="ApEinfo_revcolor: #ff9ccd"
     CDS             6005..6387
                     /label="Translation 18-400"
                     /ApEinfo_revcolor="#d59687"
                     /ApEinfo_fwdcolor="#d59687"
     CDS             6005..6387
                     /ApEinfo_revcolor="#84b0dc"
                     /ApEinfo_fwdcolor="#84b0dc"
                     /translation="AWMIDANVVEFSNFKY*IFVFFPIIYLFSLCFFSCFLKN*FNPNLNIFFSLSVTQFVFRSSHLNTMCKFIYLLAFISLGRGGNWWKGETHKRMMEMK*GHTICNNIQFRNMEEGLKENIKIYRGGRK"
     misc_feature    6159..6161
                     /label="modified from CTC to remove BsmBi cut site"
                     /ApEinfo_revcolor="#faac61"
                     /ApEinfo_fwdcolor="#faac61"
                     /note="ApEinfo_revcolor: #faac61"
     primer          complement(6372..6395)
                     /label="primer_528"
                     /note="sequence: CAGGGTCTCAAGCGACTAGTTTTCCTTCCTCCTC"
                     /ApEinfo_revcolor="#b4abac"
                     /ApEinfo_fwdcolor="#b4abac"
     primer          complement(6432..6454)
                     /label="primer_491"
                     /note="sequence: cgccaatatatcctgtcaaacac"
                     /ApEinfo_revcolor="#75c6a9"
                     /ApEinfo_fwdcolor="#75c6a9"
     misc_feature    complement(6433..6457)
                     /label="RB T-DNA repeat"
                     /ApEinfo_revcolor="#d59687"
                     /ApEinfo_fwdcolor="#d59687"
                     /note="ApEinfo_revcolor: #d59687"
ORIGIN
        1 tagaataatc ggatatttaa aagggcgtga aaaggtttat ccgttcgtcc atttgtatgt
       61 gcatgccaac cacagggttc cccagatcag gcgctggctg ctgaaccccc agccggaact
      121 gaccccacaa ggccctagcg tttgcaatgc accaggtcat cattgaccca ggcgtgttcc
      181 accaggccgc tgcctcgcaa ctcttcgcag gcttcgccga cctgctcgcg ccacttcttc
      241 acgcgggtgg aatccgatcc gcacatgagg cggaaggttt ccagcttgag cgggtacggc
      301 tcccggtgcg agctgaaata gtcgaacatc cgtcgggccg tcggcgacag cttgcggtac
      361 ttctcccata tgaatttcgt gtagtggtcg ccagcaaaca gcacgacgat ttcctcgtcg
      421 atcaggacct ggcaacggga cgttttcttg ccacggtcca ggacgcggaa gcggtgcagc
      481 agcgacaccg attccaggtg cccaacgcgg tcggacgtga agcccatcgc cgtcgcctgt
      541 aggcgcgaca ggcattcctc ggccttcgtg taataccggc cattgatcga ccagcccagg
      601 tcctggcaaa gctcgtagaa cgtgaaggtg atcggctcgc cgataggggt gcgcttcgcg
      661 tactccaaca cctgctgcca caccagttcg tcatcgtcgg cccgcagctc gacgccggtg
      721 taggtgatct tcacgtcctt gttgacgtgg aaaatgacct tgttttgcag cgcctcgcgc
      781 gggattttct tgttgcgcgt ggtgaacagg gcagagcggg ccgtgtcgtt tggcatcgct
      841 cgcatcgtgt ccggccacgg cgcaatatcg aacaaggaaa gctgcatttc cttgatctgc
      901 tgcttcgtgt gtttcagcaa cgcggcctgc ttggcctcgc tgacctgttt tgccaggtcc
      961 tcgccggcgg tttttcgctt cttggtcgtc atagttcctc gcgtgtcgat ggtcatcgac
     1021 ttcgccaaac ctgccgcctc ctgttcaaga cgacgcgaac gctccacggc ggccgatggc
     1081 gcgggcaggg cagggggagc cagttgcacg ctgtcgcgct cgatcttggc cgtagcttgc
     1141 tggaccatcg agccgacgga ctggaaggtt tcgcggggcg cacgcatgac ggtgcggctt
     1201 gcgatggttt cggcatcctc ggcggaaaac cccgcgtcga tcagttcttg cctgtatgcc
     1261 ttccggtcaa acgtccgatt cattcaccct ccttgcggga ttgccccgac tcacgccggg
     1321 gcaatgtgcc cttattcctg atttgacccg cctggtgcct tggtgtccag ataatccacc
     1381 ttatcggcaa tgaagtcggt cccgtagacc gtctggccgt ccttctcgta cttggtattc
     1441 cgaatcttgc cctgcacgaa taccagcgac cccttgccca aatacttgcc gtgggcctcg
     1501 gcctgagagc caaaacactt gatgcggaag aagtcggtgc gctcctgctt gtcgccggca
     1561 tcgttgcgcc acatctagga tctgccagga accgtaaaaa ggccgcgttg ctggcgtttt
     1621 tccataggct ccgcccccct gacgagcatc acaaaaatcg acgctcaagt cagaggtggc
     1681 gaaacccgac aggactataa agataccagg cgtttccccc tggaagctcc ctcgtgcgct
     1741 ctcctgttcc gaccctgccg cttaccggat acctgtccgc ctttctccct tcgggaagcg
     1801 tggcgctttc tcatagctca cgctgtaggt atctcagttc ggtgtaggtc gttcgctcca
     1861 agctgggctg tgtgcacgaa ccccccgttc agcccgaccg ctgcgcctta tccggtaact
     1921 atcgtcttga gtccaacccg gtaagacacg acttatcgcc actggcagca gccactggta
     1981 acaggattag cagagcgagg tatgtaggcg gtgctacaga gttcttgaag tggtggccta
     2041 actacggcta cactagaagg acagtatttg gtatctgcgc tctgctgaag ccagttacct
     2101 tcggaaaaag agttggtagc tcttgatccg gcaaacaaac caccgctggt agcggtggtt
     2161 tttttgtttg caagcagcag attacgcgca gaaaaaaagg atctcaagaa gatcctttga
     2221 tcttttctac ggggtctgac gctcagtgga acgaaaactc acgttaaggg attttggtca
     2281 tgagattatc aaaaaggatc ttcacctaga tccttttaaa ttaaaaatga agttttaaat
     2341 caatctaaag tatatatgag taaacttggt ctgacagtta ccaatgctta atcagtgagg
     2401 cacctatctc agcgatctgt ctatttcgtt catccatagt tgcctgactc cccgtcgtgt
     2461 agataactac gatacgggag ggcttaccat ctggccccag tgctgcaatg ataccgcgag
     2521 aaccacgctc accggctcca gatttatcag caataaacca gccagccgga agggccgagc
     2581 gcagaagtgg tcctgcaact ttatccgcct ccatccagtc tattaattgt tgccgggaag
     2641 ctagagtaag tagttcgcca gttaatagtt tgcgcaacgt tgttgccatt gctacaggca
     2701 tcgtggtgtc acgctcgtcg tttggtatgg cttcattcag ctccggttcc caacgatcaa
     2761 ggcgagttac atgatccccc atgttgtgca aaaaagcggt tagctccttc ggtcctccga
     2821 tcgttgtcag aagtaagttg gccgcagtgt tatcactcat ggttatggca gcactgcata
     2881 attctcttac tgtcatgcca tccgtaagat gcttttctgt gactggtgag tactcaacca
     2941 agtcattctg agaatagtgt atgcggcgac cgagttgctc ttgcccggcg tcaatacggg
     3001 ataataccgc gccacatagc agaactttaa aagtgctcat cattggaaaa cgttcttcgg
     3061 ggcgaaaact ctcaaggatc ttaccgctgt tgagatccag ttcgatgtaa cccactcgtg
     3121 cacccaactg atcttcagca tcttttactt tcaccagcgt ttctgggtga gcaaaaacag
     3181 gaaggcaaaa tgccgcaaaa aagggaataa gggcgacacg gaaatgttga atactcatac
     3241 tcttcctttt tcaatattat tgaagcattt atcagggtta ttgtctcatg agcggataca
     3301 tatttgaatg tatttagaaa aataaacaaa taggggttcc gcgcacgaat tggccagcgc
     3361 tgccattttt ggggtgaggc cgttcgcggc cgaggggcgc agcccctggg gggatgggag
     3421 gcccgcgtta gcgggccggg agggttcgag aagggggggc accccccttc ggcgtgcgcg
     3481 gtcacgcgca cagggcgcag ccctggttaa aaacaaggtt tataaatatt ggtttaaaag
     3541 caggttaaaa gacaggttag cggtggccga aaaacgggcg gaaacccttg caaatgctgg
     3601 attttctgcc tgtggacagc ccctcaaatg tcaataggtg cgcccctcat ctgtcagcac
     3661 tctgcccctc aagtgtcaag gatcgcgccc ctcatctgtc agtagtcgcg cccctcaagt
     3721 gtcaataccg cagggcactt atccccaggc ttgtccacat catctgtggg aaactcgcgt
     3781 aaaatcaggc gttttcgccg atttgcgagg ctggccagct ccacgtcgcc ggccgaaatc
     3841 gagcctgccc ctcatctgtc aacgccgcgc cgggtgagtc ggcccctcaa gtgtcaacgt
     3901 ccgcccctca tctgtcagtg agggccaagt tttccgcgag gtatccacaa cgccggcggc
     3961 cgcggtgtct cgcacacggc ttcgacggcg tttctggcgc gtttgcaggg ccatagacgg
     4021 ccgccagccc agcggcgagg gcaaccagcc cggtgagcgt cgcaaaggag atcctgatct
     4081 gactgatggg ctgcctgtat cgagtggtga ttttgtgccg agctgccggt cggggagctg
     4141 ttggctggct ggtggcagga tatattgtgg tgtaaacaaa ttgacgctta gacaacttaa
     4201 taacacattg cggacgtttt taatgtactg gggtggatgc agtgggcccc actctgtgaa
     4261 gacaatgccg aattcggatc cggagctgca gtttgtgcaa caaattgagg aaggcattct
     4321 agagaagaat ttcggcattt cgcaatgata caaaatgaag agaataagga aatgacggtg
     4381 aaataaccgg tttgaaggta aaaatgataa agtagacaat tgaatttttc tagttcattc
     4441 tccaacaata aattcacaac aaaacaaatc tgcctagata aaaaactaaa agatatatca
     4501 agaatacatc tagaatcctt tgctgtagaa gaattgctca ataagaacac gtggagctcc
     4561 tttaattttg atacgacctt tcaactcatc gacgtgactg gcgatcgaat gtccaagatg
     4621 ttcttcaaga taggagcgga gatcattttc gcaagcctga aagatattta tgttgattca
     4681 ggatttaata atgttcccaa cttacaaaaa tgtctccgtc gacgtttctg atagttacta
     4741 gctcgacata atcaaaatcc aacgttttct cattcagtaa atcccttttt cgttccaaat
     4801 aaagaggaag aagatggtca tgacgacgtc gaatgtagta ttgatgtgtc ttggctgctt
     4861 ctgaaatatt tcgatgcggt atgaatttaa tctgtatata cctgtcggtg gtgtccatcc
     4921 gcttggtgta ggatactttt cgtgctcagg aacattcggc accacttcta ttggcatcaa
     4981 tctttccaca tacgaccaat cgataggagc ttcttcgacc gttgcaagac ttctggctgt
     5041 aattgctagt agaaaaatta tatgataata aataacttac acttttcagg gagagcatgt
     5101 ttccatggat tttcccaaag tttctcagct ttttcgactg aagttgttga aaaagacaac
     5161 ctggaaactg ctcgagggga gaaaatgcgg agagaagaac ccagcatctt aataaaatta
     5221 tataattttg aataaaatca aattaaaaat aagattaatt gaaacacaac aatagaatgc
     5281 agaaaattac tcataagaaa taatttattt tgaaagaagt tgtgtcgatt tacgataaaa
     5341 actacacgca aacgaggctc cgcgtttaca ccgtttggca atggagcgcg cttgctatta
     5401 gattttaggc cagctcaacg aaagtttaat ttatttttct tctttttttc catttttttg
     5461 agtaaaatat cgaatttttt gtattaattc tgtaaatttt ataatttgca actattttgg
     5521 cgtattctgc ttgtttttat cagcgaattt ttatgcattt cagtcaaaag tttgagcagg
     5581 aaaaatgaca tttaggactt tgtaaaattg tattcttaaa tttgcttgaa aacctacgtg
     5641 tacaattgat tttattgaat ttttcttacg tttcccgttg tatcttattg tatttaactt
     5701 tcatcataaa ataatttatt tccaggtaaa atatccgacg ctctcgtgaa tggtacttgc
     5761 gcttattacc ctggtcgtct cggcattttt aattccggag gtgttggccc tgacctgtaa
     5821 aacgtgccca ttcacgacct gtcctaattc agagtcttgt ccaggcgggc aatctatctg
     5881 ttatcagcgt aagtgggaag aacatcgtgg ggaacgcatc gaacgtcgct gtgtggcaaa
     5941 ttgtccggca tttggctctc acgacacttc tctgttatgc tgcacccgtg acaactgtaa
     6001 ctgagcttgg atgatcgacg ccaacgtcgt tgaattttca aattttaaat actgaatatt
     6061 tgtttttttt cctattattt atttattctc tttgtgtttt ttttcttgct ttctaaaaaa
     6121 ttaattcaat ccaaatctaa acattttttt ttctctttcc gtcacccaat tcgtattccg
     6181 ctcctctcat ctgaacacaa tgtgcaagtt tatttatctt ctcgctttca tttcattagg
     6241 acgtgggggg aattggtgga agggggaaac acacaaaagg atgatggaaa tgaaataagg
     6301 acacacaata tgcaacaaca ttcaattcag aaatatggag gaaggtttaa aagaaaacat
     6361 aaaaatatat agaggaggaa ggaaaactag tcgctgcaat tgtcttctgc acgaagtggt
     6421 ttaaactatc agtgtttgac aggatatatt ggcgggtaaa cctaagagaa aagagcgttt
     6481 at
//
