# Supplementary material for: Screening conditions and constructs for attempted genetic transformation of C. elegans by Agrobacterium
Source: PLoS One. 2025 May 27;20(5):e0325060. doi: 10.1371/journal.pone.0325060 (PMC12111652; doi:10.1371/journal.pone.0325060)
Supplement: S1 Fig — DNA Sequence files for constructs described in Table 1. (ZIP) [file pone.0325060.s001.zip › Genbank/dna1941.gb]

LOCUS       dna1941                 6926 bp ds-DNA     circular     29-MAY-2024
DEFINITION  .
ACCESSION   id
VERSION     id
COMMENT     Imported using the Genbank importer. File name:
            gg515_assembly_zvhv9r.gb description.
FEATURES             Location/Qualifiers
     misc_feature    complement(19..43)
                     /label="LB T-DNA repeat"
                     /ApEinfo_revcolor="#f8d3a9"
                     /ApEinfo_fwdcolor="#f8d3a9"
                     /note="ApEinfo_revcolor: #f8d3a9"
     primer          21..47
                     /label="primer_003"
                     /note="sequence: ggtggcaggatatattgtggtgtaaac"
                     /ApEinfo_revcolor="#85dae9"
                     /ApEinfo_fwdcolor="#85dae9"
     primer          66..86
                     /label="p"
                     /note="sequence: cttaataacacattgcggacg"
                     /ApEinfo_revcolor="#c7b0e3"
                     /ApEinfo_fwdcolor="#c7b0e3"
     primer          complement(66..86)
                     /label="primer_494"
                     /note="sequence: cgtccgcaatgtgttattaag"
                     /ApEinfo_revcolor="#b1ff67"
                     /ApEinfo_fwdcolor="#b1ff67"
     primer          complement(66..86)
                     /label="primer_468"
                     /note="sequence: cgtccgcaatgtgttattaag"
                     /ApEinfo_revcolor="#b7e6d7"
                     /ApEinfo_fwdcolor="#b7e6d7"
     misc_feature    148..151
                     /label="5'OVH"
                     /ApEinfo_revcolor="#ffef86"
                     /ApEinfo_fwdcolor="#ffef86"
                     /note="ApEinfo_revcolor: #ffef86"
     misc_feature    152..1614
                     /label="pRPL-28 promoter ?"
                     /ApEinfo_revcolor="#9eafd2"
                     /ApEinfo_fwdcolor="#9eafd2"
                     /note="ApEinfo_revcolor: #9eafd2"
     primer          complement(250..271)
                     /label="primer_495"
                     /note="sequence: ttaccttcaaaccggttatttc"
                     /ApEinfo_revcolor="#b7e6d7"
                     /ApEinfo_fwdcolor="#b7e6d7"
     primer          1597..1618
                     /label="p_469"
                     /note="sequence: taaaatatccgacgctctcgtg"
                     /ApEinfo_revcolor="#ff9ccd"
                     /ApEinfo_fwdcolor="#ff9ccd"
     misc_feature    1615..1618
                     /label="3'OVH"
                     /ApEinfo_revcolor="#ffef86"
                     /ApEinfo_fwdcolor="#ffef86"
                     /note="ApEinfo_revcolor: #ffef86"
     misc_feature    1615..1618
                     /label="5'OVH"
                     /ApEinfo_revcolor="#ffef86"
                     /ApEinfo_fwdcolor="#ffef86"
                     /note="ApEinfo_revcolor: #ffef86"
     misc_feature    1616..2314
                     /label="wrmscarlet"
                     /ApEinfo_revcolor="#f58a5e"
                     /ApEinfo_fwdcolor="#f58a5e"
                     /note="ApEinfo_revcolor: #f58a5e"
     misc_feature    2036..2036
                     /label="mutated g to c in text only to get gg bot to work"
                     /ApEinfo_revcolor="#b4abac"
                     /ApEinfo_fwdcolor="#b4abac"
     primer          complement(2244..2267)
                     /label="primer_422"
                     /note="sequence: ACCTTCCTCCGGTGCAGTGACGGGCGACGGACTTCTCGTATTGCTCGACGACGGTGTA"
                     /ApEinfo_revcolor="#85dae9"
                     /ApEinfo_fwdcolor="#85dae9"
     primer          complement(2244..2267)
                     /label="primer_498"
                     /note="sequence: AAGCTCCTCCGGTGCAGTGACGGGCGACGGACTTCTCGTATTGCTCGACGACGGTGTA"
                     /ApEinfo_revcolor="#c7b0e3"
                     /ApEinfo_fwdcolor="#c7b0e3"
     misc_feature    2315..2318
                     /label="3'OVH"
                     /ApEinfo_revcolor="#ffef86"
                     /ApEinfo_fwdcolor="#ffef86"
                     /note="ApEinfo_revcolor: #ffef86"
     misc_feature    2315..2318
                     /label="5'OVH"
                     /ApEinfo_revcolor="#ffef86"
                     /ApEinfo_fwdcolor="#ffef86"
                     /note="ApEinfo_revcolor: #ffef86"
     CDS             2319..2701
                     /label="Translation 18-400"
                     /ApEinfo_revcolor="#75c6a9"
                     /ApEinfo_fwdcolor="#75c6a9"
     misc_feature    2319..2701
                     /label="let-858 3' UTR"
                     /ApEinfo_revcolor="#ff9ccd"
                     /ApEinfo_fwdcolor="#ff9ccd"
                     /note="ApEinfo_revcolor: #ff9ccd"
     CDS             2319..2701
                     /ApEinfo_revcolor="#84b0dc"
                     /ApEinfo_fwdcolor="#84b0dc"
                     /translation="AWMIDANVVEFSNFKY*IFVFFPIIYLFSLCFFSCFLKN*FNPNLNIFFSLSVTQFVFRSSHLNTMCKFIYLLAFISLGRGGNWWKGETHKRMMEMK*GHTICNNIQFRNMEEGLKENIKIYRGGRK"
     misc_feature    2473..2475
                     /label="modified from CTC to remove BsmBi cut site"
                     /ApEinfo_revcolor="#faac61"
                     /ApEinfo_fwdcolor="#faac61"
                     /note="ApEinfo_revcolor: #faac61"
     primer          complement(2686..2709)
                     /label="primer_528"
                     /note="sequence: CAGGGTCTCAAGCGACTAGTTTTCCTTCCTCCTC"
                     /ApEinfo_revcolor="#b4abac"
                     /ApEinfo_fwdcolor="#b4abac"
     primer          complement(2746..2768)
                     /label="primer_491"
                     /note="sequence: cgccaatatatcctgtcaaacac"
                     /ApEinfo_revcolor="#75c6a9"
                     /ApEinfo_fwdcolor="#75c6a9"
     misc_feature    complement(2747..2771)
                     /label="RB T-DNA repeat"
                     /ApEinfo_revcolor="#f58a5e"
                     /ApEinfo_fwdcolor="#f58a5e"
                     /note="ApEinfo_revcolor: #f58a5e"
     primer          complement(2807..2827)
                     /label="primer_004"
                     /note="sequence: ttcacgcccttttaaatatcc"
                     /ApEinfo_revcolor="#85dae9"
                     /ApEinfo_fwdcolor="#85dae9"
     CDS             complement(2927..4075)
                     /label="trfA"
                     /ApEinfo_revcolor="#f8d3a9"
                     /ApEinfo_fwdcolor="#f8d3a9"
                     /note="ApEinfo_revcolor: #f8d3a9"
     CDS             complement(2927..4075)
                     /ApEinfo_revcolor="#84b0dc"
                     /ApEinfo_fwdcolor="#84b0dc"
                     /translation="IGRLTGRHTGKN*STRGFPPRMPKPSQAAPSCVRPAKPSSPSARWSSKLRPRSSATACNWLPLPCPRHRPPWSVRVVLNRRRQVWRSR*PSTREEL*RPRSEKPPARTWQNRSARPSRPRC*NTRSSRSRKCSFPCSILRRGRTRCERCQTTRPALPCSPRATRKSRARRCKTRSFSTSTRT*RSPTPASSCGPTMTNWCGSRCWSTRSAPLSASRSPSRSTSFARTWAGRSMAGITRRPRNACRAYRRRRWASRPTALGTWNRCRCCTASASWTVARKRPVARS*STRKSSCCLLATTTRNSYGRSTASCRRRPDGCSTISARTGSRTRSSWKPSASCADRIPPA*RSGASRSAKPAKSCEAAAWWNTPGSMMTWCIANARA"
     rep_origin      complement(4411..4999)
                     /label="ori"
                     /ApEinfo_revcolor="#ffef86"
                     /ApEinfo_fwdcolor="#ffef86"
                     /note="ApEinfo_revcolor: #ffef86"
     primer_bind     complement(4491..4510)
                     /label="pBR322ori-F"
                     /ApEinfo_revcolor="#f8d3a9"
                     /ApEinfo_fwdcolor="#f8d3a9"
                     /note="ApEinfo_revcolor: #f8d3a9"
     CDS             complement(5170..6030)
                     /label="AmpR"
                     /ApEinfo_revcolor="#9eafd2"
                     /ApEinfo_fwdcolor="#9eafd2"
                     /note="ApEinfo_revcolor: #9eafd2"
     CDS             complement(5170..6030)
                     /ApEinfo_revcolor="#84b0dc"
                     /ApEinfo_fwdcolor="#84b0dc"
                     /translation="VFNISVSPLFPFLRHFAFLFLLTQKRW*K*KMLKISWVHEWVTSNWISTAVRSLRVFAPKNVFQ**ALLKFCYVARYYPVLTPGKSNSVAAYTILRMTWLSTHQSQKSILRMA*Q*ENYAVLP*P*VITLRPTYF*QRSEDRRS*PLFCTTWGIM*LALIVGNRS*MKPYQTTSVTPRCL*QWQQRCANY*LANYLL*LPGNN**TGWRRIKLQDHFCARPFRLAGLLLINLEPVSVVLAVSLQHWGQMVSPPVS*LSTRRGVRQLWMNEIDRSLR*VPH*LSIGNC"
     primer_bind     5793..5812
                     /label="Amp-R"
                     /ApEinfo_revcolor="#75c6a9"
                     /ApEinfo_fwdcolor="#75c6a9"
                     /note="ApEinfo_revcolor: #75c6a9"
     promoter        complement(6031..6135)
                     /label="AmpR promoter"
                     /ApEinfo_revcolor="#f58a5e"
                     /ApEinfo_fwdcolor="#f58a5e"
                     /note="ApEinfo_revcolor: #f58a5e"
     rep_origin      complement(6222..6853)
                     /label="oriV"
                     /ApEinfo_revcolor="#b4abac"
                     /ApEinfo_fwdcolor="#b4abac"
                     /note="ApEinfo_revcolor: #b4abac"
ORIGIN
        1 cggggagctg ttggctggct ggtggcagga tatattgtgg tgtaaacaaa ttgacgctta
       61 gacaacttaa taacacattg cggacgtttt taatgtactg gggtggatgc agtgggcccc
      121 actctgtgaa gacaagcaag aattcaagct tggagctgca gtttgtgcaa caaattgagg
      181 aaggcattct agagaagaat ttcggcattt cgcaatgata caaaatgaag agaataagga
      241 aatgacggtg aaataaccgg tttgaaggta aaaatgataa agtagacaat tgaatttttc
      301 tagttcattc tccaacaata aattcacaac aaaacaaatc tgcctagata aaaaactaaa
      361 agatatatca agaatacatc tagaatcctt tgctgtagaa gaattgctca ataagaacac
      421 gtggagctcc tttaattttg atacgacctt tcaactcatc gacgtgactg gcgatcgaat
      481 gtccaagatg ttcttcaaga taggagcgga gatcattttc gcaagcctga aagatattta
      541 tgttgattca ggatttaata atgttcccaa cttacaaaaa tgtctccgtc gacgtttctg
      601 atagttacta gctcgacata atcaaaatcc aacgttttct cattcagtaa atcccttttt
      661 cgttccaaat aaagaggaag aagatggtca tgacgacgtc gaatgtagta ttgatgtgtc
      721 ttggctgctt ctgaaatatt tcgatgcggt atgaatttaa tctgtatata cctgtcggtg
      781 gtgtccatcc gcttggtgta ggatactttt cgtgctcagg aacattcggc accacttcta
      841 ttggcatcaa tctttccaca tacgaccaat cgataggagc ttcttcgacc gttgcaagac
      901 ttctggctgt aattgctagt agaaaaatta tatgataata aataacttac acttttcagg
      961 gagagcatgt ttccatggat tttcccaaag tttctcagct ttttcgactg aagttgttga
     1021 aaaagacaac ctggaaactg ctcgagggga gaaaatgcgg agagaagaac ccagcatctt
     1081 aataaaatta tataattttg aataaaatca aattaaaaat aagattaatt gaaacacaac
     1141 aatagaatgc agaaaattac tcataagaaa taatttattt tgaaagaagt tgtgtcgatt
     1201 tacgataaaa actacacgca aacgaggctc cgcgtttaca ccgtttggca atggagcgcg
     1261 cttgctatta gattttaggc cagctcaacg aaagtttaat ttatttttct tctttttttc
     1321 catttttttg agtaaaatat cgaatttttt gtattaattc tgtaaatttt ataatttgca
     1381 actattttgg cgtattctgc ttgtttttat cagcgaattt ttatgcattt cagtcaaaag
     1441 tttgagcagg aaaaatgaca tttaggactt tgtaaaattg tattcttaaa tttgcttgaa
     1501 aacctacgtg tacaattgat tttattgaat ttttcttacg tttcccgttg tatcttattg
     1561 tatttaactt tcatcataaa ataatttatt tccaggtaaa atatccgacg ctctcgtgaa
     1621 tggtcagcaa gggagaggca gttatcaagg agttcatgcg tttcaaggtc cacatggagg
     1681 gatccatgaa cggacacgag ttcgagatcg agggagaggg agagggacgt ccatacgagg
     1741 gaacccaaac cgccaagctc aaggtcacca agggaggacc actcccattc tcctgggaca
     1801 tcctctcccc acaattcatg tacggatccc gtgccttcac caagcaccca gccgacatcc
     1861 cagactacta caagcaatcc ttcccagagg gattcaagtg ggagcgtgtc atgaacttcg
     1921 aggacggagg agccgtcacc gtcacccaag acacctccct cgaggacgga accctcatct
     1981 acaaggtcaa gctccgtgga accaacttcc caccagacgg accagtcatg caaaacaaga
     2041 ccatgggatg ggaggcctcc accgagcgtc tctacccaga ggacggagtc ctcaagggag
     2101 acatcaagat ggccctccgt ctcaaggacg gaggacgtta cctcgccgac ttcaagacca
     2161 cctacaaggc caagaagcca gtccaaatgc caggagccta caacgtcgac cgtaagctcg
     2221 acatcacctc ccacaacgag gactacaccg tcgtcgagca atacgagcgt tccgagggac
     2281 gtcactccac cggaggaatg gacgagctct acaagtaagc ttggatgatc gacgccaacg
     2341 tcgttgaatt ttcaaatttt aaatactgaa tatttgtttt ttttcctatt atttatttat
     2401 tctctttgtg ttttttttct tgctttctaa aaaattaatt caatccaaat ctaaacattt
     2461 ttttttctct ttccgtcacc caattcgtat tccgctcctc tcatctgaac acaatgtgca
     2521 agtttattta tcttctcgct ttcatttcat taggacgtgg ggggaattgg tggaaggggg
     2581 aaacacacaa aaggatgatg gaaatgaaat aaggacacac aatatgcaac aacattcaat
     2641 tcagaaatat ggaggaaggt ttaaaagaaa acataaaaat atatagagga ggaaggaaaa
     2701 ctagtcgcta ctattgtctt ctgcacgaag tggtttaaac tatcagtgtt tgacaggata
     2761 tattggcggg taaacctaag agaaaagagc gtttattaga ataatcggat atttaaaagg
     2821 gcgtgaaaag gtttatccgt tcgtccattt gtatgtgcat gccaaccaca gggttcccca
     2881 gatcaggcgc tggctgctga acccccagcc ggaactgacc ccacaaggcc ctagcgtttg
     2941 caatgcacca ggtcatcatt gacccaggcg tgttccacca ggccgctgcc tcgcaactct
     3001 tcgcaggctt cgccgacctg ctcgcgccac ttcttcacgc gggtggaatc cgatccgcac
     3061 atgaggcgga aggtttccag cttgagcggg tacggctccc ggtgcgagct gaaatagtcg
     3121 aacatccgtc gggccgtcgg cgacagcttg cggtacttct cccatatgaa tttcgtgtag
     3181 tggtcgccag caaacagcac gacgatttcc tcgtcgatca ggacctggca acgggacgtt
     3241 ttcttgccac ggtccaggac gcggaagcgg tgcagcagcg acaccgattc caggtgccca
     3301 acgcggtcgg acgtgaagcc catcgccgtc gcctgtaggc gcgacaggca ttcctcggcc
     3361 ttcgtgtaat accggccatt gatcgaccag cccaggtcct ggcaaagctc gtagaacgtg
     3421 aaggtgatcg gctcgccgat aggggtgcgc ttcgcgtact ccaacacctg ctgccacacc
     3481 agttcgtcat cgtcggcccg cagctcgacg ccggtgtagg tgatcttcac gtccttgttg
     3541 acgtggaaaa tgaccttgtt ttgcagcgcc tcgcgcggga ttttcttgtt gcgcgtggtg
     3601 aacagggcag agcgggccgt gtcgtttggc atcgctcgca tcgtgtccgg ccacggcgca
     3661 atatcgaaca aggaaagctg catttccttg atctgctgct tcgtgtgttt cagcaacgcg
     3721 gcctgcttgg cctcgctgac ctgttttgcc aggtcctcgc cggcggtttt tcgcttcttg
     3781 gtcgtcatag ttcctcgcgt gtcgatggtc atcgacttcg ccaaacctgc cgcctcctgt
     3841 tcaagacgac gcgaacgctc cacggcggcc gatggcgcgg gcagggcagg gggagccagt
     3901 tgcacgctgt cgcgctcgat cttggccgta gcttgctgga ccatcgagcc gacggactgg
     3961 aaggtttcgc ggggcgcacg catgacggtg cggcttgcga tggtttcggc atcctcggcg
     4021 gaaaaccccg cgtcgatcag ttcttgcctg tatgccttcc ggtcaaacgt ccgattcatt
     4081 caccctcctt gcgggattgc cccgactcac gccggggcaa tgtgccctta ttcctgattt
     4141 gacccgcctg gtgccttggt gtccagataa tccaccttat cggcaatgaa gtcggtcccg
     4201 tagaccgtct ggccgtcctt ctcgtacttg gtattccgaa tcttgccctg cacgaatacc
     4261 agcgacccct tgcccaaata cttgccgtgg gcctcggcct gagagccaaa acacttgatg
     4321 cggaagaagt cggtgcgctc ctgcttgtcg ccggcatcgt tgcgccacat ctaggatctg
     4381 ccaggaaccg taaaaaggcc gcgttgctgg cgtttttcca taggctccgc ccccctgacg
     4441 agcatcacaa aaatcgacgc tcaagtcaga ggtggcgaaa cccgacagga ctataaagat
     4501 accaggcgtt tccccctgga agctccctcg tgcgctctcc tgttccgacc ctgccgctta
     4561 ccggatacct gtccgccttt ctcccttcgg gaagcgtggc gctttctcat agctcacgct
     4621 gtaggtatct cagttcggtg taggtcgttc gctccaagct gggctgtgtg cacgaacccc
     4681 ccgttcagcc cgaccgctgc gccttatccg gtaactatcg tcttgagtcc aacccggtaa
     4741 gacacgactt atcgccactg gcagcagcca ctggtaacag gattagcaga gcgaggtatg
     4801 taggcggtgc tacagagttc ttgaagtggt ggcctaacta cggctacact agaaggacag
     4861 tatttggtat ctgcgctctg ctgaagccag ttaccttcgg aaaaagagtt ggtagctctt
     4921 gatccggcaa acaaaccacc gctggtagcg gtggtttttt tgtttgcaag cagcagatta
     4981 cgcgcagaaa aaaaggatct caagaagatc ctttgatctt ttctacgggg tctgacgctc
     5041 agtggaacga aaactcacgt taagggattt tggtcatgag attatcaaaa aggatcttca
     5101 cctagatcct tttaaattaa aaatgaagtt ttaaatcaat ctaaagtata tatgagtaaa
     5161 cttggtctga cagttaccaa tgcttaatca gtgaggcacc tatctcagcg atctgtctat
     5221 ttcgttcatc catagttgcc tgactccccg tcgtgtagat aactacgata cgggagggct
     5281 taccatctgg ccccagtgct gcaatgatac cgcgagaacc acgctcaccg gctccagatt
     5341 tatcagcaat aaaccagcca gccggaaggg ccgagcgcag aagtggtcct gcaactttat
     5401 ccgcctccat ccagtctatt aattgttgcc gggaagctag agtaagtagt tcgccagtta
     5461 atagtttgcg caacgttgtt gccattgcta caggcatcgt ggtgtcacgc tcgtcgtttg
     5521 gtatggcttc attcagctcc ggttcccaac gatcaaggcg agttacatga tcccccatgt
     5581 tgtgcaaaaa agcggttagc tccttcggtc ctccgatcgt tgtcagaagt aagttggccg
     5641 cagtgttatc actcatggtt atggcagcac tgcataattc tcttactgtc atgccatccg
     5701 taagatgctt ttctgtgact ggtgagtact caaccaagtc attctgagaa tagtgtatgc
     5761 ggcgaccgag ttgctcttgc ccggcgtcaa tacgggataa taccgcgcca catagcagaa
     5821 ctttaaaagt gctcatcatt ggaaaacgtt cttcggggcg aaaactctca aggatcttac
     5881 cgctgttgag atccagttcg atgtaaccca ctcgtgcacc caactgatct tcagcatctt
     5941 ttactttcac cagcgtttct gggtgagcaa aaacaggaag gcaaaatgcc gcaaaaaagg
     6001 gaataagggc gacacggaaa tgttgaatac tcatactctt cctttttcaa tattattgaa
     6061 gcatttatca gggttattgt ctcatgagcg gatacatatt tgaatgtatt tagaaaaata
     6121 aacaaatagg ggttccgcgc acgaattggc cagcgctgcc atttttgggg tgaggccgtt
     6181 cgcggccgag gggcgcagcc cctgggggga tgggaggccc gcgttagcgg gccgggaggg
     6241 ttcgagaagg gggggcaccc cccttcggcg tgcgcggtca cgcgcacagg gcgcagccct
     6301 ggttaaaaac aaggtttata aatattggtt taaaagcagg ttaaaagaca ggttagcggt
     6361 ggccgaaaaa cgggcggaaa cccttgcaaa tgctggattt tctgcctgtg gacagcccct
     6421 caaatgtcaa taggtgcgcc cctcatctgt cagcactctg cccctcaagt gtcaaggatc
     6481 gcgcccctca tctgtcagta gtcgcgcccc tcaagtgtca ataccgcagg gcacttatcc
     6541 ccaggcttgt ccacatcatc tgtgggaaac tcgcgtaaaa tcaggcgttt tcgccgattt
     6601 gcgaggctgg ccagctccac gtcgccggcc gaaatcgagc ctgcccctca tctgtcaacg
     6661 ccgcgccggg tgagtcggcc cctcaagtgt caacgtccgc ccctcatctg tcagtgaggg
     6721 ccaagttttc cgcgaggtat ccacaacgcc ggcggccgcg gtgtctcgca cacggcttcg
     6781 acggcgtttc tggcgcgttt gcagggccat agacggccgc cagcccagcg gcgagggcaa
     6841 ccagcccggt gagcgtcgca aaggagatcc tgatctgact gatgggctgc ctgtatcgag
     6901 tggtgatttt gtgccgagct gccggt
//
