# Supplementary material for: Screening conditions and constructs for attempted genetic transformation of C. elegans by Agrobacterium
Source: PLoS One. 2025 May 27;20(5):e0325060. doi: 10.1371/journal.pone.0325060 (PMC12111652; doi:10.1371/journal.pone.0325060)
Supplement: S1 Fig — DNA Sequence files for constructs described in Table 1. (ZIP) [file pone.0325060.s001.zip › Genbank/dna1942.gb]

LOCUS       dna1942                 6103 bp ds-DNA     circular     29-MAY-2024
DEFINITION  .
ACCESSION   id
VERSION     id
COMMENT     Imported using the Genbank importer. File name:
            gg516_assembly_tuwspp.gb description.
FEATURES             Location/Qualifiers
     misc_feature    complement(9..33)
                     /label="LB T-DNA repeat"
                     /ApEinfo_revcolor="#f58a5e"
                     /ApEinfo_fwdcolor="#f58a5e"
                     /note="ApEinfo_revcolor: #f58a5e"
     primer          11..37
                     /label="primer_003"
                     /note="sequence: ggtggcaggatatattgtggtgtaaac"
                     /ApEinfo_revcolor="#85dae9"
                     /ApEinfo_fwdcolor="#85dae9"
     primer          56..76
                     /label="p"
                     /note="sequence: cttaataacacattgcggacg"
                     /ApEinfo_revcolor="#c7b0e3"
                     /ApEinfo_fwdcolor="#c7b0e3"
     primer          complement(56..76)
                     /label="primer_494"
                     /note="sequence: cgtccgcaatgtgttattaag"
                     /ApEinfo_revcolor="#b1ff67"
                     /ApEinfo_fwdcolor="#b1ff67"
     primer          complement(56..76)
                     /label="primer_468"
                     /note="sequence: cgtccgcaatgtgttattaag"
                     /ApEinfo_revcolor="#b7e6d7"
                     /ApEinfo_fwdcolor="#b7e6d7"
     primer          141..163
                     /label="p_445"
                     /note="sequence: GGATCCGGAGCTCGAGGGGAGAAAATGC"
                     /ApEinfo_revcolor="#d6b295"
                     /ApEinfo_fwdcolor="#d6b295"
     primer          142..163
                     /label="primer_527"
                     /note="sequence: gGGTCTCaGGACCTCGAGGGGAGAAAATGC"
                     /ApEinfo_revcolor="#b1ff67"
                     /ApEinfo_fwdcolor="#b1ff67"
     primer          142..163
                     /label="p532"
                     /note="sequence: gGGTCTCaGGAGCTCGAGGGGAGAAAATGC"
                     /ApEinfo_revcolor="#ffef86"
                     /ApEinfo_fwdcolor="#ffef86"
     misc_feature    142..752
                     /label="Prpl-28"
                     /ApEinfo_revcolor="#ff9ccd"
                     /ApEinfo_fwdcolor="#ff9ccd"
                     /note="ApEinfo_revcolor: #ff9ccd"
     primer          702..723
                     /label="p_469"
                     /note="sequence: taaaatatccgacgctctcgtg"
                     /ApEinfo_revcolor="#ff9ccd"
                     /ApEinfo_fwdcolor="#ff9ccd"
     primer          complement(737..757)
                     /label="p_446"
                     /note="sequence: GACCATtaagcGGTACCTTTTTTTCTGAGCC"
                     /ApEinfo_revcolor="#f8d3a9"
                     /ApEinfo_fwdcolor="#f8d3a9"
     primer          complement(738..757)
                     /label="p_446"
                     /note="sequence: ACCATtaagcGGTACCTTTTTTTCTGAGC"
                     /ApEinfo_revcolor="#b4abac"
                     /ApEinfo_fwdcolor="#b4abac"
     misc_feature    756..954
                     /label="puroR"
                     /ApEinfo_revcolor="#c6c9d1"
                     /ApEinfo_fwdcolor="#c6c9d1"
                     /note="ApEinfo_revcolor: #c6c9d1"
     misc_feature    1005..1205
                     /label="puroR"
                     /ApEinfo_revcolor="#b4abac"
                     /ApEinfo_fwdcolor="#b4abac"
                     /note="ApEinfo_revcolor: #b4abac"
     misc_feature    1257..1457
                     /label="puroR"
                     /ApEinfo_revcolor="#c6c9d1"
                     /ApEinfo_fwdcolor="#c6c9d1"
                     /note="ApEinfo_revcolor: #c6c9d1"
     misc_feature    1486..1868
                     /label="let-585 UTR"
                     /ApEinfo_revcolor="#ff9ccd"
                     /ApEinfo_fwdcolor="#ff9ccd"
                     /note="ApEinfo_revcolor: #ff9ccd"
     primer          complement(1853..1879)
                     /label="primer_528"
                     /note="sequence: CAGGGTCTCAAGCGACTAGTTTTCCTTCCTCCTC"
                     /ApEinfo_revcolor="#b4abac"
                     /ApEinfo_fwdcolor="#b4abac"
     primer          complement(1913..1935)
                     /label="primer_491"
                     /note="sequence: cgccaatatatcctgtcaaacac"
                     /ApEinfo_revcolor="#75c6a9"
                     /ApEinfo_fwdcolor="#75c6a9"
     misc_feature    complement(1914..1938)
                     /label="RB T-DNA repeat"
                     /ApEinfo_revcolor="#b7e6d7"
                     /ApEinfo_fwdcolor="#b7e6d7"
                     /note="ApEinfo_revcolor: #b7e6d7"
     primer          complement(1974..1994)
                     /label="primer_004"
                     /note="sequence: ttcacgcccttttaaatatcc"
                     /ApEinfo_revcolor="#85dae9"
                     /ApEinfo_fwdcolor="#85dae9"
     CDS             complement(2094..3242)
                     /label="trfA"
                     /ApEinfo_revcolor="#d59687"
                     /ApEinfo_fwdcolor="#d59687"
                     /note="ApEinfo_revcolor: #d59687"
     CDS             complement(2094..3242)
                     /ApEinfo_revcolor="#84b0dc"
                     /ApEinfo_fwdcolor="#84b0dc"
                     /translation="IGRLTGRHTGKN*STRGFPPRMPKPSQAAPSCVRPAKPSSPSARWSSKLRPRSSATACNWLPLPCPRHRPPWSVRVVLNRRRQVWRSR*PSTREEL*RPRSEKPPARTWQNRSARPSRPRC*NTRSSRSRKCSFPCSILRRGRTRCERCQTTRPALPCSPRATRKSRARRCKTRSFSTSTRT*RSPTPASSCGPTMTNWCGSRCWSTRSAPLSASRSPSRSTSFARTWAGRSMAGITRRPRNACRAYRRRRWASRPTALGTWNRCRCCTASASWTVARKRPVARS*STRKSSCCLLATTTRNSYGRSTASCRRRPDGCSTISARTGSRTRSSWKPSASCADRIPPA*RSGASRSAKPAKSCEAAAWWNTPGSMMTWCIANARA"
     rep_origin      complement(3578..4166)
                     /label="ori"
                     /ApEinfo_revcolor="#f58a5e"
                     /ApEinfo_fwdcolor="#f58a5e"
                     /note="ApEinfo_revcolor: #f58a5e"
     primer_bind     complement(3658..3677)
                     /label="pBR322ori-F"
                     /ApEinfo_revcolor="#c6c9d1"
                     /ApEinfo_fwdcolor="#c6c9d1"
                     /note="ApEinfo_revcolor: #c6c9d1"
     CDS             complement(4337..5197)
                     /label="AmpR"
                     /ApEinfo_revcolor="#d6b295"
                     /ApEinfo_fwdcolor="#d6b295"
                     /note="ApEinfo_revcolor: #d6b295"
     CDS             complement(4337..5197)
                     /ApEinfo_revcolor="#84b0dc"
                     /ApEinfo_fwdcolor="#84b0dc"
                     /translation="VFNISVSPLFPFLRHFAFLFLLTQKRW*K*KMLKISWVHEWVTSNWISTAVRSLRVFAPKNVFQ**ALLKFCYVARYYPVLTPGKSNSVAAYTILRMTWLSTHQSQKSILRMA*Q*ENYAVLP*P*VITLRPTYF*QRSEDRRS*PLFCTTWGIM*LALIVGNRS*MKPYQTTSVTPRCL*QWQQRCANY*LANYLL*LPGNN**TGWRRIKLQDHFCARPFRLAGLLLINLEPVSVVLAVSLQHWGQMVSPPVS*LSTRRGVRQLWMNEIDRSLR*VPH*LSIGNC"
     primer_bind     4960..4979
                     /label="Amp-R"
                     /ApEinfo_revcolor="#d6b295"
                     /ApEinfo_fwdcolor="#d6b295"
                     /note="ApEinfo_revcolor: #d6b295"
     promoter        complement(5198..5302)
                     /label="AmpR promoter"
                     /ApEinfo_revcolor="#c6c9d1"
                     /ApEinfo_fwdcolor="#c6c9d1"
                     /note="ApEinfo_revcolor: #c6c9d1"
     rep_origin      complement(5389..6020)
                     /label="oriV"
                     /ApEinfo_revcolor="#85dae9"
                     /ApEinfo_fwdcolor="#85dae9"
                     /note="ApEinfo_revcolor: #85dae9"
ORIGIN
        1 ttggctggct ggtggcagga tatattgtgg tgtaaacaaa ttgacgctta gacaacttaa
       61 taacacattg cggacgtttt taatgtactg gggtggatgc agtgggcccc actctgtgaa
      121 gacaaactag aattcgagct cggagctcga ggggagaaaa tgcggagaga agaacccagc
      181 atcttaataa aattatataa ttttgaataa aatcaaatta aaaataagat taattgaaac
      241 acaacaatag aatgcagaaa attactcata agaaataatt tattttgaaa gaagttgtgt
      301 cgatttacga taaaaactac acgcaaacga ggctccgcgt ttacaccgtt tggcaatgga
      361 gcgcgcttgc tattagattt taggccagct caacgaaagt ttaatttatt tttcttcttt
      421 ttttccattt ttttgagtaa aatatcgaat tttttgtatt aattctgtaa attttataat
      481 ttgcaactat tttggcgtat tctgcttgtt tttatcagcg aatttttatg catttcagtc
      541 aaaagtttga gcaggaaaaa tgacatttag gactttgtaa aattgtattc ttaaatttgc
      601 ttgaaaacct acgtgtacaa ttgattttat tgaatttttc ttacgtttcc cgttgtatct
      661 tattgtattt aactttcatc ataaaataat ttatttccag gtaaaatatc cgacgctctc
      721 gtggatcccc gggattggct cagaaaaaaa ggtaccgacc atgaccgagt acaagcccac
      781 ggtgcgcctc gccacccgcg acgacgtccc cagggccgta cgcaccctcg ccgccgcgtt
      841 cgccgactac cccgccacgc gccacaccgt cgatccggac cgccacatcg agcgggtcac
      901 cgagctgcaa gaactcttcc tcacgcgcgt cgggctcgac atcggcaagg tgtgggtcgg
      961 taagtttaaa catatatata ctaactaacc ctgattattt aaattttcag cggacgacgg
     1021 cgccgcggtg gcggtctgga ccacgccgga gagcgtcgaa gcgggggcgg tgttcgccga
     1081 gatcggcccg cgcatggccg agttgagcgg ttcccggctg gccgcgcagc aacagatgga
     1141 aggcctcctg gcgccgcacc ggcccaagga gcccgcgtgg ttcctggcca ccgtcggcgt
     1201 ctcgcccgac gtaagtttaa acatgatttt actaactaac taatctgatt taaattttca
     1261 gcaccagggc aagggtctgg gcagcgccgt cgtgctcccc ggagtggagg cggccgagcg
     1321 cgccggggtg cccgccttcc tgGagacctc cgcgccccgc aacctcccct tctacgagcg
     1381 gctcggcttc accgtcaccg ccgacgtcga ggtgcccgaa ggaccgcgca cctggtgcat
     1441 gacccgcaag cccggtgcct gatgagctag ccggccatac aagtaatccg gatgatcgac
     1501 gccaacgtcg ttgaattttc aaattttaaa tactgaatat ttgttttttt tcctattatt
     1561 tatttattct ctttgtgttt tttttcttgc tttctaaaaa attaattcaa tccaaatcta
     1621 aacatttttt tttctctttc cgtctcccaa ttcgtattcc gctcctctca tctgaacaca
     1681 atgtgcaagt ttatttatct tctcgctttc atttcattag gacgtggggg gaattggtgg
     1741 aagggggaaa cacacaaaag gatgatggaa atgaaataag gacacacaat atgcaacaac
     1801 attcaattca gaaatatgga ggaaggttta aaagaaaaca taaaaatata tagaggagga
     1861 aggaaaacta gtcgctttac ttgtcttctg cacgaagtgg tttaaactat cagtgtttga
     1921 caggatatat tggcgggtaa acctaagaga aaagagcgtt tattagaata atcggatatt
     1981 taaaagggcg tgaaaaggtt tatccgttcg tccatttgta tgtgcatgcc aaccacaggg
     2041 ttccccagat caggcgctgg ctgctgaacc cccagccgga actgacccca caaggcccta
     2101 gcgtttgcaa tgcaccaggt catcattgac ccaggcgtgt tccaccaggc cgctgcctcg
     2161 caactcttcg caggcttcgc cgacctgctc gcgccacttc ttcacgcggg tggaatccga
     2221 tccgcacatg aggcggaagg tttccagctt gagcgggtac ggctcccggt gcgagctgaa
     2281 atagtcgaac atccgtcggg ccgtcggcga cagcttgcgg tacttctccc atatgaattt
     2341 cgtgtagtgg tcgccagcaa acagcacgac gatttcctcg tcgatcagga cctggcaacg
     2401 ggacgttttc ttgccacggt ccaggacgcg gaagcggtgc agcagcgaca ccgattccag
     2461 gtgcccaacg cggtcggacg tgaagcccat cgccgtcgcc tgtaggcgcg acaggcattc
     2521 ctcggccttc gtgtaatacc ggccattgat cgaccagccc aggtcctggc aaagctcgta
     2581 gaacgtgaag gtgatcggct cgccgatagg ggtgcgcttc gcgtactcca acacctgctg
     2641 ccacaccagt tcgtcatcgt cggcccgcag ctcgacgccg gtgtaggtga tcttcacgtc
     2701 cttgttgacg tggaaaatga ccttgttttg cagcgcctcg cgcgggattt tcttgttgcg
     2761 cgtggtgaac agggcagagc gggccgtgtc gtttggcatc gctcgcatcg tgtccggcca
     2821 cggcgcaata tcgaacaagg aaagctgcat ttccttgatc tgctgcttcg tgtgtttcag
     2881 caacgcggcc tgcttggcct cgctgacctg ttttgccagg tcctcgccgg cggtttttcg
     2941 cttcttggtc gtcatagttc ctcgcgtgtc gatggtcatc gacttcgcca aacctgccgc
     3001 ctcctgttca agacgacgcg aacgctccac ggcggccgat ggcgcgggca gggcaggggg
     3061 agccagttgc acgctgtcgc gctcgatctt ggccgtagct tgctggacca tcgagccgac
     3121 ggactggaag gtttcgcggg gcgcacgcat gacggtgcgg cttgcgatgg tttcggcatc
     3181 ctcggcggaa aaccccgcgt cgatcagttc ttgcctgtat gccttccggt caaacgtccg
     3241 attcattcac cctccttgcg ggattgcccc gactcacgcc ggggcaatgt gcccttattc
     3301 ctgatttgac ccgcctggtg ccttggtgtc cagataatcc accttatcgg caatgaagtc
     3361 ggtcccgtag accgtctggc cgtccttctc gtacttggta ttccgaatct tgccctgcac
     3421 gaataccagc gaccccttgc ccaaatactt gccgtgggcc tcggcctgag agccaaaaca
     3481 cttgatgcgg aagaagtcgg tgcgctcctg cttgtcgccg gcatcgttgc gccacatcta
     3541 ggatctgcca ggaaccgtaa aaaggccgcg ttgctggcgt ttttccatag gctccgcccc
     3601 cctgacgagc atcacaaaaa tcgacgctca agtcagaggt ggcgaaaccc gacaggacta
     3661 taaagatacc aggcgtttcc ccctggaagc tccctcgtgc gctctcctgt tccgaccctg
     3721 ccgcttaccg gatacctgtc cgcctttctc ccttcgggaa gcgtggcgct ttctcatagc
     3781 tcacgctgta ggtatctcag ttcggtgtag gtcgttcgct ccaagctggg ctgtgtgcac
     3841 gaaccccccg ttcagcccga ccgctgcgcc ttatccggta actatcgtct tgagtccaac
     3901 ccggtaagac acgacttatc gccactggca gcagccactg gtaacaggat tagcagagcg
     3961 aggtatgtag gcggtgctac agagttcttg aagtggtggc ctaactacgg ctacactaga
     4021 aggacagtat ttggtatctg cgctctgctg aagccagtta ccttcggaaa aagagttggt
     4081 agctcttgat ccggcaaaca aaccaccgct ggtagcggtg gtttttttgt ttgcaagcag
     4141 cagattacgc gcagaaaaaa aggatctcaa gaagatcctt tgatcttttc tacggggtct
     4201 gacgctcagt ggaacgaaaa ctcacgttaa gggattttgg tcatgagatt atcaaaaagg
     4261 atcttcacct agatcctttt aaattaaaaa tgaagtttta aatcaatcta aagtatatat
     4321 gagtaaactt ggtctgacag ttaccaatgc ttaatcagtg aggcacctat ctcagcgatc
     4381 tgtctatttc gttcatccat agttgcctga ctccccgtcg tgtagataac tacgatacgg
     4441 gagggcttac catctggccc cagtgctgca atgataccgc gagaaccacg ctcaccggct
     4501 ccagatttat cagcaataaa ccagccagcc ggaagggccg agcgcagaag tggtcctgca
     4561 actttatccg cctccatcca gtctattaat tgttgccggg aagctagagt aagtagttcg
     4621 ccagttaata gtttgcgcaa cgttgttgcc attgctacag gcatcgtggt gtcacgctcg
     4681 tcgtttggta tggcttcatt cagctccggt tcccaacgat caaggcgagt tacatgatcc
     4741 cccatgttgt gcaaaaaagc ggttagctcc ttcggtcctc cgatcgttgt cagaagtaag
     4801 ttggccgcag tgttatcact catggttatg gcagcactgc ataattctct tactgtcatg
     4861 ccatccgtaa gatgcttttc tgtgactggt gagtactcaa ccaagtcatt ctgagaatag
     4921 tgtatgcggc gaccgagttg ctcttgcccg gcgtcaatac gggataatac cgcgccacat
     4981 agcagaactt taaaagtgct catcattgga aaacgttctt cggggcgaaa actctcaagg
     5041 atcttaccgc tgttgagatc cagttcgatg taacccactc gtgcacccaa ctgatcttca
     5101 gcatctttta ctttcaccag cgtttctggg tgagcaaaaa caggaaggca aaatgccgca
     5161 aaaaagggaa taagggcgac acggaaatgt tgaatactca tactcttcct ttttcaatat
     5221 tattgaagca tttatcaggg ttattgtctc atgagcggat acatatttga atgtatttag
     5281 aaaaataaac aaataggggt tccgcgcacg aattggccag cgctgccatt tttggggtga
     5341 ggccgttcgc ggccgagggg cgcagcccct ggggggatgg gaggcccgcg ttagcgggcc
     5401 gggagggttc gagaaggggg ggcacccccc ttcggcgtgc gcggtcacgc gcacagggcg
     5461 cagccctggt taaaaacaag gtttataaat attggtttaa aagcaggtta aaagacaggt
     5521 tagcggtggc cgaaaaacgg gcggaaaccc ttgcaaatgc tggattttct gcctgtggac
     5581 agcccctcaa atgtcaatag gtgcgcccct catctgtcag cactctgccc ctcaagtgtc
     5641 aaggatcgcg cccctcatct gtcagtagtc gcgcccctca agtgtcaata ccgcagggca
     5701 cttatcccca ggcttgtcca catcatctgt gggaaactcg cgtaaaatca ggcgttttcg
     5761 ccgatttgcg aggctggcca gctccacgtc gccggccgaa atcgagcctg cccctcatct
     5821 gtcaacgccg cgccgggtga gtcggcccct caagtgtcaa cgtccgcccc tcatctgtca
     5881 gtgagggcca agttttccgc gaggtatcca caacgccggc ggccgcggtg tctcgcacac
     5941 ggcttcgacg gcgtttctgg cgcgtttgca gggccataga cggccgccag cccagcggcg
     6001 agggcaacca gcccggtgag cgtcgcaaag gagatcctga tctgactgat gggctgcctg
     6061 tatcgagtgg tgattttgtg ccgagctgcc ggtcggggag ctg
//
