# Supplementary material for: Screening conditions and constructs for attempted genetic transformation of C. elegans by Agrobacterium
Source: PLoS One. 2025 May 27;20(5):e0325060. doi: 10.1371/journal.pone.0325060 (PMC12111652; doi:10.1371/journal.pone.0325060)
Supplement: S1 Fig — DNA Sequence files for constructs described in Table 1. (ZIP) [file pone.0325060.s001.zip › Genbank/dna1943.gb]

LOCUS       dna1943                10738 bp ds-DNA     circular     29-MAY-2024
DEFINITION  .
ACCESSION   id
VERSION     id
COMMENT     Imported using the Genbank importer. File name:
            gg517_assembly_s2bu6d.gb description.
FEATURES             Location/Qualifiers
     primer_bind     304..323
                     /label="pBR322ori-F"
                     /ApEinfo_revcolor="#85dae9"
                     /ApEinfo_fwdcolor="#85dae9"
                     /note="ApEinfo_revcolor: #85dae9"
     CDS             739..1887
                     /label="trfA"
                     /ApEinfo_revcolor="#c7b0e3"
                     /ApEinfo_fwdcolor="#c7b0e3"
                     /note="ApEinfo_revcolor: #c7b0e3"
     CDS             739..1887
                     /ApEinfo_revcolor="#84b0dc"
                     /ApEinfo_fwdcolor="#84b0dc"
                     /translation="VNESDV*PEGIQARTDRRGVFRRGCRNHRKPHRHACAPRNLPVRRLDGPASYGQDRARQRATGSPCPARAIGRRGAFASS*TGGGRFGEVDDHRHARNYDDQEAKNRRRGPGKTGQRGQAGRVAETHEAADQGNAAFLVRYCAVAGHDASDAKRHGPLCPVHHAQQENPARGAAKQGHFPRQQGREDHLHRRRAAGRR*RTGVAAGVGVREAHPYRRADHLHVLRALPGPGLVDQWPVLHEGRGMPVAPTGDGDGLHVRPRWAPGIGVAAAPLPRPGPWQENVPLPGPDRRGNRRAVCWRPLHEIHMGEVPQAVADGPTDVRLFQLAPGAVPAQAGNLPPHVRIGFHPREEVARAGRRSLRRVARQRPGGTRLGQ**PGALQT"
     misc_feature    2033..2057
                     /label="LB T-DNA repeat"
                     /ApEinfo_revcolor="#f58a5e"
                     /ApEinfo_fwdcolor="#f58a5e"
                     /note="ApEinfo_revcolor: #f58a5e"
     primer          2035..2061
                     /label="primer_003"
                     /note="sequence: ggtggcaggatatattgtggtgtaaac"
                     /ApEinfo_revcolor="#85dae9"
                     /ApEinfo_fwdcolor="#85dae9"
     primer          2080..2100
                     /label="p"
                     /note="sequence: cttaataacacattgcggacg"
                     /ApEinfo_revcolor="#c7b0e3"
                     /ApEinfo_fwdcolor="#c7b0e3"
     primer          complement(2080..2100)
                     /label="primer_494"
                     /note="sequence: cgtccgcaatgtgttattaag"
                     /ApEinfo_revcolor="#b1ff67"
                     /ApEinfo_fwdcolor="#b1ff67"
     primer          complement(2080..2100)
                     /label="primer_468"
                     /note="sequence: cgtccgcaatgtgttattaag"
                     /ApEinfo_revcolor="#b7e6d7"
                     /ApEinfo_fwdcolor="#b7e6d7"
     primer          complement(2132..2151)
                     /label="p_444"
                     /note="sequence: TCCCCTCGAGCTCCGGATCCGAATTCGG"
                     /ApEinfo_revcolor="#d59687"
                     /ApEinfo_fwdcolor="#d59687"
     misc_feature    2138..2141
                     /label="5'OVH"
                     /ApEinfo_revcolor="#ffef86"
                     /ApEinfo_fwdcolor="#ffef86"
                     /note="ApEinfo_revcolor: #ffef86"
     misc_feature    2142..3604
                     /label="pRPL-28 promoter ?"
                     /ApEinfo_revcolor="#9eafd2"
                     /ApEinfo_fwdcolor="#9eafd2"
                     /note="ApEinfo_revcolor: #9eafd2"
     primer          complement(2244..2265)
                     /label="primer_495"
                     /note="sequence: ttaccttcaaaccggttatttc"
                     /ApEinfo_revcolor="#b7e6d7"
                     /ApEinfo_fwdcolor="#b7e6d7"
     primer          3591..3612
                     /label="p_469"
                     /note="sequence: taaaatatccgacgctctcgtg"
                     /ApEinfo_revcolor="#ff9ccd"
                     /ApEinfo_fwdcolor="#ff9ccd"
     misc_feature    3605..3608
                     /label="3'OVH"
                     /ApEinfo_revcolor="#ffef86"
                     /ApEinfo_fwdcolor="#ffef86"
                     /note="ApEinfo_revcolor: #ffef86"
     exon            3606..3665
                     /label="Translation 5664-5723"
                     /ApEinfo_revcolor="#f58a5e"
                     /ApEinfo_fwdcolor="#f58a5e"
     misc_feature    3606..3665
                     /label="spp-1 secretion signal"
                     /ApEinfo_revcolor="#faac61"
                     /ApEinfo_fwdcolor="#faac61"
                     /note="ApEinfo_revcolor: #faac61"
     CDS             3606..3665
                     /label="Translation 10-69"
                     /ApEinfo_revcolor="#9eafd2"
                     /ApEinfo_fwdcolor="#9eafd2"
                     /note="ApEinfo_revcolor: #9eafd2"
     CDS             3606..3665
                     /ApEinfo_revcolor="#84b0dc"
                     /ApEinfo_fwdcolor="#84b0dc"
                     /translation="SRE*REYSLAFFWFCLLPHL"
     primer          3613..3673
                     /label="primer_521"
                     /note="sequence: AATGACGCGAATACTCCCTTGCCTTTTTTTGGTTTTGCTTGCTGCCGCACCTTTACTCGCC"
                     /ApEinfo_revcolor="#c6c9d1"
                     /ApEinfo_fwdcolor="#c6c9d1"
     primer          3613..3697
                     /label="primer_525"
                     /note="sequence: gGGTCTCaAATGACGCGAATACTCCCTTGCCTTTTTTTGGTTTTGCTTGCTGCCGCACCTTTACTCGCCCTGACCTGTAAAACGTGCCCATTC"
                     /ApEinfo_revcolor="#b7e6d7"
                     /ApEinfo_fwdcolor="#b7e6d7"
     primer          complement(3617..3673)
                     /label="primer_522"
                     /note="sequence: ACCTGGCGAGTAAAGGTGCGGCAGCAAGCAAAACCAAAAAAAGGCAAGGGAGTATTCGCGT"
                     /ApEinfo_revcolor="#b7e6d7"
                     /ApEinfo_fwdcolor="#b7e6d7"
     misc_feature    3666..3689
                     /label="Annealing section"
                     /ApEinfo_revcolor="#c7b0e3"
                     /ApEinfo_fwdcolor="#c7b0e3"
                     /note="ApEinfo_revcolor: #c7b0e3"
     misc_feature    3666..3857
                     /label="MmTX1"
                     /ApEinfo_revcolor="#ff9ccd"
                     /ApEinfo_fwdcolor="#ff9ccd"
                     /note="ApEinfo_revcolor: #ff9ccd"
     exon            3666..3860
                     /label="Translation 5724-5918"
                     /ApEinfo_revcolor="#f8d3a9"
                     /ApEinfo_fwdcolor="#f8d3a9"
     CDS             3666..3860
                     /label="Translation 70-264"
                     /ApEinfo_revcolor="#b1ff67"
                     /ApEinfo_fwdcolor="#b1ff67"
                     /note="ApEinfo_revcolor: #b1ff67"
     CDS             3666..3860
                     /ApEinfo_revcolor="#84b0dc"
                     /ApEinfo_fwdcolor="#84b0dc"
                     /translation="YSP*PVKRAHSRPVLIQSLVQAGNLSVISVSGKNIVGNASNVAVWQIVRHLALTTLLCYAAPVTT"
     primer          3669..3697
                     /label="Primer_526"
                     /note="sequence: gGGTCTCaAATGGTACTTGCGCTTATTACCCTGGTCGTCTCGGCATTTTTAATTCCGGAGGTGTTGGCCCTGACCTGTAAAACGTGCCCATTC"
                     /ApEinfo_revcolor="#b1ff67"
                     /ApEinfo_fwdcolor="#b1ff67"
     primer          3675..3693
                     /label="primer_551"
                     /note="sequence: tgacctgtaaaacgtgccc"
                     /ApEinfo_revcolor="#9eafd2"
                     /ApEinfo_fwdcolor="#9eafd2"
     misc_feature    3861..3864
                     /label="5'OVH"
                     /ApEinfo_revcolor="#ffef86"
                     /ApEinfo_fwdcolor="#ffef86"
                     /note="ApEinfo_revcolor: #ffef86"
     misc_feature    3865..4247
                     /label="let-858 3' UTR"
                     /ApEinfo_revcolor="#ff9ccd"
                     /ApEinfo_fwdcolor="#ff9ccd"
                     /note="ApEinfo_revcolor: #ff9ccd"
     CDS             3865..4247
                     /label="Translation 18-400"
                     /ApEinfo_revcolor="#75c6a9"
                     /ApEinfo_fwdcolor="#75c6a9"
                     /note="ApEinfo_revcolor: #75c6a9"
     exon            3865..4247
                     /label="Translation 5923-6305"
                     /ApEinfo_revcolor="#d6b295"
                     /ApEinfo_fwdcolor="#d6b295"
     CDS             3865..4247
                     /ApEinfo_revcolor="#84b0dc"
                     /ApEinfo_fwdcolor="#84b0dc"
                     /translation="LSLDDRRQRR*IFKF*ILNICFFSYYLFILFVFFFLLSKKLIQSKSKHFFFSFRHPIRIPLLSSEHNVQVYLSSRFHFIRTWGELVEGGNTQKDDGNEIRTHNMQQHSIQKYGGRFKRKHKNI*RRK"
     misc_feature    4019..4021
                     /label="modified from CTC to remove BsmBi cut site"
                     /ApEinfo_revcolor="#faac61"
                     /ApEinfo_fwdcolor="#faac61"
                     /note="ApEinfo_revcolor: #faac61"
     primer          complement(4236..4259)
                     /label="primer_528"
                     /note="sequence: CAGGGTCTCAAGCGACTAGTTTTCCTTCCTCCTC"
                     /ApEinfo_revcolor="#b4abac"
                     /ApEinfo_fwdcolor="#b4abac"
     misc_feature    4268..4271
                     /label="5'OVH"
                     /ApEinfo_revcolor="#ffef86"
                     /ApEinfo_fwdcolor="#ffef86"
                     /note="ApEinfo_revcolor: #ffef86"
     misc_feature    4272..5734
                     /label="pRPL-28 promoter ?"
                     /ApEinfo_revcolor="#9eafd2"
                     /ApEinfo_fwdcolor="#9eafd2"
                     /note="ApEinfo_revcolor: #9eafd2"
     primer          complement(4374..4395)
                     /label="primer_495"
                     /note="sequence: ttaccttcaaaccggttatttc"
                     /ApEinfo_revcolor="#b7e6d7"
                     /ApEinfo_fwdcolor="#b7e6d7"
     primer          5721..5742
                     /label="p_469"
                     /note="sequence: taaaatatccgacgctctcgtg"
                     /ApEinfo_revcolor="#ff9ccd"
                     /ApEinfo_fwdcolor="#ff9ccd"
     misc_feature    5735..5738
                     /label="3'OVH"
                     /ApEinfo_revcolor="#ffef86"
                     /ApEinfo_fwdcolor="#ffef86"
                     /note="ApEinfo_revcolor: #ffef86"
     misc_feature    5735..5738
                     /label="5'OVH"
                     /ApEinfo_revcolor="#ffef86"
                     /ApEinfo_fwdcolor="#ffef86"
                     /note="ApEinfo_revcolor: #ffef86"
     misc_feature    5736..6434
                     /label="wrmscarlet"
                     /ApEinfo_revcolor="#f58a5e"
                     /ApEinfo_fwdcolor="#f58a5e"
                     /note="ApEinfo_revcolor: #f58a5e"
     misc_feature    6156..6156
                     /label="mutated g to c in text only to get gg bot to work"
                     /ApEinfo_revcolor="#b4abac"
                     /ApEinfo_fwdcolor="#b4abac"
                     /note="ApEinfo_revcolor: #b4abac"
     primer          complement(6368..6391)
                     /label="primer_498"
                     /note="sequence: AAGCTCCTCCGGTGCAGTGACGGGCGACGGACTTCTCGTATTGCTCGACGACGGTGTA"
                     /ApEinfo_revcolor="#c7b0e3"
                     /ApEinfo_fwdcolor="#c7b0e3"
     primer          complement(6368..6391)
                     /label="primer_422"
                     /note="sequence: ACCTTCCTCCGGTGCAGTGACGGGCGACGGACTTCTCGTATTGCTCGACGACGGTGTA"
                     /ApEinfo_revcolor="#85dae9"
                     /ApEinfo_fwdcolor="#85dae9"
     misc_feature    6435..6438
                     /label="3'OVH"
                     /ApEinfo_revcolor="#ffef86"
                     /ApEinfo_fwdcolor="#ffef86"
                     /note="ApEinfo_revcolor: #ffef86"
     misc_feature    6435..6438
                     /label="5'OVH"
                     /ApEinfo_revcolor="#ffef86"
                     /ApEinfo_fwdcolor="#ffef86"
                     /note="ApEinfo_revcolor: #ffef86"
     misc_feature    6439..6821
                     /label="let-858 3' UTR"
                     /ApEinfo_revcolor="#ff9ccd"
                     /ApEinfo_fwdcolor="#ff9ccd"
                     /note="ApEinfo_revcolor: #ff9ccd"
     exon            6439..6821
                     /label="Translation 2319-2701"
                     /ApEinfo_revcolor="#9eafd2"
                     /ApEinfo_fwdcolor="#9eafd2"
     CDS             6439..6821
                     /label="Translation 18-400"
                     /ApEinfo_revcolor="#75c6a9"
                     /ApEinfo_fwdcolor="#75c6a9"
                     /note="ApEinfo_revcolor: #75c6a9"
     CDS             6439..6821
                     /ApEinfo_revcolor="#84b0dc"
                     /ApEinfo_fwdcolor="#84b0dc"
                     /translation="VSLDDRRQRR*IFKF*ILNICFFSYYLFILFVFFFLLSKKLIQSKSKHFFFSFRHPIRIPLLSSEHNVQVYLSSRFHFIRTWGELVEGGNTQKDDGNEIRTHNMQQHSIQKYGGRFKRKHKNI*RRK"
     misc_feature    6593..6595
                     /label="modified from CTC to remove BsmBi cut site"
                     /ApEinfo_revcolor="#faac61"
                     /ApEinfo_fwdcolor="#faac61"
                     /note="ApEinfo_revcolor: #faac61"
     primer          complement(6810..6833)
                     /label="primer_528"
                     /note="sequence: CAGGGTCTCAAGCGACTAGTTTTCCTTCCTCCTC"
                     /ApEinfo_revcolor="#b4abac"
                     /ApEinfo_fwdcolor="#b4abac"
     misc_feature    6846..7456
                     /label="Prpl-28"
                     /ApEinfo_revcolor="#ff9ccd"
                     /ApEinfo_fwdcolor="#ff9ccd"
                     /note="ApEinfo_revcolor: #ff9ccd"
     primer          6849..6871
                     /label="p_445"
                     /note="sequence: GGATCCGGAGCTCGAGGGGAGAAAATGC"
                     /ApEinfo_revcolor="#d6b295"
                     /ApEinfo_fwdcolor="#d6b295"
     primer          6850..6871
                     /label="primer_527"
                     /note="sequence: gGGTCTCaGGACCTCGAGGGGAGAAAATGC"
                     /ApEinfo_revcolor="#b1ff67"
                     /ApEinfo_fwdcolor="#b1ff67"
     primer          6850..6871
                     /label="p532"
                     /note="sequence: gGGTCTCaGGAGCTCGAGGGGAGAAAATGC"
                     /ApEinfo_revcolor="#ffef86"
                     /ApEinfo_fwdcolor="#ffef86"
     primer          7410..7431
                     /label="p_469"
                     /note="sequence: taaaatatccgacgctctcgtg"
                     /ApEinfo_revcolor="#ff9ccd"
                     /ApEinfo_fwdcolor="#ff9ccd"
     primer          complement(7445..7465)
                     /label="p_446"
                     /note="sequence: GACCATtaagcGGTACCTTTTTTTCTGAGCC"
                     /ApEinfo_revcolor="#f8d3a9"
                     /ApEinfo_fwdcolor="#f8d3a9"
     primer          complement(7446..7465)
                     /label="p_446"
                     /note="sequence: ACCATtaagcGGTACCTTTTTTTCTGAGC"
                     /ApEinfo_revcolor="#b4abac"
                     /ApEinfo_fwdcolor="#b4abac"
     misc_feature    7460..7658
                     /label="puroR"
                     /ApEinfo_revcolor="#c6c9d1"
                     /ApEinfo_fwdcolor="#c6c9d1"
                     /note="ApEinfo_revcolor: #c6c9d1"
     misc_feature    7709..7909
                     /label="puroR"
                     /ApEinfo_revcolor="#b4abac"
                     /ApEinfo_fwdcolor="#b4abac"
                     /note="ApEinfo_revcolor: #b4abac"
     misc_feature    7961..8161
                     /label="puroR"
                     /ApEinfo_revcolor="#c6c9d1"
                     /ApEinfo_fwdcolor="#c6c9d1"
                     /note="ApEinfo_revcolor: #c6c9d1"
     misc_feature    8190..8572
                     /label="let-585 UTR"
                     /ApEinfo_revcolor="#ff9ccd"
                     /ApEinfo_fwdcolor="#ff9ccd"
                     /note="ApEinfo_revcolor: #ff9ccd"
     primer          complement(8561..8587)
                     /label="primer_528"
                     /note="sequence: CAGGGTCTCAAGCGACTAGTTTTCCTTCCTCCTC"
                     /ApEinfo_revcolor="#b4abac"
                     /ApEinfo_fwdcolor="#b4abac"
     primer          complement(8639..8661)
                     /label="primer_491"
                     /note="sequence: cgccaatatatcctgtcaaacac"
                     /ApEinfo_revcolor="#75c6a9"
                     /ApEinfo_fwdcolor="#75c6a9"
     misc_feature    8640..8664
                     /label="RB T-DNA repeat"
                     /ApEinfo_revcolor="#b1ff67"
                     /ApEinfo_fwdcolor="#b1ff67"
                     /note="ApEinfo_revcolor: #b1ff67"
     primer          complement(8700..8720)
                     /label="primer_004"
                     /note="sequence: ttcacgcccttttaaatatcc"
                     /ApEinfo_revcolor="#85dae9"
                     /ApEinfo_fwdcolor="#85dae9"
     rep_origin      8752..9462
                     /label="oriV"
                     /ApEinfo_revcolor="#f58a5e"
                     /ApEinfo_fwdcolor="#f58a5e"
                     /note="ApEinfo_revcolor: #f58a5e"
     promoter        9483..9587
                     /label="AmpR promoter"
                     /ApEinfo_revcolor="#b1ff67"
                     /ApEinfo_fwdcolor="#b1ff67"
                     /note="ApEinfo_revcolor: #b1ff67"
     CDS             9588..10382
                     /label="KanR"
                     /ApEinfo_revcolor="#75c6a9"
                     /ApEinfo_fwdcolor="#75c6a9"
                     /note="ApEinfo_revcolor: #75c6a9"
     CDS             9588..10382
                     /ApEinfo_revcolor="#84b0dc"
                     /ApEinfo_fwdcolor="#84b0dc"
                     /translation="EYG*NENITGIEKTDRKIPLRKRYGRNVSC*GI*AGGRK*KPIFKNDGQPV*RDHL*CGTGKGHDAMAGRKAACSKGPAL*TA*WLEQSAHE*GRWRPLLGRV*R*TKP*KDYRAVCGVHQALSLHRHIGLSLYE*LRQPLSRIGLLTE*RSGRCGLRKLGRGHSI*RSARAV*FFKDGKARRGTCLFPRRPGRQQHLCERWQSKWLY*SWEKRQGGQVV*HCLLRPVAQGGYRGRTVCRAIF*LTGDQA*LGENKILYFTG*IV"
     rep_origin      10553..403
                     /label="ori"
                     /ApEinfo_revcolor="#d59687"
                     /ApEinfo_fwdcolor="#d59687"
                     /note="ApEinfo_revcolor: #d59687"
ORIGIN
        1 agaactctgt agcaccgcct acatacctcg ctctgctaat cctgttacca gtggctgctg
       61 ccagtggcga taagtcgtgt cttaccgggt tggactcaag acgatagtta ccggataagg
      121 cgcagcggtc gggctgaacg gggggttcgt gcacacagcc cagcttggag cgaacgacct
      181 acaccgaact gagataccta cagcgtgagc tatgagaaag cgccacgctt cccgaaggga
      241 gaaaggcgga caggtatccg gtaagcggca gggtcggaac aggagagcgc acgagggagc
      301 ttccaggggg aaacgcctgg tatctttata gtcctgtcgg gtttcgccac ctctgacttg
      361 agcgtcgatt tttgtgatgc tcgtcagggg ggcggagcct atggaaaaac gccagcaacg
      421 cggccttttt acggttcctg gcagatccta gatgtggcgc aacgatgccg gcgacaagca
      481 ggagcgcacc gacttcttcc gcatcaagtg ttttggctct caggccgagg cccacggcaa
      541 gtatttgggc aaggggtcgc tggtattcgt gcagggcaag attcggaata ccaagtacga
      601 gaaggacggc cagacggtct acgggaccga cttcattgcc gataaggtgg attatctgga
      661 caccaaggca ccaggcgggt caaatcagga ataagggcac attgccccgg cgtgagtcgg
      721 ggcaatcccg caaggagggt gaatgaatcg gacgtttgac cggaaggcat acaggcaaga
      781 actgatcgac gcggggtttt ccgccgagga tgccgaaacc atcgcaagcc gcaccgtcat
      841 gcgtgcgccc cgcgaaacct tccagtccgt cggctcgatg gtccagcaag ctacggccaa
      901 gatcgagcgc gacagcgtgc aactggctcc ccctgccctg cccgcgccat cggccgccgt
      961 ggagcgttcg cgtcgtcttg aacaggaggc ggcaggtttg gcgaagtcga tgaccatcga
     1021 cacgcgagga actatgacga ccaagaagcg aaaaaccgcc ggcgaggacc tggcaaaaca
     1081 ggtcagcgag gccaagcagg ccgcgttgct gaaacacacg aagcagcaga tcaaggaaat
     1141 gcagctttcc ttgttcgata ttgcgccgtg gccggacacg atgcgagcga tgccaaacga
     1201 cacggcccgc tctgccctgt tcaccacgcg caacaagaaa atcccgcgcg aggcgctgca
     1261 aaacaaggtc attttccacg tcaacaagga cgtgaagatc acctacaccg gcgtcgagct
     1321 gcgggccgac gatgacgaac tggtgtggca gcaggtgttg gagtacgcga agcgcacccc
     1381 tatcggcgag ccgatcacct tcacgttcta cgagctttgc caggacctgg gctggtcgat
     1441 caatggccgg tattacacga aggccgagga atgcctgtcg cgcctacagg cgacggcgat
     1501 gggcttcacg tccgaccgcg ttgggcacct ggaatcggtg tcgctgctgc accgcttccg
     1561 cgtcctggac cgtggcaaga aaacgtcccg ttgccaggtc ctgatcgacg aggaaatcgt
     1621 cgtgctgttt gctggcgacc actacacgaa attcatatgg gagaagtacc gcaagctgtc
     1681 gccgacggcc cgacggatgt tcgactattt cagctcgcac cgggagccgt acccgctcaa
     1741 gctggaaacc ttccgcctca tgtgcggatc ggattccacc cgcgtgaaga agtggcgcga
     1801 gcaggtcggc gaagcctgcg aagagttgcg aggcagcggc ctggtggaac acgcctgggt
     1861 caatgatgac ctggtgcatt gcaaacgcta gggccttgtg gggtcagttc cggctggggg
     1921 ttcagcagcc cctgctcgga tctgttggac cggacagtag tcatggttga tgggctgcct
     1981 gtatcgagtg gtgattttgt gccgagctgc cggtcgggga gctgttggct ggctggtggc
     2041 aggatatatt gtggtgtaaa caaattgacg cttagacaac ttaataacac attgcggacg
     2101 tttttaatgt actggggttg aacactctgt gccgaattcg gatccggagc tgcagtttgt
     2161 gcaacaaatt gaggaaggca ttctagagaa gaatttcggc atttcgcaat gatacaaaat
     2221 gaagagaata aggaaatgac ggtgaaataa ccggtttgaa ggtaaaaatg ataaagtaga
     2281 caattgaatt tttctagttc attctccaac aataaattca caacaaaaca aatctgccta
     2341 gataaaaaac taaaagatat atcaagaata catctagaat cctttgctgt agaagaattg
     2401 ctcaataaga acacgtggag ctcctttaat tttgatacga cctttcaact catcgacgtg
     2461 actggcgatc gaatgtccaa gatgttcttc aagataggag cggagatcat tttcgcaagc
     2521 ctgaaagata tttatgttga ttcaggattt aataatgttc ccaacttaca aaaatgtctc
     2581 cgtcgacgtt tctgatagtt actagctcga cataatcaaa atccaacgtt ttctcattca
     2641 gtaaatccct ttttcgttcc aaataaagag gaagaagatg gtcatgacga cgtcgaatgt
     2701 agtattgatg tgtcttggct gcttctgaaa tatttcgatg cggtatgaat ttaatctgta
     2761 tatacctgtc ggtggtgtcc atccgcttgg tgtaggatac ttttcgtgct caggaacatt
     2821 cggcaccact tctattggca tcaatctttc cacatacgac caatcgatag gagcttcttc
     2881 gaccgttgca agacttctgg ctgtaattgc tagtagaaaa attatatgat aataaataac
     2941 ttacactttt cagggagagc atgtttccat ggattttccc aaagtttctc agctttttcg
     3001 actgaagttg ttgaaaaaga caacctggaa actgctcgag gggagaaaat gcggagagaa
     3061 gaacccagca tcttaataaa attatataat tttgaataaa atcaaattaa aaataagatt
     3121 aattgaaaca caacaataga atgcagaaaa ttactcataa gaaataattt attttgaaag
     3181 aagttgtgtc gatttacgat aaaaactaca cgcaaacgag gctccgcgtt tacaccgttt
     3241 ggcaatggag cgcgcttgct attagatttt aggccagctc aacgaaagtt taatttattt
     3301 ttcttctttt tttccatttt tttgagtaaa atatcgaatt ttttgtatta attctgtaaa
     3361 ttttataatt tgcaactatt ttggcgtatt ctgcttgttt ttatcagcga atttttatgc
     3421 atttcagtca aaagtttgag caggaaaaat gacatttagg actttgtaaa attgtattct
     3481 taaatttgct tgaaaaccta cgtgtacaat tgattttatt gaatttttct tacgtttccc
     3541 gttgtatctt attgtattta actttcatca taaaataatt tatttccagg taaaatatcc
     3601 gacgctctcg tgaatgacgc gaatactccc ttgccttttt ttggttttgc ttgctgccgc
     3661 acctttactc gccctgacct gtaaaacgtg cccattcacg acctgtccta attcagagtc
     3721 ttgtccaggc gggcaatcta tctgttatca gcgtaagtgg gaagaacatc gtggggaacg
     3781 catcgaacgt cgctgtgtgg caaattgtcc ggcatttggc tctcacgaca cttctctgtt
     3841 atgctgcacc cgtgacaact gtaactgagc ttggatgatc gacgccaacg tcgttgaatt
     3901 ttcaaatttt aaatactgaa tatttgtttt ttttcctatt atttatttat tctctttgtg
     3961 ttttttttct tgctttctaa aaaattaatt caatccaaat ctaaacattt ttttttctct
     4021 ttccgtcacc caattcgtat tccgctcctc tcatctgaac acaatgtgca agtttattta
     4081 tcttctcgct ttcatttcat taggacgtgg ggggaattgg tggaaggggg aaacacacaa
     4141 aaggatgatg gaaatgaaat aaggacacac aatatgcaac aacattcaat tcagaaatat
     4201 ggaggaaggt ttaaaagaaa acataaaaat atatagagga ggaaggaaaa ctagtcgctg
     4261 caagaattca agcttggagc tgcagtttgt gcaacaaatt gaggaaggca ttctagagaa
     4321 gaatttcggc atttcgcaat gatacaaaat gaagagaata aggaaatgac ggtgaaataa
     4381 ccggtttgaa ggtaaaaatg ataaagtaga caattgaatt tttctagttc attctccaac
     4441 aataaattca caacaaaaca aatctgccta gataaaaaac taaaagatat atcaagaata
     4501 catctagaat cctttgctgt agaagaattg ctcaataaga acacgtggag ctcctttaat
     4561 tttgatacga cctttcaact catcgacgtg actggcgatc gaatgtccaa gatgttcttc
     4621 aagataggag cggagatcat tttcgcaagc ctgaaagata tttatgttga ttcaggattt
     4681 aataatgttc ccaacttaca aaaatgtctc cgtcgacgtt tctgatagtt actagctcga
     4741 cataatcaaa atccaacgtt ttctcattca gtaaatccct ttttcgttcc aaataaagag
     4801 gaagaagatg gtcatgacga cgtcgaatgt agtattgatg tgtcttggct gcttctgaaa
     4861 tatttcgatg cggtatgaat ttaatctgta tatacctgtc ggtggtgtcc atccgcttgg
     4921 tgtaggatac ttttcgtgct caggaacatt cggcaccact tctattggca tcaatctttc
     4981 cacatacgac caatcgatag gagcttcttc gaccgttgca agacttctgg ctgtaattgc
     5041 tagtagaaaa attatatgat aataaataac ttacactttt cagggagagc atgtttccat
     5101 ggattttccc aaagtttctc agctttttcg actgaagttg ttgaaaaaga caacctggaa
     5161 actgctcgag gggagaaaat gcggagagaa gaacccagca tcttaataaa attatataat
     5221 tttgaataaa atcaaattaa aaataagatt aattgaaaca caacaataga atgcagaaaa
     5281 ttactcataa gaaataattt attttgaaag aagttgtgtc gatttacgat aaaaactaca
     5341 cgcaaacgag gctccgcgtt tacaccgttt ggcaatggag cgcgcttgct attagatttt
     5401 aggccagctc aacgaaagtt taatttattt ttcttctttt tttccatttt tttgagtaaa
     5461 atatcgaatt ttttgtatta attctgtaaa ttttataatt tgcaactatt ttggcgtatt
     5521 ctgcttgttt ttatcagcga atttttatgc atttcagtca aaagtttgag caggaaaaat
     5581 gacatttagg actttgtaaa attgtattct taaatttgct tgaaaaccta cgtgtacaat
     5641 tgattttatt gaatttttct tacgtttccc gttgtatctt attgtattta actttcatca
     5701 taaaataatt tatttccagg taaaatatcc gacgctctcg tgaatggtca gcaagggaga
     5761 ggcagttatc aaggagttca tgcgtttcaa ggtccacatg gagggatcca tgaacggaca
     5821 cgagttcgag atcgagggag agggagaggg acgtccatac gagggaaccc aaaccgccaa
     5881 gctcaaggtc accaagggag gaccactccc attctcctgg gacatcctct ccccacaatt
     5941 catgtacgga tcccgtgcct tcaccaagca cccagccgac atcccagact actacaagca
     6001 atccttccca gagggattca agtgggagcg tgtcatgaac ttcgaggacg gaggagccgt
     6061 caccgtcacc caagacacct ccctcgagga cggaaccctc atctacaagg tcaagctccg
     6121 tggaaccaac ttcccaccag acggaccagt catgcaaaac aagaccatgg gatgggaggc
     6181 ctccaccgag cgtctctacc cagaggacgg agtcctcaag ggagacatca agatggccct
     6241 ccgtctcaag gacggaggac gttacctcgc cgacttcaag accacctaca aggccaagaa
     6301 gccagtccaa atgccaggag cctacaacgt cgaccgtaag ctcgacatca cctcccacaa
     6361 cgaggactac accgtcgtcg agcaatacga gcgttccgag ggacgtcact ccaccggagg
     6421 aatggacgag ctctacaagt aagcttggat gatcgacgcc aacgtcgttg aattttcaaa
     6481 ttttaaatac tgaatatttg ttttttttcc tattatttat ttattctctt tgtgtttttt
     6541 ttcttgcttt ctaaaaaatt aattcaatcc aaatctaaac attttttttt ctctttccgt
     6601 cacccaattc gtattccgct cctctcatct gaacacaatg tgcaagttta tttatcttct
     6661 cgctttcatt tcattaggac gtggggggaa ttggtggaag ggggaaacac acaaaaggat
     6721 gatggaaatg aaataaggac acacaatatg caacaacatt caattcagaa atatggagga
     6781 aggtttaaaa gaaaacataa aaatatatag aggaggaagg aaaactagtc gctactagaa
     6841 ttcgagctcg gagctcgagg ggagaaaatg cggagagaag aacccagcat cttaataaaa
     6901 ttatataatt ttgaataaaa tcaaattaaa aataagatta attgaaacac aacaatagaa
     6961 tgcagaaaat tactcataag aaataattta ttttgaaaga agttgtgtcg atttacgata
     7021 aaaactacac gcaaacgagg ctccgcgttt acaccgtttg gcaatggagc gcgcttgcta
     7081 ttagatttta ggccagctca acgaaagttt aatttatttt tcttcttttt ttccattttt
     7141 ttgagtaaaa tatcgaattt tttgtattaa ttctgtaaat tttataattt gcaactattt
     7201 tggcgtattc tgcttgtttt tatcagcgaa tttttatgca tttcagtcaa aagtttgagc
     7261 aggaaaaatg acatttagga ctttgtaaaa ttgtattctt aaatttgctt gaaaacctac
     7321 gtgtacaatt gattttattg aatttttctt acgtttcccg ttgtatctta ttgtatttaa
     7381 ctttcatcat aaaataattt atttccaggt aaaatatccg acgctctcgt ggatccccgg
     7441 gattggctca gaaaaaaagg taccgaccat gaccgagtac aagcccacgg tgcgcctcgc
     7501 cacccgcgac gacgtcccca gggccgtacg caccctcgcc gccgcgttcg ccgactaccc
     7561 cgccacgcgc cacaccgtcg atccggaccg ccacatcgag cgggtcaccg agctgcaaga
     7621 actcttcctc acgcgcgtcg ggctcgacat cggcaaggtg tgggtcggta agtttaaaca
     7681 tatatatact aactaaccct gattatttaa attttcagcg gacgacggcg ccgcggtggc
     7741 ggtctggacc acgccggaga gcgtcgaagc gggggcggtg ttcgccgaga tcggcccgcg
     7801 catggccgag ttgagcggtt cccggctggc cgcgcagcaa cagatggaag gcctcctggc
     7861 gccgcaccgg cccaaggagc ccgcgtggtt cctggccacc gtcggcgtct cgcccgacgt
     7921 aagtttaaac atgattttac taactaacta atctgattta aattttcagc accagggcaa
     7981 gggtctgggc agcgccgtcg tgctccccgg agtggaggcg gccgagcgcg ccggggtgcc
     8041 cgccttcctg Gagacctccg cgccccgcaa cctccccttc tacgagcggc tcggcttcac
     8101 cgtcaccgcc gacgtcgagg tgcccgaagg accgcgcacc tggtgcatga cccgcaagcc
     8161 cggtgcctga tgagctagcc ggccatacaa gtaatccgga tgatcgacgc caacgtcgtt
     8221 gaattttcaa attttaaata ctgaatattt gttttttttc ctattattta tttattctct
     8281 ttgtgttttt tttcttgctt tctaaaaaat taattcaatc caaatctaaa catttttttt
     8341 tctctttccg tctcccaatt cgtattccgc tcctctcatc tgaacacaat gtgcaagttt
     8401 atttatcttc tcgctttcat ttcattagga cgtgggggga attggtggaa gggggaaaca
     8461 cacaaaagga tgatggaaat gaaataagga cacacaatat gcaacaacat tcaattcaga
     8521 aatatggagg aaggtttaaa agaaaacata aaaatatata gaggaggaag gaaaactagt
     8581 cgctttacga ggatgcacat gtgaccgagg gacacgaagt gatccgttta aactatcagt
     8641 gtttgacagg atatattggc gggtaaacct aagagaaaag agcgtttatt agaataatcg
     8701 gatatttaaa agggcgtgaa aaggtttatc cgttcgtcca tttgtatgtg ccagccgcct
     8761 ttgcgacgct caccgggctg gttgccctcg ccgctgggct ggcggccgtc tatggccctg
     8821 caaacgcgcc agaaacgccg tcgaagccgt gtgcgagaca ccgcggccgc cggcgttgtg
     8881 gatacctcgc ggaaaacttg gccctcactg acagatgagg ggcggacgtt gacacttgag
     8941 gggccgactc acccggcgcg gcgttgacag atgaggggca ggctcgattt cggccggcga
     9001 cgtggagctg gccagcctcg caaatcggcg aaaacgcctg attttacgcg agtttcccac
     9061 agatgatgtg gacaagcctg gggataagtg ccctgcggta ttgacacttg aggggcgcga
     9121 ctactgacag atgaggggcg cgatccttga cacttgaggg gcagagtgct gacagatgag
     9181 gggcgcacct attgacattt gaggggctgt ccacaggcag aaaatccagc atttgcaagg
     9241 gtttccgccc gtttttcggc caccgctaac ctgtctttta acctgctttt aaaccaatat
     9301 ttataaacct tgtttttaac cagggctgcg ccctgtgcgc gtgaccgcgc acgccgaagg
     9361 ggggtgcccc cccttctcga accctcccgg cccgctaacg cgggcctccc atccccccag
     9421 gggctgcgcc cctcggccgc gaacggcctc accccaaaaa tggcagcgct ggccaattcc
     9481 cgagtgcgcg gaacccctat ttgtttattt ttctaaatac attcaaatat gtatccgctc
     9541 atgagacaat aaccctgata aatgcttcaa taatattgaa aaaggaagag tatggctaaa
     9601 atgagaatat caccggaatt gaaaaaactg atcgaaaaat accgctgcgt aaaagatacg
     9661 gaaggaatgt ctcctgctaa ggtatataag ctggtgggag aaaatgaaaa cctatattta
     9721 aaaatgacgg acagccggta taaagggacc acctatgatg tggaacggga aaaggacatg
     9781 atgctatggc tggaaggaaa gctgcctgtt ccaaaggtcc tgcactttga acggcatgat
     9841 ggctggagca atctgctcat gagtgaggcc gatggcgtcc tttgctcgga agagtatgaa
     9901 gatgaacaaa gccctgaaaa gattatcgag ctgtatgcgg agtgcatcag gctctttcac
     9961 tccatcgaca tatcggattg tccctatacg aatagcttag acagccgctt agccgaattg
    10021 gattacttac tgaataacga tctggccgat gtggattgcg aaaactggga agaggacact
    10081 ccatttaaag atccgcgcga gctgtatgat tttttaaaga cggaaaagcc cgaagaggaa
    10141 cttgtctttt cccacggcga cctgggagac agcaacatct ttgtgaaaga tggcaaagta
    10201 agtggcttta ttgatcttgg gagaagcggc agggcggaca agtggtatga cattgccttc
    10261 tgcgtccggt cgctcaggga ggatatcggg gaagaacagt atgtcgagct attttttgac
    10321 ttactgggga tcaagcctga ttgggagaaa ataaaatatt atattttact ggatgaattg
    10381 ttttagctgt cagaccaagt ttactcatat atactttaga ttgatttaaa acttcatttt
    10441 taatttaaaa ggatctaggt gaagatcctt tttgataatc tcatgaccaa aatcccttaa
    10501 cgtgagtttt cgttccactg agcgtcagac cccgtagaaa agatcaaagg atcttcttga
    10561 gatccttttt ttctgcgcgt aatctgctgc ttgcaaacaa aaaaaccacc gctaccagcg
    10621 gtggtttgtt tgccggatca agagctacca actctttttc cgaaggtaac tggcttcagc
    10681 agagcgcaga taccaaatac tgtccttcta gtgtagccgt agttaggcca ccacttca
//
