# Supplementary material for: Screening conditions and constructs for attempted genetic transformation of C. elegans by Agrobacterium
Source: PLoS One. 2025 May 27;20(5):e0325060. doi: 10.1371/journal.pone.0325060 (PMC12111652; doi:10.1371/journal.pone.0325060)
Supplement: S1 Fig — DNA Sequence files for constructs described in Table 1. (ZIP) [file pone.0325060.s001.zip › Genbank/dna1944.gb]

LOCUS       dna1944                10738 bp ds-DNA     circular     29-MAY-2024
DEFINITION  .
ACCESSION   id
VERSION     id
COMMENT     Imported using the Genbank importer. File name:
            gg518_assembly_g4xsuw.gb description.
FEATURES             Location/Qualifiers
     primer          complement(30..50)
                     /label="primer_004"
                     /note="sequence: ttcacgcccttttaaatatcc"
                     /ApEinfo_revcolor="#85dae9"
                     /ApEinfo_fwdcolor="#85dae9"
     rep_origin      82..792
                     /label="oriV"
                     /ApEinfo_revcolor="#f58a5e"
                     /ApEinfo_fwdcolor="#f58a5e"
                     /note="ApEinfo_revcolor: #f58a5e"
     promoter        813..917
                     /label="AmpR promoter"
                     /ApEinfo_revcolor="#b1ff67"
                     /ApEinfo_fwdcolor="#b1ff67"
                     /note="ApEinfo_revcolor: #b1ff67"
     CDS             918..1712
                     /label="KanR"
                     /ApEinfo_revcolor="#75c6a9"
                     /ApEinfo_fwdcolor="#75c6a9"
                     /note="ApEinfo_revcolor: #75c6a9"
     CDS             918..1712
                     /ApEinfo_revcolor="#84b0dc"
                     /ApEinfo_fwdcolor="#84b0dc"
                     /translation="EYG*NENITGIEKTDRKIPLRKRYGRNVSC*GI*AGGRK*KPIFKNDGQPV*RDHL*CGTGKGHDAMAGRKAACSKGPAL*TA*WLEQSAHE*GRWRPLLGRV*R*TKP*KDYRAVCGVHQALSLHRHIGLSLYE*LRQPLSRIGLLTE*RSGRCGLRKLGRGHSI*RSARAV*FFKDGKARRGTCLFPRRPGRQQHLCERWQSKWLY*SWEKRQGGQVV*HCLLRPVAQGGYRGRTVCRAIF*LTGDQA*LGENKILYFTG*IV"
     rep_origin      1883..2471
                     /label="ori"
                     /ApEinfo_revcolor="#d59687"
                     /ApEinfo_fwdcolor="#d59687"
                     /note="ApEinfo_revcolor: #d59687"
     primer_bind     2372..2391
                     /label="pBR322ori-F"
                     /ApEinfo_revcolor="#85dae9"
                     /ApEinfo_fwdcolor="#85dae9"
                     /note="ApEinfo_revcolor: #85dae9"
     CDS             2807..3955
                     /label="trfA"
                     /ApEinfo_revcolor="#c7b0e3"
                     /ApEinfo_fwdcolor="#c7b0e3"
                     /note="ApEinfo_revcolor: #c7b0e3"
     CDS             2807..3955
                     /ApEinfo_revcolor="#84b0dc"
                     /ApEinfo_fwdcolor="#84b0dc"
                     /translation="VNESDV*PEGIQARTDRRGVFRRGCRNHRKPHRHACAPRNLPVRRLDGPASYGQDRARQRATGSPCPARAIGRRGAFASS*TGGGRFGEVDDHRHARNYDDQEAKNRRRGPGKTGQRGQAGRVAETHEAADQGNAAFLVRYCAVAGHDASDAKRHGPLCPVHHAQQENPARGAAKQGHFPRQQGREDHLHRRRAAGRR*RTGVAAGVGVREAHPYRRADHLHVLRALPGPGLVDQWPVLHEGRGMPVAPTGDGDGLHVRPRWAPGIGVAAAPLPRPGPWQENVPLPGPDRRGNRRAVCWRPLHEIHMGEVPQAVADGPTDVRLFQLAPGAVPAQAGNLPPHVRIGFHPREEVARAGRRSLRRVARQRPGGTRLGQ**PGALQT"
     misc_feature    4101..4125
                     /label="LB T-DNA repeat"
                     /ApEinfo_revcolor="#f58a5e"
                     /ApEinfo_fwdcolor="#f58a5e"
                     /note="ApEinfo_revcolor: #f58a5e"
     primer          4103..4129
                     /label="primer_003"
                     /note="sequence: ggtggcaggatatattgtggtgtaaac"
                     /ApEinfo_revcolor="#85dae9"
                     /ApEinfo_fwdcolor="#85dae9"
     primer          4103..4129
                     /label="primer_003"
                     /note="sequence: ggtggcaggatatattgtggtgtaaac"
                     /ApEinfo_revcolor="#85dae9"
                     /ApEinfo_fwdcolor="#85dae9"
     primer          4148..4168
                     /label="p"
                     /note="sequence: cttaataacacattgcggacg"
                     /ApEinfo_revcolor="#c7b0e3"
                     /ApEinfo_fwdcolor="#c7b0e3"
     primer          complement(4148..4168)
                     /label="primer_494"
                     /note="sequence: cgtccgcaatgtgttattaag"
                     /ApEinfo_revcolor="#b1ff67"
                     /ApEinfo_fwdcolor="#b1ff67"
     primer          complement(4148..4168)
                     /label="primer_468"
                     /note="sequence: cgtccgcaatgtgttattaag"
                     /ApEinfo_revcolor="#b7e6d7"
                     /ApEinfo_fwdcolor="#b7e6d7"
     primer          complement(4200..4219)
                     /label="p_444"
                     /note="sequence: TCCCCTCGAGCTCCGGATCCGAATTCGG"
                     /ApEinfo_revcolor="#d59687"
                     /ApEinfo_fwdcolor="#d59687"
     misc_feature    4206..4209
                     /label="5'OVH"
                     /ApEinfo_revcolor="#ffef86"
                     /ApEinfo_fwdcolor="#ffef86"
                     /note="ApEinfo_revcolor: #ffef86"
     misc_feature    4210..5672
                     /label="pRPL-28 promoter ?"
                     /ApEinfo_revcolor="#9eafd2"
                     /ApEinfo_fwdcolor="#9eafd2"
                     /note="ApEinfo_revcolor: #9eafd2"
     primer          complement(4312..4333)
                     /label="primer_495"
                     /note="sequence: ttaccttcaaaccggttatttc"
                     /ApEinfo_revcolor="#b7e6d7"
                     /ApEinfo_fwdcolor="#b7e6d7"
     primer          5659..5680
                     /label="p_469"
                     /note="sequence: taaaatatccgacgctctcgtg"
                     /ApEinfo_revcolor="#ff9ccd"
                     /ApEinfo_fwdcolor="#ff9ccd"
     misc_feature    5673..5676
                     /label="3'OVH"
                     /ApEinfo_revcolor="#ffef86"
                     /ApEinfo_fwdcolor="#ffef86"
                     /note="ApEinfo_revcolor: #ffef86"
     misc_feature    5674..5733
                     /label="clec-1 secretion signal"
                     /ApEinfo_revcolor="#b1ff67"
                     /ApEinfo_fwdcolor="#b1ff67"
                     /note="ApEinfo_revcolor: #b1ff67"
     CDS             5674..5733
                     /label="Translation 10-69"
                     /ApEinfo_revcolor="#f8d3a9"
                     /ApEinfo_fwdcolor="#f8d3a9"
                     /note="ApEinfo_revcolor: #f8d3a9"
     exon            5674..5733
                     /label="Translation 5746-5805"
                     /ApEinfo_revcolor="#faac61"
                     /ApEinfo_fwdcolor="#faac61"
     CDS             5674..5733
                     /ApEinfo_revcolor="#84b0dc"
                     /ApEinfo_fwdcolor="#84b0dc"
                     /translation="SREWYLRLLPWSSRHF*FRR"
     primer          5681..5741
                     /label="p_523"
                     /note="sequence: AATGGTACTTGCGCTTATTACCCTGGTCGTCTCGGCATTTTTAATTCCGGAGGTGTTGGCC"
                     /ApEinfo_revcolor="#c6c9d1"
                     /ApEinfo_fwdcolor="#c6c9d1"
     primer          5681..5765
                     /label="Primer_526"
                     /note="sequence: gGGTCTCaAATGGTACTTGCGCTTATTACCCTGGTCGTCTCGGCATTTTTAATTCCGGAGGTGTTGGCCCTGACCTGTAAAACGTGCCCATTC"
                     /ApEinfo_revcolor="#b1ff67"
                     /ApEinfo_fwdcolor="#b1ff67"
     primer          complement(5685..5741)
                     /label="p_524"
                     /note="sequence: ACCTGGCCAACACCTCCGGAATTAAAAATGCCGAGACGACCAGGGTAATAAGCGCAAGTAC"
                     /ApEinfo_revcolor="#d59687"
                     /ApEinfo_fwdcolor="#d59687"
     misc_feature    5734..5757
                     /label="Annealing section"
                     /ApEinfo_revcolor="#c7b0e3"
                     /ApEinfo_fwdcolor="#c7b0e3"
                     /note="ApEinfo_revcolor: #c7b0e3"
     misc_feature    5734..5925
                     /label="MmTX1"
                     /ApEinfo_revcolor="#ff9ccd"
                     /ApEinfo_fwdcolor="#ff9ccd"
                     /note="ApEinfo_revcolor: #ff9ccd"
     CDS             5734..5928
                     /label="Translation 70-264"
                     /ApEinfo_revcolor="#9eafd2"
                     /ApEinfo_fwdcolor="#9eafd2"
                     /note="ApEinfo_revcolor: #9eafd2"
     exon            5734..5928
                     /label="Translation 5806-6000"
                     /ApEinfo_revcolor="#d6b295"
                     /ApEinfo_fwdcolor="#d6b295"
     CDS             5734..5928
                     /ApEinfo_revcolor="#84b0dc"
                     /ApEinfo_fwdcolor="#84b0dc"
                     /translation="CWP*PVKRAHSRPVLIQSLVQAGNLSVISVSGKNIVGNASNVAVWQIVRHLALTTLLCYAAPVTT"
     primer          5737..5765
                     /label="primer_525"
                     /note="sequence: gGGTCTCaAATGACGCGAATACTCCCTTGCCTTTTTTTGGTTTTGCTTGCTGCCGCACCTTTACTCGCCCTGACCTGTAAAACGTGCCCATTC"
                     /ApEinfo_revcolor="#b7e6d7"
                     /ApEinfo_fwdcolor="#b7e6d7"
     primer          5743..5761
                     /label="primer_551"
                     /note="sequence: tgacctgtaaaacgtgccc"
                     /ApEinfo_revcolor="#9eafd2"
                     /ApEinfo_fwdcolor="#9eafd2"
     misc_feature    5929..5932
                     /label="5'OVH"
                     /ApEinfo_revcolor="#ffef86"
                     /ApEinfo_fwdcolor="#ffef86"
                     /note="ApEinfo_revcolor: #ffef86"
     misc_feature    5933..6315
                     /label="let-858 3' UTR"
                     /ApEinfo_revcolor="#ff9ccd"
                     /ApEinfo_fwdcolor="#ff9ccd"
                     /note="ApEinfo_revcolor: #ff9ccd"
     exon            5933..6315
                     /label="Translation 6005-6387"
                     /ApEinfo_revcolor="#b4abac"
                     /ApEinfo_fwdcolor="#b4abac"
     CDS             5933..6315
                     /label="Translation 18-400"
                     /ApEinfo_revcolor="#d59687"
                     /ApEinfo_fwdcolor="#d59687"
                     /note="ApEinfo_revcolor: #d59687"
     CDS             5933..6315
                     /ApEinfo_revcolor="#84b0dc"
                     /ApEinfo_fwdcolor="#84b0dc"
                     /translation="LSLDDRRQRR*IFKF*ILNICFFSYYLFILFVFFFLLSKKLIQSKSKHFFFSFRHPIRIPLLSSEHNVQVYLSSRFHFIRTWGELVEGGNTQKDDGNEIRTHNMQQHSIQKYGGRFKRKHKNI*RRK"
     misc_feature    6087..6089
                     /label="modified from CTC to remove BsmBi cut site"
                     /ApEinfo_revcolor="#faac61"
                     /ApEinfo_fwdcolor="#faac61"
                     /note="ApEinfo_revcolor: #faac61"
     primer          complement(6304..6327)
                     /label="primer_528"
                     /note="sequence: CAGGGTCTCAAGCGACTAGTTTTCCTTCCTCCTC"
                     /ApEinfo_revcolor="#b4abac"
                     /ApEinfo_fwdcolor="#b4abac"
     primer          complement(6304..6337)
                     /label="primer_528"
                     /note="sequence: CAGGGTCTCAAGCGACTAGTTTTCCTTCCTCCTC"
                     /ApEinfo_revcolor="#b4abac"
                     /ApEinfo_fwdcolor="#b4abac"
     misc_feature    6336..6339
                     /label="5'OVH"
                     /ApEinfo_revcolor="#ffef86"
                     /ApEinfo_fwdcolor="#ffef86"
                     /note="ApEinfo_revcolor: #ffef86"
     misc_feature    6340..7802
                     /label="pRPL-28 promoter ?"
                     /ApEinfo_revcolor="#9eafd2"
                     /ApEinfo_fwdcolor="#9eafd2"
                     /note="ApEinfo_revcolor: #9eafd2"
     primer          complement(6442..6463)
                     /label="primer_495"
                     /note="sequence: ttaccttcaaaccggttatttc"
                     /ApEinfo_revcolor="#b7e6d7"
                     /ApEinfo_fwdcolor="#b7e6d7"
     primer          7789..7810
                     /label="p_469"
                     /note="sequence: taaaatatccgacgctctcgtg"
                     /ApEinfo_revcolor="#ff9ccd"
                     /ApEinfo_fwdcolor="#ff9ccd"
     misc_feature    7803..7806
                     /label="3'OVH"
                     /ApEinfo_revcolor="#ffef86"
                     /ApEinfo_fwdcolor="#ffef86"
                     /note="ApEinfo_revcolor: #ffef86"
     misc_feature    7803..7806
                     /label="5'OVH"
                     /ApEinfo_revcolor="#ffef86"
                     /ApEinfo_fwdcolor="#ffef86"
                     /note="ApEinfo_revcolor: #ffef86"
     misc_feature    7804..8502
                     /label="wrmscarlet"
                     /ApEinfo_revcolor="#f58a5e"
                     /ApEinfo_fwdcolor="#f58a5e"
                     /note="ApEinfo_revcolor: #f58a5e"
     misc_feature    8224..8224
                     /label="mutated g to c in text only to get gg bot to work"
                     /ApEinfo_revcolor="#b4abac"
                     /ApEinfo_fwdcolor="#b4abac"
                     /note="ApEinfo_revcolor: #b4abac"
     primer          complement(8436..8459)
                     /label="primer_498"
                     /note="sequence: AAGCTCCTCCGGTGCAGTGACGGGCGACGGACTTCTCGTATTGCTCGACGACGGTGTA"
                     /ApEinfo_revcolor="#c7b0e3"
                     /ApEinfo_fwdcolor="#c7b0e3"
     primer          complement(8436..8459)
                     /label="primer_422"
                     /note="sequence: ACCTTCCTCCGGTGCAGTGACGGGCGACGGACTTCTCGTATTGCTCGACGACGGTGTA"
                     /ApEinfo_revcolor="#85dae9"
                     /ApEinfo_fwdcolor="#85dae9"
     misc_feature    8503..8506
                     /label="3'OVH"
                     /ApEinfo_revcolor="#ffef86"
                     /ApEinfo_fwdcolor="#ffef86"
                     /note="ApEinfo_revcolor: #ffef86"
     misc_feature    8503..8506
                     /label="5'OVH"
                     /ApEinfo_revcolor="#ffef86"
                     /ApEinfo_fwdcolor="#ffef86"
                     /note="ApEinfo_revcolor: #ffef86"
     CDS             8507..8889
                     /label="Translation 18-400"
                     /ApEinfo_revcolor="#75c6a9"
                     /ApEinfo_fwdcolor="#75c6a9"
                     /note="ApEinfo_revcolor: #75c6a9"
     misc_feature    8507..8889
                     /label="let-858 3' UTR"
                     /ApEinfo_revcolor="#ff9ccd"
                     /ApEinfo_fwdcolor="#ff9ccd"
                     /note="ApEinfo_revcolor: #ff9ccd"
     exon            8507..8889
                     /label="Translation 2319-2701"
                     /ApEinfo_revcolor="#9eafd2"
                     /ApEinfo_fwdcolor="#9eafd2"
     CDS             8507..8889
                     /ApEinfo_revcolor="#84b0dc"
                     /ApEinfo_fwdcolor="#84b0dc"
                     /translation="VSLDDRRQRR*IFKF*ILNICFFSYYLFILFVFFFLLSKKLIQSKSKHFFFSFRHPIRIPLLSSEHNVQVYLSSRFHFIRTWGELVEGGNTQKDDGNEIRTHNMQQHSIQKYGGRFKRKHKNI*RRK"
     misc_feature    8661..8663
                     /label="modified from CTC to remove BsmBi cut site"
                     /ApEinfo_revcolor="#faac61"
                     /ApEinfo_fwdcolor="#faac61"
                     /note="ApEinfo_revcolor: #faac61"
     primer          complement(8878..8901)
                     /label="primer_528"
                     /note="sequence: CAGGGTCTCAAGCGACTAGTTTTCCTTCCTCCTC"
                     /ApEinfo_revcolor="#b4abac"
                     /ApEinfo_fwdcolor="#b4abac"
     misc_feature    8914..9524
                     /label="Prpl-28"
                     /ApEinfo_revcolor="#ff9ccd"
                     /ApEinfo_fwdcolor="#ff9ccd"
                     /note="ApEinfo_revcolor: #ff9ccd"
     primer          8917..8939
                     /label="p_445"
                     /note="sequence: GGATCCGGAGCTCGAGGGGAGAAAATGC"
                     /ApEinfo_revcolor="#d6b295"
                     /ApEinfo_fwdcolor="#d6b295"
     primer          8918..8939
                     /label="primer_527"
                     /note="sequence: gGGTCTCaGGACCTCGAGGGGAGAAAATGC"
                     /ApEinfo_revcolor="#b1ff67"
                     /ApEinfo_fwdcolor="#b1ff67"
     primer          8918..8939
                     /label="p532"
                     /note="sequence: gGGTCTCaGGAGCTCGAGGGGAGAAAATGC"
                     /ApEinfo_revcolor="#ffef86"
                     /ApEinfo_fwdcolor="#ffef86"
     primer          9478..9499
                     /label="p_469"
                     /note="sequence: taaaatatccgacgctctcgtg"
                     /ApEinfo_revcolor="#ff9ccd"
                     /ApEinfo_fwdcolor="#ff9ccd"
     primer          complement(9513..9533)
                     /label="p_446"
                     /note="sequence: GACCATtaagcGGTACCTTTTTTTCTGAGCC"
                     /ApEinfo_revcolor="#f8d3a9"
                     /ApEinfo_fwdcolor="#f8d3a9"
     primer          complement(9514..9533)
                     /label="p_446"
                     /note="sequence: ACCATtaagcGGTACCTTTTTTTCTGAGC"
                     /ApEinfo_revcolor="#b4abac"
                     /ApEinfo_fwdcolor="#b4abac"
     misc_feature    9528..9726
                     /label="puroR"
                     /ApEinfo_revcolor="#c6c9d1"
                     /ApEinfo_fwdcolor="#c6c9d1"
                     /note="ApEinfo_revcolor: #c6c9d1"
     misc_feature    9777..9977
                     /label="puroR"
                     /ApEinfo_revcolor="#b4abac"
                     /ApEinfo_fwdcolor="#b4abac"
                     /note="ApEinfo_revcolor: #b4abac"
     misc_feature    10029..10229
                     /label="puroR"
                     /ApEinfo_revcolor="#c6c9d1"
                     /ApEinfo_fwdcolor="#c6c9d1"
                     /note="ApEinfo_revcolor: #c6c9d1"
     misc_feature    10258..10640
                     /label="let-585 UTR"
                     /ApEinfo_revcolor="#ff9ccd"
                     /ApEinfo_fwdcolor="#ff9ccd"
                     /note="ApEinfo_revcolor: #ff9ccd"
     primer          complement(10629..10655)
                     /label="primer_528"
                     /note="sequence: CAGGGTCTCAAGCGACTAGTTTTCCTTCCTCCTC"
                     /ApEinfo_revcolor="#b4abac"
                     /ApEinfo_fwdcolor="#b4abac"
     primer          complement(10707..10729)
                     /label="primer_491"
                     /note="sequence: cgccaatatatcctgtcaaacac"
                     /ApEinfo_revcolor="#75c6a9"
                     /ApEinfo_fwdcolor="#75c6a9"
     primer          complement(10707..10729)
                     /label="primer_491"
                     /note="sequence: cgccaatatatcctgtcaaacac"
                     /ApEinfo_revcolor="#75c6a9"
                     /ApEinfo_fwdcolor="#75c6a9"
     misc_feature    10708..10732
                     /label="RB T-DNA repeat"
                     /ApEinfo_revcolor="#b1ff67"
                     /ApEinfo_fwdcolor="#b1ff67"
                     /note="ApEinfo_revcolor: #b1ff67"
ORIGIN
        1 aagagaaaag agcgtttatt agaataatcg gatatttaaa agggcgtgaa aaggtttatc
       61 cgttcgtcca tttgtatgtg ccagccgcct ttgcgacgct caccgggctg gttgccctcg
      121 ccgctgggct ggcggccgtc tatggccctg caaacgcgcc agaaacgccg tcgaagccgt
      181 gtgcgagaca ccgcggccgc cggcgttgtg gatacctcgc ggaaaacttg gccctcactg
      241 acagatgagg ggcggacgtt gacacttgag gggccgactc acccggcgcg gcgttgacag
      301 atgaggggca ggctcgattt cggccggcga cgtggagctg gccagcctcg caaatcggcg
      361 aaaacgcctg attttacgcg agtttcccac agatgatgtg gacaagcctg gggataagtg
      421 ccctgcggta ttgacacttg aggggcgcga ctactgacag atgaggggcg cgatccttga
      481 cacttgaggg gcagagtgct gacagatgag gggcgcacct attgacattt gaggggctgt
      541 ccacaggcag aaaatccagc atttgcaagg gtttccgccc gtttttcggc caccgctaac
      601 ctgtctttta acctgctttt aaaccaatat ttataaacct tgtttttaac cagggctgcg
      661 ccctgtgcgc gtgaccgcgc acgccgaagg ggggtgcccc cccttctcga accctcccgg
      721 cccgctaacg cgggcctccc atccccccag gggctgcgcc cctcggccgc gaacggcctc
      781 accccaaaaa tggcagcgct ggccaattcc cgagtgcgcg gaacccctat ttgtttattt
      841 ttctaaatac attcaaatat gtatccgctc atgagacaat aaccctgata aatgcttcaa
      901 taatattgaa aaaggaagag tatggctaaa atgagaatat caccggaatt gaaaaaactg
      961 atcgaaaaat accgctgcgt aaaagatacg gaaggaatgt ctcctgctaa ggtatataag
     1021 ctggtgggag aaaatgaaaa cctatattta aaaatgacgg acagccggta taaagggacc
     1081 acctatgatg tggaacggga aaaggacatg atgctatggc tggaaggaaa gctgcctgtt
     1141 ccaaaggtcc tgcactttga acggcatgat ggctggagca atctgctcat gagtgaggcc
     1201 gatggcgtcc tttgctcgga agagtatgaa gatgaacaaa gccctgaaaa gattatcgag
     1261 ctgtatgcgg agtgcatcag gctctttcac tccatcgaca tatcggattg tccctatacg
     1321 aatagcttag acagccgctt agccgaattg gattacttac tgaataacga tctggccgat
     1381 gtggattgcg aaaactggga agaggacact ccatttaaag atccgcgcga gctgtatgat
     1441 tttttaaaga cggaaaagcc cgaagaggaa cttgtctttt cccacggcga cctgggagac
     1501 agcaacatct ttgtgaaaga tggcaaagta agtggcttta ttgatcttgg gagaagcggc
     1561 agggcggaca agtggtatga cattgccttc tgcgtccggt cgctcaggga ggatatcggg
     1621 gaagaacagt atgtcgagct attttttgac ttactgggga tcaagcctga ttgggagaaa
     1681 ataaaatatt atattttact ggatgaattg ttttagctgt cagaccaagt ttactcatat
     1741 atactttaga ttgatttaaa acttcatttt taatttaaaa ggatctaggt gaagatcctt
     1801 tttgataatc tcatgaccaa aatcccttaa cgtgagtttt cgttccactg agcgtcagac
     1861 cccgtagaaa agatcaaagg atcttcttga gatccttttt ttctgcgcgt aatctgctgc
     1921 ttgcaaacaa aaaaaccacc gctaccagcg gtggtttgtt tgccggatca agagctacca
     1981 actctttttc cgaaggtaac tggcttcagc agagcgcaga taccaaatac tgtccttcta
     2041 gtgtagccgt agttaggcca ccacttcaag aactctgtag caccgcctac atacctcgct
     2101 ctgctaatcc tgttaccagt ggctgctgcc agtggcgata agtcgtgtct taccgggttg
     2161 gactcaagac gatagttacc ggataaggcg cagcggtcgg gctgaacggg gggttcgtgc
     2221 acacagccca gcttggagcg aacgacctac accgaactga gatacctaca gcgtgagcta
     2281 tgagaaagcg ccacgcttcc cgaagggaga aaggcggaca ggtatccggt aagcggcagg
     2341 gtcggaacag gagagcgcac gagggagctt ccagggggaa acgcctggta tctttatagt
     2401 cctgtcgggt ttcgccacct ctgacttgag cgtcgatttt tgtgatgctc gtcagggggg
     2461 cggagcctat ggaaaaacgc cagcaacgcg gcctttttac ggttcctggc agatcctaga
     2521 tgtggcgcaa cgatgccggc gacaagcagg agcgcaccga cttcttccgc atcaagtgtt
     2581 ttggctctca ggccgaggcc cacggcaagt atttgggcaa ggggtcgctg gtattcgtgc
     2641 agggcaagat tcggaatacc aagtacgaga aggacggcca gacggtctac gggaccgact
     2701 tcattgccga taaggtggat tatctggaca ccaaggcacc aggcgggtca aatcaggaat
     2761 aagggcacat tgccccggcg tgagtcgggg caatcccgca aggagggtga atgaatcgga
     2821 cgtttgaccg gaaggcatac aggcaagaac tgatcgacgc ggggttttcc gccgaggatg
     2881 ccgaaaccat cgcaagccgc accgtcatgc gtgcgccccg cgaaaccttc cagtccgtcg
     2941 gctcgatggt ccagcaagct acggccaaga tcgagcgcga cagcgtgcaa ctggctcccc
     3001 ctgccctgcc cgcgccatcg gccgccgtgg agcgttcgcg tcgtcttgaa caggaggcgg
     3061 caggtttggc gaagtcgatg accatcgaca cgcgaggaac tatgacgacc aagaagcgaa
     3121 aaaccgccgg cgaggacctg gcaaaacagg tcagcgaggc caagcaggcc gcgttgctga
     3181 aacacacgaa gcagcagatc aaggaaatgc agctttcctt gttcgatatt gcgccgtggc
     3241 cggacacgat gcgagcgatg ccaaacgaca cggcccgctc tgccctgttc accacgcgca
     3301 acaagaaaat cccgcgcgag gcgctgcaaa acaaggtcat tttccacgtc aacaaggacg
     3361 tgaagatcac ctacaccggc gtcgagctgc gggccgacga tgacgaactg gtgtggcagc
     3421 aggtgttgga gtacgcgaag cgcaccccta tcggcgagcc gatcaccttc acgttctacg
     3481 agctttgcca ggacctgggc tggtcgatca atggccggta ttacacgaag gccgaggaat
     3541 gcctgtcgcg cctacaggcg acggcgatgg gcttcacgtc cgaccgcgtt gggcacctgg
     3601 aatcggtgtc gctgctgcac cgcttccgcg tcctggaccg tggcaagaaa acgtcccgtt
     3661 gccaggtcct gatcgacgag gaaatcgtcg tgctgtttgc tggcgaccac tacacgaaat
     3721 tcatatggga gaagtaccgc aagctgtcgc cgacggcccg acggatgttc gactatttca
     3781 gctcgcaccg ggagccgtac ccgctcaagc tggaaacctt ccgcctcatg tgcggatcgg
     3841 attccacccg cgtgaagaag tggcgcgagc aggtcggcga agcctgcgaa gagttgcgag
     3901 gcagcggcct ggtggaacac gcctgggtca atgatgacct ggtgcattgc aaacgctagg
     3961 gccttgtggg gtcagttccg gctgggggtt cagcagcccc tgctcggatc tgttggaccg
     4021 gacagtagtc atggttgatg ggctgcctgt atcgagtggt gattttgtgc cgagctgccg
     4081 gtcggggagc tgttggctgg ctggtggcag gatatattgt ggtgtaaaca aattgacgct
     4141 tagacaactt aataacacat tgcggacgtt tttaatgtac tggggttgaa cactctgtgc
     4201 cgaattcgga tccggagctg cagtttgtgc aacaaattga ggaaggcatt ctagagaaga
     4261 atttcggcat ttcgcaatga tacaaaatga agagaataag gaaatgacgg tgaaataacc
     4321 ggtttgaagg taaaaatgat aaagtagaca attgaatttt tctagttcat tctccaacaa
     4381 taaattcaca acaaaacaaa tctgcctaga taaaaaacta aaagatatat caagaataca
     4441 tctagaatcc tttgctgtag aagaattgct caataagaac acgtggagct cctttaattt
     4501 tgatacgacc tttcaactca tcgacgtgac tggcgatcga atgtccaaga tgttcttcaa
     4561 gataggagcg gagatcattt tcgcaagcct gaaagatatt tatgttgatt caggatttaa
     4621 taatgttccc aacttacaaa aatgtctccg tcgacgtttc tgatagttac tagctcgaca
     4681 taatcaaaat ccaacgtttt ctcattcagt aaatcccttt ttcgttccaa ataaagagga
     4741 agaagatggt catgacgacg tcgaatgtag tattgatgtg tcttggctgc ttctgaaata
     4801 tttcgatgcg gtatgaattt aatctgtata tacctgtcgg tggtgtccat ccgcttggtg
     4861 taggatactt ttcgtgctca ggaacattcg gcaccacttc tattggcatc aatctttcca
     4921 catacgacca atcgatagga gcttcttcga ccgttgcaag acttctggct gtaattgcta
     4981 gtagaaaaat tatatgataa taaataactt acacttttca gggagagcat gtttccatgg
     5041 attttcccaa agtttctcag ctttttcgac tgaagttgtt gaaaaagaca acctggaaac
     5101 tgctcgaggg gagaaaatgc ggagagaaga acccagcatc ttaataaaat tatataattt
     5161 tgaataaaat caaattaaaa ataagattaa ttgaaacaca acaatagaat gcagaaaatt
     5221 actcataaga aataatttat tttgaaagaa gttgtgtcga tttacgataa aaactacacg
     5281 caaacgaggc tccgcgttta caccgtttgg caatggagcg cgcttgctat tagattttag
     5341 gccagctcaa cgaaagttta atttattttt cttctttttt tccatttttt tgagtaaaat
     5401 atcgaatttt ttgtattaat tctgtaaatt ttataatttg caactatttt ggcgtattct
     5461 gcttgttttt atcagcgaat ttttatgcat ttcagtcaaa agtttgagca ggaaaaatga
     5521 catttaggac tttgtaaaat tgtattctta aatttgcttg aaaacctacg tgtacaattg
     5581 attttattga atttttctta cgtttcccgt tgtatcttat tgtatttaac tttcatcata
     5641 aaataattta tttccaggta aaatatccga cgctctcgtg aatggtactt gcgcttatta
     5701 ccctggtcgt ctcggcattt ttaattccgg aggtgttggc cctgacctgt aaaacgtgcc
     5761 cattcacgac ctgtcctaat tcagagtctt gtccaggcgg gcaatctatc tgttatcagc
     5821 gtaagtggga agaacatcgt ggggaacgca tcgaacgtcg ctgtgtggca aattgtccgg
     5881 catttggctc tcacgacact tctctgttat gctgcacccg tgacaactgt aactgagctt
     5941 ggatgatcga cgccaacgtc gttgaatttt caaattttaa atactgaata tttgtttttt
     6001 ttcctattat ttatttattc tctttgtgtt ttttttcttg ctttctaaaa aattaattca
     6061 atccaaatct aaacattttt ttttctcttt ccgtcaccca attcgtattc cgctcctctc
     6121 atctgaacac aatgtgcaag tttatttatc ttctcgcttt catttcatta ggacgtgggg
     6181 ggaattggtg gaagggggaa acacacaaaa ggatgatgga aatgaaataa ggacacacaa
     6241 tatgcaacaa cattcaattc agaaatatgg aggaaggttt aaaagaaaac ataaaaatat
     6301 atagaggagg aaggaaaact agtcgctgca agaattcaag cttggagctg cagtttgtgc
     6361 aacaaattga ggaaggcatt ctagagaaga atttcggcat ttcgcaatga tacaaaatga
     6421 agagaataag gaaatgacgg tgaaataacc ggtttgaagg taaaaatgat aaagtagaca
     6481 attgaatttt tctagttcat tctccaacaa taaattcaca acaaaacaaa tctgcctaga
     6541 taaaaaacta aaagatatat caagaataca tctagaatcc tttgctgtag aagaattgct
     6601 caataagaac acgtggagct cctttaattt tgatacgacc tttcaactca tcgacgtgac
     6661 tggcgatcga atgtccaaga tgttcttcaa gataggagcg gagatcattt tcgcaagcct
     6721 gaaagatatt tatgttgatt caggatttaa taatgttccc aacttacaaa aatgtctccg
     6781 tcgacgtttc tgatagttac tagctcgaca taatcaaaat ccaacgtttt ctcattcagt
     6841 aaatcccttt ttcgttccaa ataaagagga agaagatggt catgacgacg tcgaatgtag
     6901 tattgatgtg tcttggctgc ttctgaaata tttcgatgcg gtatgaattt aatctgtata
     6961 tacctgtcgg tggtgtccat ccgcttggtg taggatactt ttcgtgctca ggaacattcg
     7021 gcaccacttc tattggcatc aatctttcca catacgacca atcgatagga gcttcttcga
     7081 ccgttgcaag acttctggct gtaattgcta gtagaaaaat tatatgataa taaataactt
     7141 acacttttca gggagagcat gtttccatgg attttcccaa agtttctcag ctttttcgac
     7201 tgaagttgtt gaaaaagaca acctggaaac tgctcgaggg gagaaaatgc ggagagaaga
     7261 acccagcatc ttaataaaat tatataattt tgaataaaat caaattaaaa ataagattaa
     7321 ttgaaacaca acaatagaat gcagaaaatt actcataaga aataatttat tttgaaagaa
     7381 gttgtgtcga tttacgataa aaactacacg caaacgaggc tccgcgttta caccgtttgg
     7441 caatggagcg cgcttgctat tagattttag gccagctcaa cgaaagttta atttattttt
     7501 cttctttttt tccatttttt tgagtaaaat atcgaatttt ttgtattaat tctgtaaatt
     7561 ttataatttg caactatttt ggcgtattct gcttgttttt atcagcgaat ttttatgcat
     7621 ttcagtcaaa agtttgagca ggaaaaatga catttaggac tttgtaaaat tgtattctta
     7681 aatttgcttg aaaacctacg tgtacaattg attttattga atttttctta cgtttcccgt
     7741 tgtatcttat tgtatttaac tttcatcata aaataattta tttccaggta aaatatccga
     7801 cgctctcgtg aatggtcagc aagggagagg cagttatcaa ggagttcatg cgtttcaagg
     7861 tccacatgga gggatccatg aacggacacg agttcgagat cgagggagag ggagagggac
     7921 gtccatacga gggaacccaa accgccaagc tcaaggtcac caagggagga ccactcccat
     7981 tctcctggga catcctctcc ccacaattca tgtacggatc ccgtgccttc accaagcacc
     8041 cagccgacat cccagactac tacaagcaat ccttcccaga gggattcaag tgggagcgtg
     8101 tcatgaactt cgaggacgga ggagccgtca ccgtcaccca agacacctcc ctcgaggacg
     8161 gaaccctcat ctacaaggtc aagctccgtg gaaccaactt cccaccagac ggaccagtca
     8221 tgcaaaacaa gaccatggga tgggaggcct ccaccgagcg tctctaccca gaggacggag
     8281 tcctcaaggg agacatcaag atggccctcc gtctcaagga cggaggacgt tacctcgccg
     8341 acttcaagac cacctacaag gccaagaagc cagtccaaat gccaggagcc tacaacgtcg
     8401 accgtaagct cgacatcacc tcccacaacg aggactacac cgtcgtcgag caatacgagc
     8461 gttccgaggg acgtcactcc accggaggaa tggacgagct ctacaagtaa gcttggatga
     8521 tcgacgccaa cgtcgttgaa ttttcaaatt ttaaatactg aatatttgtt ttttttccta
     8581 ttatttattt attctctttg tgtttttttt cttgctttct aaaaaattaa ttcaatccaa
     8641 atctaaacat ttttttttct ctttccgtca cccaattcgt attccgctcc tctcatctga
     8701 acacaatgtg caagtttatt tatcttctcg ctttcatttc attaggacgt ggggggaatt
     8761 ggtggaaggg ggaaacacac aaaaggatga tggaaatgaa ataaggacac acaatatgca
     8821 acaacattca attcagaaat atggaggaag gtttaaaaga aaacataaaa atatatagag
     8881 gaggaaggaa aactagtcgc tactagaatt cgagctcgga gctcgagggg agaaaatgcg
     8941 gagagaagaa cccagcatct taataaaatt atataatttt gaataaaatc aaattaaaaa
     9001 taagattaat tgaaacacaa caatagaatg cagaaaatta ctcataagaa ataatttatt
     9061 ttgaaagaag ttgtgtcgat ttacgataaa aactacacgc aaacgaggct ccgcgtttac
     9121 accgtttggc aatggagcgc gcttgctatt agattttagg ccagctcaac gaaagtttaa
     9181 tttatttttc ttcttttttt ccattttttt gagtaaaata tcgaattttt tgtattaatt
     9241 ctgtaaattt tataatttgc aactattttg gcgtattctg cttgttttta tcagcgaatt
     9301 tttatgcatt tcagtcaaaa gtttgagcag gaaaaatgac atttaggact ttgtaaaatt
     9361 gtattcttaa atttgcttga aaacctacgt gtacaattga ttttattgaa tttttcttac
     9421 gtttcccgtt gtatcttatt gtatttaact ttcatcataa aataatttat ttccaggtaa
     9481 aatatccgac gctctcgtgg atccccggga ttggctcaga aaaaaaggta ccgaccatga
     9541 ccgagtacaa gcccacggtg cgcctcgcca cccgcgacga cgtccccagg gccgtacgca
     9601 ccctcgccgc cgcgttcgcc gactaccccg ccacgcgcca caccgtcgat ccggaccgcc
     9661 acatcgagcg ggtcaccgag ctgcaagaac tcttcctcac gcgcgtcggg ctcgacatcg
     9721 gcaaggtgtg ggtcggtaag tttaaacata tatatactaa ctaaccctga ttatttaaat
     9781 tttcagcgga cgacggcgcc gcggtggcgg tctggaccac gccggagagc gtcgaagcgg
     9841 gggcggtgtt cgccgagatc ggcccgcgca tggccgagtt gagcggttcc cggctggccg
     9901 cgcagcaaca gatggaaggc ctcctggcgc cgcaccggcc caaggagccc gcgtggttcc
     9961 tggccaccgt cggcgtctcg cccgacgtaa gtttaaacat gattttacta actaactaat
    10021 ctgatttaaa ttttcagcac cagggcaagg gtctgggcag cgccgtcgtg ctccccggag
    10081 tggaggcggc cgagcgcgcc ggggtgcccg ccttcctgca gacctccgcg ccccgcaacc
    10141 tccccttcta cgagcggctc ggcttcaccg tcaccgccga cgtcgaggtg cccgaaggac
    10201 cgcgcacctg gtgcatgacc cgcaagcccg gtgcctgatg agctagccgg ccatacaagt
    10261 aatccggatg atcgacgcca acgtcgttga attttcaaat tttaaatact gaatatttgt
    10321 tttttttcct attatttatt tattctcttt gtgttttttt tcttgctttc taaaaaatta
    10381 attcaatcca aatctaaaca tttttttttc tctttccgtc tcccaattcg tattccgctc
    10441 ctctcatctg aacacaatgt gcaagtttat ttatcttctc gctttcattt cattaggacg
    10501 tggggggaat tggtggaagg gggaaacaca caaaaggatg atggaaatga aataaggaca
    10561 cacaatatgc aacaacattc aattcagaaa tatggaggaa ggtttaaaag aaaacataaa
    10621 aatatataga ggaggaagga aaactagtcg ctttacgagg atgcacatgt gaccgaggga
    10681 cacgaagtga tccgtttaaa ctatcagtgt ttgacaggat atattggcgg gtaaacct
//
