# Supplementary material for: Screening conditions and constructs for attempted genetic transformation of C. elegans by Agrobacterium
Source: PLoS One. 2025 May 27;20(5):e0325060. doi: 10.1371/journal.pone.0325060 (PMC12111652; doi:10.1371/journal.pone.0325060)
Supplement: S1 Fig — DNA Sequence files for constructs described in Table 1. (ZIP) [file pone.0325060.s001.zip › Genbank/dna1945.gb]

LOCUS       dna1945                10681 bp ds-DNA     circular     29-MAY-2024
DEFINITION  .
ACCESSION   id
VERSION     id
COMMENT     Imported using the Genbank importer. File name:
            gg519_assembly_dlioo9.gb description.
FEATURES             Location/Qualifiers
     rep_origin      12..722
                     /label="oriV"
                     /ApEinfo_revcolor="#f58a5e"
                     /ApEinfo_fwdcolor="#f58a5e"
                     /note="ApEinfo_revcolor: #f58a5e"
     promoter        743..847
                     /label="AmpR promoter"
                     /ApEinfo_revcolor="#b1ff67"
                     /ApEinfo_fwdcolor="#b1ff67"
                     /note="ApEinfo_revcolor: #b1ff67"
     CDS             848..1642
                     /label="KanR"
                     /ApEinfo_revcolor="#75c6a9"
                     /ApEinfo_fwdcolor="#75c6a9"
                     /note="ApEinfo_revcolor: #75c6a9"
     CDS             848..1642
                     /ApEinfo_revcolor="#84b0dc"
                     /ApEinfo_fwdcolor="#84b0dc"
                     /translation="EYG*NENITGIEKTDRKIPLRKRYGRNVSC*GI*AGGRK*KPIFKNDGQPV*RDHL*CGTGKGHDAMAGRKAACSKGPAL*TA*WLEQSAHE*GRWRPLLGRV*R*TKP*KDYRAVCGVHQALSLHRHIGLSLYE*LRQPLSRIGLLTE*RSGRCGLRKLGRGHSI*RSARAV*FFKDGKARRGTCLFPRRPGRQQHLCERWQSKWLY*SWEKRQGGQVV*HCLLRPVAQGGYRGRTVCRAIF*LTGDQA*LGENKILYFTG*IV"
     rep_origin      1813..2401
                     /label="ori"
                     /ApEinfo_revcolor="#d59687"
                     /ApEinfo_fwdcolor="#d59687"
                     /note="ApEinfo_revcolor: #d59687"
     primer_bind     2302..2321
                     /label="pBR322ori-F"
                     /ApEinfo_revcolor="#85dae9"
                     /ApEinfo_fwdcolor="#85dae9"
                     /note="ApEinfo_revcolor: #85dae9"
     CDS             2737..3885
                     /label="trfA"
                     /ApEinfo_revcolor="#c7b0e3"
                     /ApEinfo_fwdcolor="#c7b0e3"
                     /note="ApEinfo_revcolor: #c7b0e3"
     CDS             2737..3885
                     /ApEinfo_revcolor="#84b0dc"
                     /ApEinfo_fwdcolor="#84b0dc"
                     /translation="VNESDV*PEGIQARTDRRGVFRRGCRNHRKPHRHACAPRNLPVRRLDGPASYGQDRARQRATGSPCPARAIGRRGAFASS*TGGGRFGEVDDHRHARNYDDQEAKNRRRGPGKTGQRGQAGRVAETHEAADQGNAAFLVRYCAVAGHDASDAKRHGPLCPVHHAQQENPARGAAKQGHFPRQQGREDHLHRRRAAGRR*RTGVAAGVGVREAHPYRRADHLHVLRALPGPGLVDQWPVLHEGRGMPVAPTGDGDGLHVRPRWAPGIGVAAAPLPRPGPWQENVPLPGPDRRGNRRAVCWRPLHEIHMGEVPQAVADGPTDVRLFQLAPGAVPAQAGNLPPHVRIGFHPREEVARAGRRSLRRVARQRPGGTRLGQ**PGALQT"
     misc_feature    4031..4055
                     /label="LB T-DNA repeat"
                     /ApEinfo_revcolor="#f58a5e"
                     /ApEinfo_fwdcolor="#f58a5e"
                     /note="ApEinfo_revcolor: #f58a5e"
     primer          4033..4059
                     /label="primer_003"
                     /note="sequence: ggtggcaggatatattgtggtgtaaac"
                     /ApEinfo_revcolor="#85dae9"
                     /ApEinfo_fwdcolor="#85dae9"
     primer          4078..4098
                     /label="p"
                     /note="sequence: cttaataacacattgcggacg"
                     /ApEinfo_revcolor="#c7b0e3"
                     /ApEinfo_fwdcolor="#c7b0e3"
     primer          complement(4078..4098)
                     /label="primer_468"
                     /note="sequence: cgtccgcaatgtgttattaag"
                     /ApEinfo_revcolor="#b7e6d7"
                     /ApEinfo_fwdcolor="#b7e6d7"
     primer          complement(4078..4098)
                     /label="primer_494"
                     /note="sequence: cgtccgcaatgtgttattaag"
                     /ApEinfo_revcolor="#b1ff67"
                     /ApEinfo_fwdcolor="#b1ff67"
     primer          complement(4130..4149)
                     /label="p_444"
                     /note="sequence: TCCCCTCGAGCTCCGGATCCGAATTCGG"
                     /ApEinfo_revcolor="#d59687"
                     /ApEinfo_fwdcolor="#d59687"
     misc_feature    4136..4139
                     /label="5'OVH"
                     /ApEinfo_revcolor="#ffef86"
                     /ApEinfo_fwdcolor="#ffef86"
                     /note="ApEinfo_revcolor: #ffef86"
     misc_feature    4140..5602
                     /label="pRPL-28 promoter ?"
                     /ApEinfo_revcolor="#9eafd2"
                     /ApEinfo_fwdcolor="#9eafd2"
                     /note="ApEinfo_revcolor: #9eafd2"
     primer          complement(4242..4263)
                     /label="primer_495"
                     /note="sequence: ttaccttcaaaccggttatttc"
                     /ApEinfo_revcolor="#b7e6d7"
                     /ApEinfo_fwdcolor="#b7e6d7"
     primer          5589..5610
                     /label="p_469"
                     /note="sequence: taaaatatccgacgctctcgtg"
                     /ApEinfo_revcolor="#ff9ccd"
                     /ApEinfo_fwdcolor="#ff9ccd"
     misc_feature    5603..5606
                     /label="3'OVH"
                     /ApEinfo_revcolor="#ffef86"
                     /ApEinfo_fwdcolor="#ffef86"
                     /note="ApEinfo_revcolor: #ffef86"
     misc_feature    5607..5798
                     /label="MmTX1"
                     /ApEinfo_revcolor="#ff9ccd"
                     /ApEinfo_fwdcolor="#ff9ccd"
                     /note="ApEinfo_revcolor: #ff9ccd"
     primer          5615..5638
                     /label="Primer_526"
                     /note="sequence: gGGTCTCaAATGGTACTTGCGCTTATTACCCTGGTCGTCTCGGCATTTTTAATTCCGGAGGTGTTGGCCCTGACCTGTAAAACGTGCCCATTC"
                     /ApEinfo_revcolor="#b1ff67"
                     /ApEinfo_fwdcolor="#b1ff67"
     primer          5615..5638
                     /label="primer_525"
                     /note="sequence: gGGTCTCaAATGACGCGAATACTCCCTTGCCTTTTTTTGGTTTTGCTTGCTGCCGCACCTTTACTCGCCCTGACCTGTAAAACGTGCCCATTC"
                     /ApEinfo_revcolor="#b7e6d7"
                     /ApEinfo_fwdcolor="#b7e6d7"
     primer          5616..5634
                     /label="primer_551"
                     /note="sequence: tgacctgtaaaacgtgccc"
                     /ApEinfo_revcolor="#9eafd2"
                     /ApEinfo_fwdcolor="#9eafd2"
     misc_feature    5802..5805
                     /label="5'OVH"
                     /ApEinfo_revcolor="#ffef86"
                     /ApEinfo_fwdcolor="#ffef86"
                     /note="ApEinfo_revcolor: #ffef86"
     CDS             5806..6188
                     /label="Translation 18-400"
                     /ApEinfo_revcolor="#85dae9"
                     /ApEinfo_fwdcolor="#85dae9"
                     /note="ApEinfo_revcolor: #85dae9"
     misc_feature    5806..6188
                     /label="let-858 3' UTR"
                     /ApEinfo_revcolor="#ff9ccd"
                     /ApEinfo_fwdcolor="#ff9ccd"
                     /note="ApEinfo_revcolor: #ff9ccd"
     exon            5806..6188
                     /label="Translation 1809-2191"
                     /ApEinfo_revcolor="#b4abac"
                     /ApEinfo_fwdcolor="#b4abac"
     CDS             5806..6188
                     /ApEinfo_revcolor="#84b0dc"
                     /ApEinfo_fwdcolor="#84b0dc"
                     /translation="LSLDDRRQRR*IFKF*ILNICFFSYYLFILFVFFFLLSKKLIQSKSKHFFFSFRHPIRIPLLSSEHNVQVYLSSRFHFIRTWGELVEGGNTQKDDGNEIRTHNMQQHSIQKYGGRFKRKHKNI*RRK"
     misc_feature    5960..5962
                     /label="modified from CTC to remove BsmBi cut site"
                     /ApEinfo_revcolor="#faac61"
                     /ApEinfo_fwdcolor="#faac61"
                     /note="ApEinfo_revcolor: #faac61"
     primer          complement(6177..6200)
                     /label="primer_528"
                     /note="sequence: CAGGGTCTCAAGCGACTAGTTTTCCTTCCTCCTC"
                     /ApEinfo_revcolor="#b4abac"
                     /ApEinfo_fwdcolor="#b4abac"
     misc_feature    6209..6212
                     /label="5'OVH"
                     /ApEinfo_revcolor="#ffef86"
                     /ApEinfo_fwdcolor="#ffef86"
                     /note="ApEinfo_revcolor: #ffef86"
     misc_feature    6213..7675
                     /label="pRPL-28 promoter ?"
                     /ApEinfo_revcolor="#9eafd2"
                     /ApEinfo_fwdcolor="#9eafd2"
                     /note="ApEinfo_revcolor: #9eafd2"
     primer          complement(6315..6336)
                     /label="primer_495"
                     /note="sequence: ttaccttcaaaccggttatttc"
                     /ApEinfo_revcolor="#b7e6d7"
                     /ApEinfo_fwdcolor="#b7e6d7"
     primer          7662..7683
                     /label="p_469"
                     /note="sequence: taaaatatccgacgctctcgtg"
                     /ApEinfo_revcolor="#ff9ccd"
                     /ApEinfo_fwdcolor="#ff9ccd"
     misc_feature    7676..7679
                     /label="3'OVH"
                     /ApEinfo_revcolor="#ffef86"
                     /ApEinfo_fwdcolor="#ffef86"
                     /note="ApEinfo_revcolor: #ffef86"
     misc_feature    7676..7679
                     /label="5'OVH"
                     /ApEinfo_revcolor="#ffef86"
                     /ApEinfo_fwdcolor="#ffef86"
                     /note="ApEinfo_revcolor: #ffef86"
     misc_feature    7677..8375
                     /label="wrmscarlet"
                     /ApEinfo_revcolor="#f58a5e"
                     /ApEinfo_fwdcolor="#f58a5e"
                     /note="ApEinfo_revcolor: #f58a5e"
     misc_feature    8097..8097
                     /label="mutated g to c in text only to get gg bot to work"
                     /ApEinfo_revcolor="#b4abac"
                     /ApEinfo_fwdcolor="#b4abac"
                     /note="ApEinfo_revcolor: #b4abac"
     primer          complement(8309..8332)
                     /label="primer_422"
                     /note="sequence: ACCTTCCTCCGGTGCAGTGACGGGCGACGGACTTCTCGTATTGCTCGACGACGGTGTA"
                     /ApEinfo_revcolor="#85dae9"
                     /ApEinfo_fwdcolor="#85dae9"
     primer          complement(8309..8332)
                     /label="primer_498"
                     /note="sequence: AAGCTCCTCCGGTGCAGTGACGGGCGACGGACTTCTCGTATTGCTCGACGACGGTGTA"
                     /ApEinfo_revcolor="#c7b0e3"
                     /ApEinfo_fwdcolor="#c7b0e3"
     misc_feature    8376..8379
                     /label="3'OVH"
                     /ApEinfo_revcolor="#ffef86"
                     /ApEinfo_fwdcolor="#ffef86"
                     /note="ApEinfo_revcolor: #ffef86"
     misc_feature    8376..8379
                     /label="5'OVH"
                     /ApEinfo_revcolor="#ffef86"
                     /ApEinfo_fwdcolor="#ffef86"
                     /note="ApEinfo_revcolor: #ffef86"
     CDS             8380..8762
                     /label="Translation 18-400"
                     /ApEinfo_revcolor="#75c6a9"
                     /ApEinfo_fwdcolor="#75c6a9"
                     /note="ApEinfo_revcolor: #75c6a9"
     exon            8380..8762
                     /label="Translation 2319-2701"
                     /ApEinfo_revcolor="#d59687"
                     /ApEinfo_fwdcolor="#d59687"
     misc_feature    8380..8762
                     /label="let-858 3' UTR"
                     /ApEinfo_revcolor="#ff9ccd"
                     /ApEinfo_fwdcolor="#ff9ccd"
                     /note="ApEinfo_revcolor: #ff9ccd"
     CDS             8380..8762
                     /ApEinfo_revcolor="#84b0dc"
                     /ApEinfo_fwdcolor="#84b0dc"
                     /translation="VSLDDRRQRR*IFKF*ILNICFFSYYLFILFVFFFLLSKKLIQSKSKHFFFSFRHPIRIPLLSSEHNVQVYLSSRFHFIRTWGELVEGGNTQKDDGNEIRTHNMQQHSIQKYGGRFKRKHKNI*RRK"
     misc_feature    8534..8536
                     /label="modified from CTC to remove BsmBi cut site"
                     /ApEinfo_revcolor="#faac61"
                     /ApEinfo_fwdcolor="#faac61"
                     /note="ApEinfo_revcolor: #faac61"
     primer          complement(8751..8774)
                     /label="primer_528"
                     /note="sequence: CAGGGTCTCAAGCGACTAGTTTTCCTTCCTCCTC"
                     /ApEinfo_revcolor="#b4abac"
                     /ApEinfo_fwdcolor="#b4abac"
     misc_feature    8787..9397
                     /label="Prpl-28"
                     /ApEinfo_revcolor="#ff9ccd"
                     /ApEinfo_fwdcolor="#ff9ccd"
                     /note="ApEinfo_revcolor: #ff9ccd"
     primer          8790..8812
                     /label="p_445"
                     /note="sequence: GGATCCGGAGCTCGAGGGGAGAAAATGC"
                     /ApEinfo_revcolor="#d6b295"
                     /ApEinfo_fwdcolor="#d6b295"
     primer          8791..8812
                     /label="p532"
                     /note="sequence: gGGTCTCaGGAGCTCGAGGGGAGAAAATGC"
                     /ApEinfo_revcolor="#ffef86"
                     /ApEinfo_fwdcolor="#ffef86"
     primer          8791..8812
                     /label="primer_527"
                     /note="sequence: gGGTCTCaGGACCTCGAGGGGAGAAAATGC"
                     /ApEinfo_revcolor="#b1ff67"
                     /ApEinfo_fwdcolor="#b1ff67"
     primer          9351..9372
                     /label="p_469"
                     /note="sequence: taaaatatccgacgctctcgtg"
                     /ApEinfo_revcolor="#ff9ccd"
                     /ApEinfo_fwdcolor="#ff9ccd"
     primer          complement(9386..9406)
                     /label="p_446"
                     /note="sequence: GACCATtaagcGGTACCTTTTTTTCTGAGCC"
                     /ApEinfo_revcolor="#f8d3a9"
                     /ApEinfo_fwdcolor="#f8d3a9"
     primer          complement(9387..9406)
                     /label="p_446"
                     /note="sequence: ACCATtaagcGGTACCTTTTTTTCTGAGC"
                     /ApEinfo_revcolor="#b4abac"
                     /ApEinfo_fwdcolor="#b4abac"
     misc_feature    9401..9599
                     /label="puroR"
                     /ApEinfo_revcolor="#c6c9d1"
                     /ApEinfo_fwdcolor="#c6c9d1"
                     /note="ApEinfo_revcolor: #c6c9d1"
     misc_feature    9650..9850
                     /label="puroR"
                     /ApEinfo_revcolor="#b4abac"
                     /ApEinfo_fwdcolor="#b4abac"
                     /note="ApEinfo_revcolor: #b4abac"
     misc_feature    9902..10102
                     /label="puroR"
                     /ApEinfo_revcolor="#c6c9d1"
                     /ApEinfo_fwdcolor="#c6c9d1"
                     /note="ApEinfo_revcolor: #c6c9d1"
     misc_feature    10131..10513
                     /label="let-585 UTR"
                     /ApEinfo_revcolor="#ff9ccd"
                     /ApEinfo_fwdcolor="#ff9ccd"
                     /note="ApEinfo_revcolor: #ff9ccd"
     primer          complement(10502..10528)
                     /label="primer_528"
                     /note="sequence: CAGGGTCTCAAGCGACTAGTTTTCCTTCCTCCTC"
                     /ApEinfo_revcolor="#b4abac"
                     /ApEinfo_fwdcolor="#b4abac"
     primer          complement(10580..10602)
                     /label="primer_491"
                     /note="sequence: cgccaatatatcctgtcaaacac"
                     /ApEinfo_revcolor="#75c6a9"
                     /ApEinfo_fwdcolor="#75c6a9"
     misc_feature    10581..10605
                     /label="RB T-DNA repeat"
                     /ApEinfo_revcolor="#b1ff67"
                     /ApEinfo_fwdcolor="#b1ff67"
                     /note="ApEinfo_revcolor: #b1ff67"
     primer          complement(10641..10661)
                     /label="primer_004"
                     /note="sequence: ttcacgcccttttaaatatcc"
                     /ApEinfo_revcolor="#85dae9"
                     /ApEinfo_fwdcolor="#85dae9"
ORIGIN
        1 tttgtatgtg ccagccgcct ttgcgacgct caccgggctg gttgccctcg ccgctgggct
       61 ggcggccgtc tatggccctg caaacgcgcc agaaacgccg tcgaagccgt gtgcgagaca
      121 ccgcggccgc cggcgttgtg gatacctcgc ggaaaacttg gccctcactg acagatgagg
      181 ggcggacgtt gacacttgag gggccgactc acccggcgcg gcgttgacag atgaggggca
      241 ggctcgattt cggccggcga cgtggagctg gccagcctcg caaatcggcg aaaacgcctg
      301 attttacgcg agtttcccac agatgatgtg gacaagcctg gggataagtg ccctgcggta
      361 ttgacacttg aggggcgcga ctactgacag atgaggggcg cgatccttga cacttgaggg
      421 gcagagtgct gacagatgag gggcgcacct attgacattt gaggggctgt ccacaggcag
      481 aaaatccagc atttgcaagg gtttccgccc gtttttcggc caccgctaac ctgtctttta
      541 acctgctttt aaaccaatat ttataaacct tgtttttaac cagggctgcg ccctgtgcgc
      601 gtgaccgcgc acgccgaagg ggggtgcccc cccttctcga accctcccgg cccgctaacg
      661 cgggcctccc atccccccag gggctgcgcc cctcggccgc gaacggcctc accccaaaaa
      721 tggcagcgct ggccaattcc cgagtgcgcg gaacccctat ttgtttattt ttctaaatac
      781 attcaaatat gtatccgctc atgagacaat aaccctgata aatgcttcaa taatattgaa
      841 aaaggaagag tatggctaaa atgagaatat caccggaatt gaaaaaactg atcgaaaaat
      901 accgctgcgt aaaagatacg gaaggaatgt ctcctgctaa ggtatataag ctggtgggag
      961 aaaatgaaaa cctatattta aaaatgacgg acagccggta taaagggacc acctatgatg
     1021 tggaacggga aaaggacatg atgctatggc tggaaggaaa gctgcctgtt ccaaaggtcc
     1081 tgcactttga acggcatgat ggctggagca atctgctcat gagtgaggcc gatggcgtcc
     1141 tttgctcgga agagtatgaa gatgaacaaa gccctgaaaa gattatcgag ctgtatgcgg
     1201 agtgcatcag gctctttcac tccatcgaca tatcggattg tccctatacg aatagcttag
     1261 acagccgctt agccgaattg gattacttac tgaataacga tctggccgat gtggattgcg
     1321 aaaactggga agaggacact ccatttaaag atccgcgcga gctgtatgat tttttaaaga
     1381 cggaaaagcc cgaagaggaa cttgtctttt cccacggcga cctgggagac agcaacatct
     1441 ttgtgaaaga tggcaaagta agtggcttta ttgatcttgg gagaagcggc agggcggaca
     1501 agtggtatga cattgccttc tgcgtccggt cgctcaggga ggatatcggg gaagaacagt
     1561 atgtcgagct attttttgac ttactgggga tcaagcctga ttgggagaaa ataaaatatt
     1621 atattttact ggatgaattg ttttagctgt cagaccaagt ttactcatat atactttaga
     1681 ttgatttaaa acttcatttt taatttaaaa ggatctaggt gaagatcctt tttgataatc
     1741 tcatgaccaa aatcccttaa cgtgagtttt cgttccactg agcgtcagac cccgtagaaa
     1801 agatcaaagg atcttcttga gatccttttt ttctgcgcgt aatctgctgc ttgcaaacaa
     1861 aaaaaccacc gctaccagcg gtggtttgtt tgccggatca agagctacca actctttttc
     1921 cgaaggtaac tggcttcagc agagcgcaga taccaaatac tgtccttcta gtgtagccgt
     1981 agttaggcca ccacttcaag aactctgtag caccgcctac atacctcgct ctgctaatcc
     2041 tgttaccagt ggctgctgcc agtggcgata agtcgtgtct taccgggttg gactcaagac
     2101 gatagttacc ggataaggcg cagcggtcgg gctgaacggg gggttcgtgc acacagccca
     2161 gcttggagcg aacgacctac accgaactga gatacctaca gcgtgagcta tgagaaagcg
     2221 ccacgcttcc cgaagggaga aaggcggaca ggtatccggt aagcggcagg gtcggaacag
     2281 gagagcgcac gagggagctt ccagggggaa acgcctggta tctttatagt cctgtcgggt
     2341 ttcgccacct ctgacttgag cgtcgatttt tgtgatgctc gtcagggggg cggagcctat
     2401 ggaaaaacgc cagcaacgcg gcctttttac ggttcctggc agatcctaga tgtggcgcaa
     2461 cgatgccggc gacaagcagg agcgcaccga cttcttccgc atcaagtgtt ttggctctca
     2521 ggccgaggcc cacggcaagt atttgggcaa ggggtcgctg gtattcgtgc agggcaagat
     2581 tcggaatacc aagtacgaga aggacggcca gacggtctac gggaccgact tcattgccga
     2641 taaggtggat tatctggaca ccaaggcacc aggcgggtca aatcaggaat aagggcacat
     2701 tgccccggcg tgagtcgggg caatcccgca aggagggtga atgaatcgga cgtttgaccg
     2761 gaaggcatac aggcaagaac tgatcgacgc ggggttttcc gccgaggatg ccgaaaccat
     2821 cgcaagccgc accgtcatgc gtgcgccccg cgaaaccttc cagtccgtcg gctcgatggt
     2881 ccagcaagct acggccaaga tcgagcgcga cagcgtgcaa ctggctcccc ctgccctgcc
     2941 cgcgccatcg gccgccgtgg agcgttcgcg tcgtcttgaa caggaggcgg caggtttggc
     3001 gaagtcgatg accatcgaca cgcgaggaac tatgacgacc aagaagcgaa aaaccgccgg
     3061 cgaggacctg gcaaaacagg tcagcgaggc caagcaggcc gcgttgctga aacacacgaa
     3121 gcagcagatc aaggaaatgc agctttcctt gttcgatatt gcgccgtggc cggacacgat
     3181 gcgagcgatg ccaaacgaca cggcccgctc tgccctgttc accacgcgca acaagaaaat
     3241 cccgcgcgag gcgctgcaaa acaaggtcat tttccacgtc aacaaggacg tgaagatcac
     3301 ctacaccggc gtcgagctgc gggccgacga tgacgaactg gtgtggcagc aggtgttgga
     3361 gtacgcgaag cgcaccccta tcggcgagcc gatcaccttc acgttctacg agctttgcca
     3421 ggacctgggc tggtcgatca atggccggta ttacacgaag gccgaggaat gcctgtcgcg
     3481 cctacaggcg acggcgatgg gcttcacgtc cgaccgcgtt gggcacctgg aatcggtgtc
     3541 gctgctgcac cgcttccgcg tcctggaccg tggcaagaaa acgtcccgtt gccaggtcct
     3601 gatcgacgag gaaatcgtcg tgctgtttgc tggcgaccac tacacgaaat tcatatggga
     3661 gaagtaccgc aagctgtcgc cgacggcccg acggatgttc gactatttca gctcgcaccg
     3721 ggagccgtac ccgctcaagc tggaaacctt ccgcctcatg tgcggatcgg attccacccg
     3781 cgtgaagaag tggcgcgagc aggtcggcga agcctgcgaa gagttgcgag gcagcggcct
     3841 ggtggaacac gcctgggtca atgatgacct ggtgcattgc aaacgctagg gccttgtggg
     3901 gtcagttccg gctgggggtt cagcagcccc tgctcggatc tgttggaccg gacagtagtc
     3961 atggttgatg ggctgcctgt atcgagtggt gattttgtgc cgagctgccg gtcggggagc
     4021 tgttggctgg ctggtggcag gatatattgt ggtgtaaaca aattgacgct tagacaactt
     4081 aataacacat tgcggacgtt tttaatgtac tggggttgaa cactctgtgc cgaattcgga
     4141 tccggagctg cagtttgtgc aacaaattga ggaaggcatt ctagagaaga atttcggcat
     4201 ttcgcaatga tacaaaatga agagaataag gaaatgacgg tgaaataacc ggtttgaagg
     4261 taaaaatgat aaagtagaca attgaatttt tctagttcat tctccaacaa taaattcaca
     4321 acaaaacaaa tctgcctaga taaaaaacta aaagatatat caagaataca tctagaatcc
     4381 tttgctgtag aagaattgct caataagaac acgtggagct cctttaattt tgatacgacc
     4441 tttcaactca tcgacgtgac tggcgatcga atgtccaaga tgttcttcaa gataggagcg
     4501 gagatcattt tcgcaagcct gaaagatatt tatgttgatt caggatttaa taatgttccc
     4561 aacttacaaa aatgtctccg tcgacgtttc tgatagttac tagctcgaca taatcaaaat
     4621 ccaacgtttt ctcattcagt aaatcccttt ttcgttccaa ataaagagga agaagatggt
     4681 catgacgacg tcgaatgtag tattgatgtg tcttggctgc ttctgaaata tttcgatgcg
     4741 gtatgaattt aatctgtata tacctgtcgg tggtgtccat ccgcttggtg taggatactt
     4801 ttcgtgctca ggaacattcg gcaccacttc tattggcatc aatctttcca catacgacca
     4861 atcgatagga gcttcttcga ccgttgcaag acttctggct gtaattgcta gtagaaaaat
     4921 tatatgataa taaataactt acacttttca gggagagcat gtttccatgg attttcccaa
     4981 agtttctcag ctttttcgac tgaagttgtt gaaaaagaca acctggaaac tgctcgaggg
     5041 gagaaaatgc ggagagaaga acccagcatc ttaataaaat tatataattt tgaataaaat
     5101 caaattaaaa ataagattaa ttgaaacaca acaatagaat gcagaaaatt actcataaga
     5161 aataatttat tttgaaagaa gttgtgtcga tttacgataa aaactacacg caaacgaggc
     5221 tccgcgttta caccgtttgg caatggagcg cgcttgctat tagattttag gccagctcaa
     5281 cgaaagttta atttattttt cttctttttt tccatttttt tgagtaaaat atcgaatttt
     5341 ttgtattaat tctgtaaatt ttataatttg caactatttt ggcgtattct gcttgttttt
     5401 atcagcgaat ttttatgcat ttcagtcaaa agtttgagca ggaaaaatga catttaggac
     5461 tttgtaaaat tgtattctta aatttgcttg aaaacctacg tgtacaattg attttattga
     5521 atttttctta cgtttcccgt tgtatcttat tgtatttaac tttcatcata aaataattta
     5581 tttccaggta aaatatccga cgctctcgtg aatgctgacc tgtaaaacgt gcccattcac
     5641 gacctgtcct aattcagagt cttgtccagg cgggcaatct atctgttatc agcgtaagtg
     5701 ggaagaacat cgtggggaac gcatcgaacg tcgctgtgtg gcaaattgtc cggcatttgg
     5761 ctctcacgac acttctctgt tatgctgcac ccgtgacaac tgtaactgag cttggatgat
     5821 cgacgccaac gtcgttgaat tttcaaattt taaatactga atatttgttt tttttcctat
     5881 tatttattta ttctctttgt gttttttttc ttgctttcta aaaaattaat tcaatccaaa
     5941 tctaaacatt tttttttctc tttccgtcac ccaattcgta ttccgctcct ctcatctgaa
     6001 cacaatgtgc aagtttattt atcttctcgc tttcatttca ttaggacgtg gggggaattg
     6061 gtggaagggg gaaacacaca aaaggatgat ggaaatgaaa taaggacaca caatatgcaa
     6121 caacattcaa ttcagaaata tggaggaagg tttaaaagaa aacataaaaa tatatagagg
     6181 aggaaggaaa actagtcgct gcaagaattc aagcttggag ctgcagtttg tgcaacaaat
     6241 tgaggaaggc attctagaga agaatttcgg catttcgcaa tgatacaaaa tgaagagaat
     6301 aaggaaatga cggtgaaata accggtttga aggtaaaaat gataaagtag acaattgaat
     6361 ttttctagtt cattctccaa caataaattc acaacaaaac aaatctgcct agataaaaaa
     6421 ctaaaagata tatcaagaat acatctagaa tcctttgctg tagaagaatt gctcaataag
     6481 aacacgtgga gctcctttaa ttttgatacg acctttcaac tcatcgacgt gactggcgat
     6541 cgaatgtcca agatgttctt caagatagga gcggagatca ttttcgcaag cctgaaagat
     6601 atttatgttg attcaggatt taataatgtt cccaacttac aaaaatgtct ccgtcgacgt
     6661 ttctgatagt tactagctcg acataatcaa aatccaacgt tttctcattc agtaaatccc
     6721 tttttcgttc caaataaaga ggaagaagat ggtcatgacg acgtcgaatg tagtattgat
     6781 gtgtcttggc tgcttctgaa atatttcgat gcggtatgaa tttaatctgt atatacctgt
     6841 cggtggtgtc catccgcttg gtgtaggata cttttcgtgc tcaggaacat tcggcaccac
     6901 ttctattggc atcaatcttt ccacatacga ccaatcgata ggagcttctt cgaccgttgc
     6961 aagacttctg gctgtaattg ctagtagaaa aattatatga taataaataa cttacacttt
     7021 tcagggagag catgtttcca tggattttcc caaagtttct cagctttttc gactgaagtt
     7081 gttgaaaaag acaacctgga aactgctcga ggggagaaaa tgcggagaga agaacccagc
     7141 atcttaataa aattatataa ttttgaataa aatcaaatta aaaataagat taattgaaac
     7201 acaacaatag aatgcagaaa attactcata agaaataatt tattttgaaa gaagttgtgt
     7261 cgatttacga taaaaactac acgcaaacga ggctccgcgt ttacaccgtt tggcaatgga
     7321 gcgcgcttgc tattagattt taggccagct caacgaaagt ttaatttatt tttcttcttt
     7381 ttttccattt ttttgagtaa aatatcgaat tttttgtatt aattctgtaa attttataat
     7441 ttgcaactat tttggcgtat tctgcttgtt tttatcagcg aatttttatg catttcagtc
     7501 aaaagtttga gcaggaaaaa tgacatttag gactttgtaa aattgtattc ttaaatttgc
     7561 ttgaaaacct acgtgtacaa ttgattttat tgaatttttc ttacgtttcc cgttgtatct
     7621 tattgtattt aactttcatc ataaaataat ttatttccag gtaaaatatc cgacgctctc
     7681 gtgaatggtc agcaagggag aggcagttat caaggagttc atgcgtttca aggtccacat
     7741 ggagggatcc atgaacggac acgagttcga gatcgaggga gagggagagg gacgtccata
     7801 cgagggaacc caaaccgcca agctcaaggt caccaaggga ggaccactcc cattctcctg
     7861 ggacatcctc tccccacaat tcatgtacgg atcccgtgcc ttcaccaagc acccagccga
     7921 catcccagac tactacaagc aatccttccc agagggattc aagtgggagc gtgtcatgaa
     7981 cttcgaggac ggaggagccg tcaccgtcac ccaagacacc tccctcgagg acggaaccct
     8041 catctacaag gtcaagctcc gtggaaccaa cttcccacca gacggaccag tcatgcaaaa
     8101 caagaccatg ggatgggagg cctccaccga gcgtctctac ccagaggacg gagtcctcaa
     8161 gggagacatc aagatggccc tccgtctcaa ggacggagga cgttacctcg ccgacttcaa
     8221 gaccacctac aaggccaaga agccagtcca aatgccagga gcctacaacg tcgaccgtaa
     8281 gctcgacatc acctcccaca acgaggacta caccgtcgtc gagcaatacg agcgttccga
     8341 gggacgtcac tccaccggag gaatggacga gctctacaag taagcttgga tgatcgacgc
     8401 caacgtcgtt gaattttcaa attttaaata ctgaatattt gttttttttc ctattattta
     8461 tttattctct ttgtgttttt tttcttgctt tctaaaaaat taattcaatc caaatctaaa
     8521 catttttttt tctctttccg tcacccaatt cgtattccgc tcctctcatc tgaacacaat
     8581 gtgcaagttt atttatcttc tcgctttcat ttcattagga cgtgggggga attggtggaa
     8641 gggggaaaca cacaaaagga tgatggaaat gaaataagga cacacaatat gcaacaacat
     8701 tcaattcaga aatatggagg aaggtttaaa agaaaacata aaaatatata gaggaggaag
     8761 gaaaactagt cgctactaga attcgagctc ggagctcgag gggagaaaat gcggagagaa
     8821 gaacccagca tcttaataaa attatataat tttgaataaa atcaaattaa aaataagatt
     8881 aattgaaaca caacaataga atgcagaaaa ttactcataa gaaataattt attttgaaag
     8941 aagttgtgtc gatttacgat aaaaactaca cgcaaacgag gctccgcgtt tacaccgttt
     9001 ggcaatggag cgcgcttgct attagatttt aggccagctc aacgaaagtt taatttattt
     9061 ttcttctttt tttccatttt tttgagtaaa atatcgaatt ttttgtatta attctgtaaa
     9121 ttttataatt tgcaactatt ttggcgtatt ctgcttgttt ttatcagcga atttttatgc
     9181 atttcagtca aaagtttgag caggaaaaat gacatttagg actttgtaaa attgtattct
     9241 taaatttgct tgaaaaccta cgtgtacaat tgattttatt gaatttttct tacgtttccc
     9301 gttgtatctt attgtattta actttcatca taaaataatt tatttccagg taaaatatcc
     9361 gacgctctcg tggatccccg ggattggctc agaaaaaaag gtaccgacca tgaccgagta
     9421 caagcccacg gtgcgcctcg ccacccgcga cgacgtcccc agggccgtac gcaccctcgc
     9481 cgccgcgttc gccgactacc ccgccacgcg ccacaccgtc gatccggacc gccacatcga
     9541 gcgggtcacc gagctgcaag aactcttcct cacgcgcgtc gggctcgaca tcggcaaggt
     9601 gtgggtcggt aagtttaaac atatatatac taactaaccc tgattattta aattttcagc
     9661 ggacgacggc gccgcggtgg cggtctggac cacgccggag agcgtcgaag cgggggcggt
     9721 gttcgccgag atcggcccgc gcatggccga gttgagcggt tcccggctgg ccgcgcagca
     9781 acagatggaa ggcctcctgg cgccgcaccg gcccaaggag cccgcgtggt tcctggccac
     9841 cgtcggcgtc tcgcccgacg taagtttaaa catgatttta ctaactaact aatctgattt
     9901 aaattttcag caccagggca agggtctggg cagcgccgtc gtgctccccg gagtggaggc
     9961 ggccgagcgc gccggggtgc ccgccttcct gcagacctcc gcgccccgca acctcccctt
    10021 ctacgagcgg ctcggcttca ccgtcaccgc cgacgtcgag gtgcccgaag gaccgcgcac
    10081 ctggtgcatg acccgcaagc ccggtgcctg atgagctagc cggccataca agtaatccgg
    10141 atgatcgacg ccaacgtcgt tgaattttca aattttaaat actgaatatt tgtttttttt
    10201 cctattattt atttattctc tttgtgtttt ttttcttgct ttctaaaaaa ttaattcaat
    10261 ccaaatctaa acattttttt ttctctttcc gtctcccaat tcgtattccg ctcctctcat
    10321 ctgaacacaa tgtgcaagtt tatttatctt ctcgctttca tttcattagg acgtgggggg
    10381 aattggtgga agggggaaac acacaaaagg atgatggaaa tgaaataagg acacacaata
    10441 tgcaacaaca ttcaattcag aaatatggag gaaggtttaa aagaaaacat aaaaatatat
    10501 agaggaggaa ggaaaactag tcgctttacg aggatgcaca tgtgaccgag ggacacgaag
    10561 tgatccgttt aaactatcag tgtttgacag gatatattgg cgggtaaacc taagagaaaa
    10621 gagcgtttat tagaataatc ggatatttaa aagggcgtga aaaggtttat ccgttcgtcc
    10681 a
//
