# Supplementary material for: Screening conditions and constructs for attempted genetic transformation of C. elegans by Agrobacterium
Source: PLoS One. 2025 May 27;20(5):e0325060. doi: 10.1371/journal.pone.0325060 (PMC12111652; doi:10.1371/journal.pone.0325060)
Supplement: S1 Fig — DNA Sequence files for constructs described in Table 1. (ZIP) [file pone.0325060.s001.zip › Genbank/dna1946.gb]

LOCUS       dna1946                 8987 bp ds-DNA     circular     29-MAY-2024
DEFINITION  .
ACCESSION   id
VERSION     id
COMMENT     Imported using the Genbank importer. File name:
            gg520_assembly_krvwdx.gb description.
FEATURES             Location/Qualifiers
     primer_bind     298..317
                     /label="pBR322ori-F"
                     /ApEinfo_revcolor="#85dae9"
                     /ApEinfo_fwdcolor="#85dae9"
                     /note="ApEinfo_revcolor: #85dae9"
     CDS             733..1881
                     /label="trfA"
                     /ApEinfo_revcolor="#c7b0e3"
                     /ApEinfo_fwdcolor="#c7b0e3"
                     /note="ApEinfo_revcolor: #c7b0e3"
     CDS             733..1881
                     /ApEinfo_revcolor="#84b0dc"
                     /ApEinfo_fwdcolor="#84b0dc"
                     /translation="VNESDV*PEGIQARTDRRGVFRRGCRNHRKPHRHACAPRNLPVRRLDGPASYGQDRARQRATGSPCPARAIGRRGAFASS*TGGGRFGEVDDHRHARNYDDQEAKNRRRGPGKTGQRGQAGRVAETHEAADQGNAAFLVRYCAVAGHDASDAKRHGPLCPVHHAQQENPARGAAKQGHFPRQQGREDHLHRRRAAGRR*RTGVAAGVGVREAHPYRRADHLHVLRALPGPGLVDQWPVLHEGRGMPVAPTGDGDGLHVRPRWAPGIGVAAAPLPRPGPWQENVPLPGPDRRGNRRAVCWRPLHEIHMGEVPQAVADGPTDVRLFQLAPGAVPAQAGNLPPHVRIGFHPREEVARAGRRSLRRVARQRPGGTRLGQ**PGALQT"
     misc_feature    2027..2051
                     /label="LB T-DNA repeat"
                     /ApEinfo_revcolor="#f58a5e"
                     /ApEinfo_fwdcolor="#f58a5e"
                     /note="ApEinfo_revcolor: #f58a5e"
     primer          2029..2055
                     /label="primer_003"
                     /note="sequence: ggtggcaggatatattgtggtgtaaac"
                     /ApEinfo_revcolor="#85dae9"
                     /ApEinfo_fwdcolor="#85dae9"
     primer          2074..2094
                     /label="p"
                     /note="sequence: cttaataacacattgcggacg"
                     /ApEinfo_revcolor="#c7b0e3"
                     /ApEinfo_fwdcolor="#c7b0e3"
     primer          complement(2074..2094)
                     /label="primer_494"
                     /note="sequence: cgtccgcaatgtgttattaag"
                     /ApEinfo_revcolor="#b1ff67"
                     /ApEinfo_fwdcolor="#b1ff67"
     primer          complement(2074..2094)
                     /label="primer_468"
                     /note="sequence: cgtccgcaatgtgttattaag"
                     /ApEinfo_revcolor="#b7e6d7"
                     /ApEinfo_fwdcolor="#b7e6d7"
     primer          complement(2126..2145)
                     /label="p_444"
                     /note="sequence: TCCCCTCGAGCTCCGGATCCGAATTCGG"
                     /ApEinfo_revcolor="#d59687"
                     /ApEinfo_fwdcolor="#d59687"
     misc_feature    2132..2135
                     /label="5'OVH"
                     /ApEinfo_revcolor="#ffef86"
                     /ApEinfo_fwdcolor="#ffef86"
                     /note="ApEinfo_revcolor: #ffef86"
     misc_feature    2136..3598
                     /label="pRPL-28 promoter ?"
                     /ApEinfo_revcolor="#9eafd2"
                     /ApEinfo_fwdcolor="#9eafd2"
                     /note="ApEinfo_revcolor: #9eafd2"
     primer          complement(2238..2259)
                     /label="primer_495"
                     /note="sequence: ttaccttcaaaccggttatttc"
                     /ApEinfo_revcolor="#b7e6d7"
                     /ApEinfo_fwdcolor="#b7e6d7"
     primer          3585..3606
                     /label="p_469"
                     /note="sequence: taaaatatccgacgctctcgtg"
                     /ApEinfo_revcolor="#ff9ccd"
                     /ApEinfo_fwdcolor="#ff9ccd"
     misc_feature    3599..3602
                     /label="3'OVH"
                     /ApEinfo_revcolor="#ffef86"
                     /ApEinfo_fwdcolor="#ffef86"
                     /note="ApEinfo_revcolor: #ffef86"
     exon            3600..3659
                     /label="Translation 5664-5723"
                     /ApEinfo_revcolor="#c7b0e3"
                     /ApEinfo_fwdcolor="#c7b0e3"
     CDS             3600..3659
                     /label="Translation 10-69"
                     /ApEinfo_revcolor="#9eafd2"
                     /ApEinfo_fwdcolor="#9eafd2"
                     /note="ApEinfo_revcolor: #9eafd2"
     misc_feature    3600..3659
                     /label="spp-1 secretion signal"
                     /ApEinfo_revcolor="#faac61"
                     /ApEinfo_fwdcolor="#faac61"
                     /note="ApEinfo_revcolor: #faac61"
     CDS             3600..3659
                     /ApEinfo_revcolor="#84b0dc"
                     /ApEinfo_fwdcolor="#84b0dc"
                     /translation="SRE*REYSLAFFWFCLLPHL"
     primer          3607..3667
                     /label="primer_521"
                     /note="sequence: AATGACGCGAATACTCCCTTGCCTTTTTTTGGTTTTGCTTGCTGCCGCACCTTTACTCGCC"
                     /ApEinfo_revcolor="#c6c9d1"
                     /ApEinfo_fwdcolor="#c6c9d1"
     primer          3607..3691
                     /label="primer_525"
                     /note="sequence: gGGTCTCaAATGACGCGAATACTCCCTTGCCTTTTTTTGGTTTTGCTTGCTGCCGCACCTTTACTCGCCCTGACCTGTAAAACGTGCCCATTC"
                     /ApEinfo_revcolor="#b7e6d7"
                     /ApEinfo_fwdcolor="#b7e6d7"
     primer          complement(3611..3667)
                     /label="primer_522"
                     /note="sequence: ACCTGGCGAGTAAAGGTGCGGCAGCAAGCAAAACCAAAAAAAGGCAAGGGAGTATTCGCGT"
                     /ApEinfo_revcolor="#b7e6d7"
                     /ApEinfo_fwdcolor="#b7e6d7"
     misc_feature    3660..3683
                     /label="Annealing section"
                     /ApEinfo_revcolor="#c7b0e3"
                     /ApEinfo_fwdcolor="#c7b0e3"
                     /note="ApEinfo_revcolor: #c7b0e3"
     misc_feature    3660..3851
                     /label="MmTX1"
                     /ApEinfo_revcolor="#ff9ccd"
                     /ApEinfo_fwdcolor="#ff9ccd"
                     /note="ApEinfo_revcolor: #ff9ccd"
     CDS             3660..3854
                     /label="Translation 70-264"
                     /ApEinfo_revcolor="#b1ff67"
                     /ApEinfo_fwdcolor="#b1ff67"
                     /note="ApEinfo_revcolor: #b1ff67"
     exon            3660..3854
                     /label="Translation 5724-5918"
                     /ApEinfo_revcolor="#75c6a9"
                     /ApEinfo_fwdcolor="#75c6a9"
     CDS             3660..3854
                     /ApEinfo_revcolor="#84b0dc"
                     /ApEinfo_fwdcolor="#84b0dc"
                     /translation="YSP*PVKRAHSRPVLIQSLVQAGNLSVISVSGKNIVGNASNVAVWQIVRHLALTTLLCYAAPVTT"
     primer          3663..3691
                     /label="Primer_526"
                     /note="sequence: gGGTCTCaAATGGTACTTGCGCTTATTACCCTGGTCGTCTCGGCATTTTTAATTCCGGAGGTGTTGGCCCTGACCTGTAAAACGTGCCCATTC"
                     /ApEinfo_revcolor="#b1ff67"
                     /ApEinfo_fwdcolor="#b1ff67"
     misc_feature    3855..3858
                     /label="5'OVH"
                     /ApEinfo_revcolor="#ffef86"
                     /ApEinfo_fwdcolor="#ffef86"
                     /note="ApEinfo_revcolor: #ffef86"
     misc_feature    3859..4241
                     /label="let-858 3' UTR"
                     /ApEinfo_revcolor="#ff9ccd"
                     /ApEinfo_fwdcolor="#ff9ccd"
                     /note="ApEinfo_revcolor: #ff9ccd"
     CDS             3859..4241
                     /label="Translation 18-400"
                     /ApEinfo_revcolor="#75c6a9"
                     /ApEinfo_fwdcolor="#75c6a9"
                     /note="ApEinfo_revcolor: #75c6a9"
     exon            3859..4241
                     /label="Translation 5923-6305"
                     /ApEinfo_revcolor="#85dae9"
                     /ApEinfo_fwdcolor="#85dae9"
     CDS             3859..4241
                     /ApEinfo_revcolor="#84b0dc"
                     /ApEinfo_fwdcolor="#84b0dc"
                     /translation="LSLDDRRQRR*IFKF*ILNICFFSYYLFILFVFFFLLSKKLIQSKSKHFFFSFRHPIRIPLLSSEHNVQVYLSSRFHFIRTWGELVEGGNTQKDDGNEIRTHNMQQHSIQKYGGRFKRKHKNI*RRK"
     misc_feature    4013..4015
                     /label="modified from CTC to remove BsmBi cut site"
                     /ApEinfo_revcolor="#faac61"
                     /ApEinfo_fwdcolor="#faac61"
                     /note="ApEinfo_revcolor: #faac61"
     primer          complement(4230..4253)
                     /label="primer_528"
                     /note="sequence: CAGGGTCTCAAGCGACTAGTTTTCCTTCCTCCTC"
                     /ApEinfo_revcolor="#b4abac"
                     /ApEinfo_fwdcolor="#b4abac"
     misc_feature    4262..4265
                     /label="5'OVH"
                     /ApEinfo_revcolor="#ffef86"
                     /ApEinfo_fwdcolor="#ffef86"
                     /note="ApEinfo_revcolor: #ffef86"
     misc_feature    4266..5728
                     /label="pRPL-28 promoter ?"
                     /ApEinfo_revcolor="#9eafd2"
                     /ApEinfo_fwdcolor="#9eafd2"
                     /note="ApEinfo_revcolor: #9eafd2"
     primer          complement(4368..4389)
                     /label="primer_495"
                     /note="sequence: ttaccttcaaaccggttatttc"
                     /ApEinfo_revcolor="#b7e6d7"
                     /ApEinfo_fwdcolor="#b7e6d7"
     primer          5715..5736
                     /label="p_469"
                     /note="sequence: taaaatatccgacgctctcgtg"
                     /ApEinfo_revcolor="#ff9ccd"
                     /ApEinfo_fwdcolor="#ff9ccd"
     misc_feature    5729..5732
                     /label="5'OVH"
                     /ApEinfo_revcolor="#ffef86"
                     /ApEinfo_fwdcolor="#ffef86"
                     /note="ApEinfo_revcolor: #ffef86"
     misc_feature    5729..5732
                     /label="3'OVH"
                     /ApEinfo_revcolor="#ffef86"
                     /ApEinfo_fwdcolor="#ffef86"
                     /note="ApEinfo_revcolor: #ffef86"
     misc_feature    5730..6428
                     /label="wrmscarlet"
                     /ApEinfo_revcolor="#f58a5e"
                     /ApEinfo_fwdcolor="#f58a5e"
                     /note="ApEinfo_revcolor: #f58a5e"
     primer          complement(5927..5957)
                     /label="primer_350"
                     /note="sequence: CTGGGTGCTTAATAAAGGCGCGTGACCCATACATGAACTGTGG"
                     /ApEinfo_revcolor="#c7b0e3"
                     /ApEinfo_fwdcolor="#c7b0e3"
     misc_feature    6150..6150
                     /label="mutated g to c in text only to get gg bot to work"
                     /ApEinfo_revcolor="#b4abac"
                     /ApEinfo_fwdcolor="#b4abac"
                     /note="ApEinfo_revcolor: #b4abac"
     primer          complement(6362..6385)
                     /label="primer_498"
                     /note="sequence: AAGCTCCTCCGGTGCAGTGACGGGCGACGGACTTCTCGTATTGCTCGACGACGGTGTA"
                     /ApEinfo_revcolor="#c7b0e3"
                     /ApEinfo_fwdcolor="#c7b0e3"
     primer          complement(6362..6385)
                     /label="primer_574"
                     /note="sequence: AAGCTCCTCCGGTGCAGTGACGGGCGACGGACTTCTCGTATTGCTCGACGACGGTGTA"
                     /ApEinfo_revcolor="#b4abac"
                     /ApEinfo_fwdcolor="#b4abac"
     primer          complement(6362..6385)
                     /label="primer_422"
                     /note="sequence: ACCTTCCTCCGGTGCAGTGACGGGCGACGGACTTCTCGTATTGCTCGACGACGGTGTA"
                     /ApEinfo_revcolor="#85dae9"
                     /ApEinfo_fwdcolor="#85dae9"
     misc_feature    6429..6432
                     /label="5'OVH"
                     /ApEinfo_revcolor="#ffef86"
                     /ApEinfo_fwdcolor="#ffef86"
                     /note="ApEinfo_revcolor: #ffef86"
     misc_feature    6429..6432
                     /label="3'OVH"
                     /ApEinfo_revcolor="#ffef86"
                     /ApEinfo_fwdcolor="#ffef86"
                     /note="ApEinfo_revcolor: #ffef86"
     exon            6433..6815
                     /label="Translation 2319-2701"
                     /ApEinfo_revcolor="#ffef86"
                     /ApEinfo_fwdcolor="#ffef86"
     CDS             6433..6815
                     /label="Translation 18-400"
                     /ApEinfo_revcolor="#75c6a9"
                     /ApEinfo_fwdcolor="#75c6a9"
                     /note="ApEinfo_revcolor: #75c6a9"
     misc_feature    6433..6815
                     /label="let-858 3' UTR"
                     /ApEinfo_revcolor="#ff9ccd"
                     /ApEinfo_fwdcolor="#ff9ccd"
                     /note="ApEinfo_revcolor: #ff9ccd"
     CDS             6433..6815
                     /ApEinfo_revcolor="#84b0dc"
                     /ApEinfo_fwdcolor="#84b0dc"
                     /translation="VSLDDRRQRR*IFKF*ILNICFFSYYLFILFVFFFLLSKKLIQSKSKHFFFSFRHPIRIPLLSSEHNVQVYLSSRFHFIRTWGELVEGGNTQKDDGNEIRTHNMQQHSIQKYGGRFKRKHKNI*RRK"
     misc_feature    6587..6589
                     /label="modified from CTC to remove BsmBi cut site"
                     /ApEinfo_revcolor="#faac61"
                     /ApEinfo_fwdcolor="#faac61"
                     /note="ApEinfo_revcolor: #faac61"
     primer          complement(6804..6827)
                     /label="primer_528"
                     /note="sequence: CAGGGTCTCAAGCGACTAGTTTTCCTTCCTCCTC"
                     /ApEinfo_revcolor="#b4abac"
                     /ApEinfo_fwdcolor="#b4abac"
     primer          complement(6882..6904)
                     /label="primer_491"
                     /note="sequence: cgccaatatatcctgtcaaacac"
                     /ApEinfo_revcolor="#75c6a9"
                     /ApEinfo_fwdcolor="#75c6a9"
     misc_feature    6883..6907
                     /label="RB T-DNA repeat"
                     /ApEinfo_revcolor="#b1ff67"
                     /ApEinfo_fwdcolor="#b1ff67"
                     /note="ApEinfo_revcolor: #b1ff67"
     primer          complement(6943..6963)
                     /label="primer_004"
                     /note="sequence: ttcacgcccttttaaatatcc"
                     /ApEinfo_revcolor="#85dae9"
                     /ApEinfo_fwdcolor="#85dae9"
     rep_origin      6995..7705
                     /label="oriV"
                     /ApEinfo_revcolor="#f58a5e"
                     /ApEinfo_fwdcolor="#f58a5e"
                     /note="ApEinfo_revcolor: #f58a5e"
     promoter        7726..7830
                     /label="AmpR promoter"
                     /ApEinfo_revcolor="#b1ff67"
                     /ApEinfo_fwdcolor="#b1ff67"
                     /note="ApEinfo_revcolor: #b1ff67"
     CDS             7831..8625
                     /label="KanR"
                     /ApEinfo_revcolor="#75c6a9"
                     /ApEinfo_fwdcolor="#75c6a9"
                     /note="ApEinfo_revcolor: #75c6a9"
     CDS             7831..8625
                     /ApEinfo_revcolor="#84b0dc"
                     /ApEinfo_fwdcolor="#84b0dc"
                     /translation="EYG*NENITGIEKTDRKIPLRKRYGRNVSC*GI*AGGRK*KPIFKNDGQPV*RDHL*CGTGKGHDAMAGRKAACSKGPAL*TA*WLEQSAHE*GRWRPLLGRV*R*TKP*KDYRAVCGVHQALSLHRHIGLSLYE*LRQPLSRIGLLTE*RSGRCGLRKLGRGHSI*RSARAV*FFKDGKARRGTCLFPRRPGRQQHLCERWQSKWLY*SWEKRQGGQVV*HCLLRPVAQGGYRGRTVCRAIF*LTGDQA*LGENKILYFTG*IV"
     primer          complement(8533..8552)
                     /label="primer_587"
                     /note="sequence: gctcgacatactgttcttcc"
                     /ApEinfo_revcolor="#faac61"
                     /ApEinfo_fwdcolor="#faac61"
     primer          complement(8534..8557)
                     /label="primer_593"
                     /note="sequence: GTACgaattcgctcgacatactgttcttc"
                     /ApEinfo_revcolor="#f58a5e"
                     /ApEinfo_fwdcolor="#f58a5e"
     rep_origin      8796..397
                     /label="ori"
                     /ApEinfo_revcolor="#d59687"
                     /ApEinfo_fwdcolor="#d59687"
                     /note="ApEinfo_revcolor: #d59687"
ORIGIN
        1 ctgtagcacc gcctacatac ctcgctctgc taatcctgtt accagtggct gctgccagtg
       61 gcgataagtc gtgtcttacc gggttggact caagacgata gttaccggat aaggcgcagc
      121 ggtcgggctg aacggggggt tcgtgcacac agcccagctt ggagcgaacg acctacaccg
      181 aactgagata cctacagcgt gagctatgag aaagcgccac gcttcccgaa gggagaaagg
      241 cggacaggta tccggtaagc ggcagggtcg gaacaggaga gcgcacgagg gagcttccag
      301 ggggaaacgc ctggtatctt tatagtcctg tcgggtttcg ccacctctga cttgagcgtc
      361 gatttttgtg atgctcgtca ggggggcgga gcctatggaa aaacgccagc aacgcggcct
      421 ttttacggtt cctggcagat cctagatgtg gcgcaacgat gccggcgaca agcaggagcg
      481 caccgacttc ttccgcatca agtgttttgg ctctcaggcc gaggcccacg gcaagtattt
      541 gggcaagggg tcgctggtat tcgtgcaggg caagattcgg aataccaagt acgagaagga
      601 cggccagacg gtctacggga ccgacttcat tgccgataag gtggattatc tggacaccaa
      661 ggcaccaggc gggtcaaatc aggaataagg gcacattgcc ccggcgtgag tcggggcaat
      721 cccgcaagga gggtgaatga atcggacgtt tgaccggaag gcatacaggc aagaactgat
      781 cgacgcgggg ttttccgccg aggatgccga aaccatcgca agccgcaccg tcatgcgtgc
      841 gccccgcgaa accttccagt ccgtcggctc gatggtccag caagctacgg ccaagatcga
      901 gcgcgacagc gtgcaactgg ctccccctgc cctgcccgcg ccatcggccg ccgtggagcg
      961 ttcgcgtcgt cttgaacagg aggcggcagg tttggcgaag tcgatgacca tcgacacgcg
     1021 aggaactatg acgaccaaga agcgaaaaac cgccggcgag gacctggcaa aacaggtcag
     1081 cgaggccaag caggccgcgt tgctgaaaca cacgaagcag cagatcaagg aaatgcagct
     1141 ttccttgttc gatattgcgc cgtggccgga cacgatgcga gcgatgccaa acgacacggc
     1201 ccgctctgcc ctgttcacca cgcgcaacaa gaaaatcccg cgcgaggcgc tgcaaaacaa
     1261 ggtcattttc cacgtcaaca aggacgtgaa gatcacctac accggcgtcg agctgcgggc
     1321 cgacgatgac gaactggtgt ggcagcaggt gttggagtac gcgaagcgca cccctatcgg
     1381 cgagccgatc accttcacgt tctacgagct ttgccaggac ctgggctggt cgatcaatgg
     1441 ccggtattac acgaaggccg aggaatgcct gtcgcgccta caggcgacgg cgatgggctt
     1501 cacgtccgac cgcgttgggc acctggaatc ggtgtcgctg ctgcaccgct tccgcgtcct
     1561 ggaccgtggc aagaaaacgt cccgttgcca ggtcctgatc gacgaggaaa tcgtcgtgct
     1621 gtttgctggc gaccactaca cgaaattcat atgggagaag taccgcaagc tgtcgccgac
     1681 ggcccgacgg atgttcgact atttcagctc gcaccgggag ccgtacccgc tcaagctgga
     1741 aaccttccgc ctcatgtgcg gatcggattc cacccgcgtg aagaagtggc gcgagcaggt
     1801 cggcgaagcc tgcgaagagt tgcgaggcag cggcctggtg gaacacgcct gggtcaatga
     1861 tgacctggtg cattgcaaac gctagggcct tgtggggtca gttccggctg ggggttcagc
     1921 agcccctgct cggatctgtt ggaccggaca gtagtcatgg ttgatgggct gcctgtatcg
     1981 agtggtgatt ttgtgccgag ctgccggtcg gggagctgtt ggctggctgg tggcaggata
     2041 tattgtggtg taaacaaatt gacgcttaga caacttaata acacattgcg gacgttttta
     2101 atgtactggg gttgaacact ctgtgccgaa ttcggatccg gagctgcagt ttgtgcaaca
     2161 aattgaggaa ggcattctag agaagaattt cggcatttcg caatgataca aaatgaagag
     2221 aataaggaaa tgacggtgaa ataaccggtt tgaaggtaaa aatgataaag tagacaattg
     2281 aatttttcta gttcattctc caacaataaa ttcacaacaa aacaaatctg cctagataaa
     2341 aaactaaaag atatatcaag aatacatcta gaatcctttg ctgtagaaga attgctcaat
     2401 aagaacacgt ggagctcctt taattttgat acgacctttc aactcatcga cgtgactggc
     2461 gatcgaatgt ccaagatgtt cttcaagata ggagcggaga tcattttcgc aagcctgaaa
     2521 gatatttatg ttgattcagg atttaataat gttcccaact tacaaaaatg tctccgtcga
     2581 cgtttctgat agttactagc tcgacataat caaaatccaa cgttttctca ttcagtaaat
     2641 ccctttttcg ttccaaataa agaggaagaa gatggtcatg acgacgtcga atgtagtatt
     2701 gatgtgtctt ggctgcttct gaaatatttc gatgcggtat gaatttaatc tgtatatacc
     2761 tgtcggtggt gtccatccgc ttggtgtagg atacttttcg tgctcaggaa cattcggcac
     2821 cacttctatt ggcatcaatc tttccacata cgaccaatcg ataggagctt cttcgaccgt
     2881 tgcaagactt ctggctgtaa ttgctagtag aaaaattata tgataataaa taacttacac
     2941 ttttcaggga gagcatgttt ccatggattt tcccaaagtt tctcagcttt ttcgactgaa
     3001 gttgttgaaa aagacaacct ggaaactgct cgaggggaga aaatgcggag agaagaaccc
     3061 agcatcttaa taaaattata taattttgaa taaaatcaaa ttaaaaataa gattaattga
     3121 aacacaacaa tagaatgcag aaaattactc ataagaaata atttattttg aaagaagttg
     3181 tgtcgattta cgataaaaac tacacgcaaa cgaggctccg cgtttacacc gtttggcaat
     3241 ggagcgcgct tgctattaga ttttaggcca gctcaacgaa agtttaattt atttttcttc
     3301 tttttttcca tttttttgag taaaatatcg aattttttgt attaattctg taaattttat
     3361 aatttgcaac tattttggcg tattctgctt gtttttatca gcgaattttt atgcatttca
     3421 gtcaaaagtt tgagcaggaa aaatgacatt taggactttg taaaattgta ttcttaaatt
     3481 tgcttgaaaa cctacgtgta caattgattt tattgaattt ttcttacgtt tcccgttgta
     3541 tcttattgta tttaactttc atcataaaat aatttatttc caggtaaaat atccgacgct
     3601 ctcgtgaatg acgcgaatac tcccttgcct ttttttggtt ttgcttgctg ccgcaccttt
     3661 actcgccctg acctgtaaaa cgtgcccatt cacgacctgt cctaattcag agtcttgtcc
     3721 aggcgggcaa tctatctgtt atcagcgtaa gtgggaagaa catcgtgggg aacgcatcga
     3781 acgtcgctgt gtggcaaatt gtccggcatt tggctctcac gacacttctc tgttatgctg
     3841 cacccgtgac aactgtaact gagcttggat gatcgacgcc aacgtcgttg aattttcaaa
     3901 ttttaaatac tgaatatttg ttttttttcc tattatttat ttattctctt tgtgtttttt
     3961 ttcttgcttt ctaaaaaatt aattcaatcc aaatctaaac attttttttt ctctttccgt
     4021 cacccaattc gtattccgct cctctcatct gaacacaatg tgcaagttta tttatcttct
     4081 cgctttcatt tcattaggac gtggggggaa ttggtggaag ggggaaacac acaaaaggat
     4141 gatggaaatg aaataaggac acacaatatg caacaacatt caattcagaa atatggagga
     4201 aggtttaaaa gaaaacataa aaatatatag aggaggaagg aaaactagtc gctgcaagaa
     4261 ttcaagcttg gagctgcagt ttgtgcaaca aattgaggaa ggcattctag agaagaattt
     4321 cggcatttcg caatgataca aaatgaagag aataaggaaa tgacggtgaa ataaccggtt
     4381 tgaaggtaaa aatgataaag tagacaattg aatttttcta gttcattctc caacaataaa
     4441 ttcacaacaa aacaaatctg cctagataaa aaactaaaag atatatcaag aatacatcta
     4501 gaatcctttg ctgtagaaga attgctcaat aagaacacgt ggagctcctt taattttgat
     4561 acgacctttc aactcatcga cgtgactggc gatcgaatgt ccaagatgtt cttcaagata
     4621 ggagcggaga tcattttcgc aagcctgaaa gatatttatg ttgattcagg atttaataat
     4681 gttcccaact tacaaaaatg tctccgtcga cgtttctgat agttactagc tcgacataat
     4741 caaaatccaa cgttttctca ttcagtaaat ccctttttcg ttccaaataa agaggaagaa
     4801 gatggtcatg acgacgtcga atgtagtatt gatgtgtctt ggctgcttct gaaatatttc
     4861 gatgcggtat gaatttaatc tgtatatacc tgtcggtggt gtccatccgc ttggtgtagg
     4921 atacttttcg tgctcaggaa cattcggcac cacttctatt ggcatcaatc tttccacata
     4981 cgaccaatcg ataggagctt cttcgaccgt tgcaagactt ctggctgtaa ttgctagtag
     5041 aaaaattata tgataataaa taacttacac ttttcaggga gagcatgttt ccatggattt
     5101 tcccaaagtt tctcagcttt ttcgactgaa gttgttgaaa aagacaacct ggaaactgct
     5161 cgaggggaga aaatgcggag agaagaaccc agcatcttaa taaaattata taattttgaa
     5221 taaaatcaaa ttaaaaataa gattaattga aacacaacaa tagaatgcag aaaattactc
     5281 ataagaaata atttattttg aaagaagttg tgtcgattta cgataaaaac tacacgcaaa
     5341 cgaggctccg cgtttacacc gtttggcaat ggagcgcgct tgctattaga ttttaggcca
     5401 gctcaacgaa agtttaattt atttttcttc tttttttcca tttttttgag taaaatatcg
     5461 aattttttgt attaattctg taaattttat aatttgcaac tattttggcg tattctgctt
     5521 gtttttatca gcgaattttt atgcatttca gtcaaaagtt tgagcaggaa aaatgacatt
     5581 taggactttg taaaattgta ttcttaaatt tgcttgaaaa cctacgtgta caattgattt
     5641 tattgaattt ttcttacgtt tcccgttgta tcttattgta tttaactttc atcataaaat
     5701 aatttatttc caggtaaaat atccgacgct ctcgtgaatg gtcagcaagg gagaggcagt
     5761 tatcaaggag ttcatgcgtt tcaaggtcca catggaggga tccatgaacg gacacgagtt
     5821 cgagatcgag ggagagggag agggacgtcc atacgaggga acccaaaccg ccaagctcaa
     5881 ggtcaccaag ggaggaccac tcccattctc ctgggacatc ctctccccac aattcatgta
     5941 cggatcccgt gccttcacca agcacccagc cgacatccca gactactaca agcaatcctt
     6001 cccagaggga ttcaagtggg agcgtgtcat gaacttcgag gacggaggag ccgtcaccgt
     6061 cacccaagac acctccctcg aggacggaac cctcatctac aaggtcaagc tccgtggaac
     6121 caacttccca ccagacggac cagtcatgca aaacaagacc atgggatggg aggcctccac
     6181 cgagcgtctc tacccagagg acggagtcct caagggagac atcaagatgg ccctccgtct
     6241 caaggacgga ggacgttacc tcgccgactt caagaccacc tacaaggcca agaagccagt
     6301 ccaaatgcca ggagcctaca acgtcgaccg taagctcgac atcacctccc acaacgagga
     6361 ctacaccgtc gtcgagcaat acgagcgttc cgagggacgt cactccaccg gaggaatgga
     6421 cgagctctac aagtaagctt ggatgatcga cgccaacgtc gttgaatttt caaattttaa
     6481 atactgaata tttgtttttt ttcctattat ttatttattc tctttgtgtt ttttttcttg
     6541 ctttctaaaa aattaattca atccaaatct aaacattttt ttttctcttt ccgtcaccca
     6601 attcgtattc cgctcctctc atctgaacac aatgtgcaag tttatttatc ttctcgcttt
     6661 catttcatta ggacgtgggg ggaattggtg gaagggggaa acacacaaaa ggatgatgga
     6721 aatgaaataa ggacacacaa tatgcaacaa cattcaattc agaaatatgg aggaaggttt
     6781 aaaagaaaac ataaaaatat atagaggagg aaggaaaact agtcgctact agaggatgca
     6841 catgtgaccg agggacacga agtgatccgt ttaaactatc agtgtttgac aggatatatt
     6901 ggcgggtaaa cctaagagaa aagagcgttt attagaataa tcggatattt aaaagggcgt
     6961 gaaaaggttt atccgttcgt ccatttgtat gtgccagccg cctttgcgac gctcaccggg
     7021 ctggttgccc tcgccgctgg gctggcggcc gtctatggcc ctgcaaacgc gccagaaacg
     7081 ccgtcgaagc cgtgtgcgag acaccgcggc cgccggcgtt gtggatacct cgcggaaaac
     7141 ttggccctca ctgacagatg aggggcggac gttgacactt gaggggccga ctcacccggc
     7201 gcggcgttga cagatgaggg gcaggctcga tttcggccgg cgacgtggag ctggccagcc
     7261 tcgcaaatcg gcgaaaacgc ctgattttac gcgagtttcc cacagatgat gtggacaagc
     7321 ctggggataa gtgccctgcg gtattgacac ttgaggggcg cgactactga cagatgaggg
     7381 gcgcgatcct tgacacttga ggggcagagt gctgacagat gaggggcgca cctattgaca
     7441 tttgaggggc tgtccacagg cagaaaatcc agcatttgca agggtttccg cccgtttttc
     7501 ggccaccgct aacctgtctt ttaacctgct tttaaaccaa tatttataaa ccttgttttt
     7561 aaccagggct gcgccctgtg cgcgtgaccg cgcacgccga aggggggtgc ccccccttct
     7621 cgaaccctcc cggcccgcta acgcgggcct cccatccccc caggggctgc gcccctcggc
     7681 cgcgaacggc ctcaccccaa aaatggcagc gctggccaat tcccgagtgc gcggaacccc
     7741 tatttgttta tttttctaaa tacattcaaa tatgtatccg ctcatgagac aataaccctg
     7801 ataaatgctt caataatatt gaaaaaggaa gagtatggct aaaatgagaa tatcaccgga
     7861 attgaaaaaa ctgatcgaaa aataccgctg cgtaaaagat acggaaggaa tgtctcctgc
     7921 taaggtatat aagctggtgg gagaaaatga aaacctatat ttaaaaatga cggacagccg
     7981 gtataaaggg accacctatg atgtggaacg ggaaaaggac atgatgctat ggctggaagg
     8041 aaagctgcct gttccaaagg tcctgcactt tgaacggcat gatggctgga gcaatctgct
     8101 catgagtgag gccgatggcg tcctttgctc ggaagagtat gaagatgaac aaagccctga
     8161 aaagattatc gagctgtatg cggagtgcat caggctcttt cactccatcg acatatcgga
     8221 ttgtccctat acgaatagct tagacagccg cttagccgaa ttggattact tactgaataa
     8281 cgatctggcc gatgtggatt gcgaaaactg ggaagaggac actccattta aagatccgcg
     8341 cgagctgtat gattttttaa agacggaaaa gcccgaagag gaacttgtct tttcccacgg
     8401 cgacctggga gacagcaaca tctttgtgaa agatggcaaa gtaagtggct ttattgatct
     8461 tgggagaagc ggcagggcgg acaagtggta tgacattgcc ttctgcgtcc ggtcgctcag
     8521 ggaggatatc ggggaagaac agtatgtcga gctatttttt gacttactgg ggatcaagcc
     8581 tgattgggag aaaataaaat attatatttt actggatgaa ttgttttagc tgtcagacca
     8641 agtttactca tatatacttt agattgattt aaaacttcat ttttaattta aaaggatcta
     8701 ggtgaagatc ctttttgata atctcatgac caaaatccct taacgtgagt tttcgttcca
     8761 ctgagcgtca gaccccgtag aaaagatcaa aggatcttct tgagatcctt tttttctgcg
     8821 cgtaatctgc tgcttgcaaa caaaaaaacc accgctacca gcggtggttt gtttgccgga
     8881 tcaagagcta ccaactcttt ttccgaaggt aactggcttc agcagagcgc agataccaaa
     8941 tactgtcctt ctagtgtagc cgtagttagg ccaccacttc aagaact
//
