# Supplementary material for: Screening conditions and constructs for attempted genetic transformation of C. elegans by Agrobacterium
Source: PLoS One. 2025 May 27;20(5):e0325060. doi: 10.1371/journal.pone.0325060 (PMC12111652; doi:10.1371/journal.pone.0325060)
Supplement: S1 Fig — DNA Sequence files for constructs described in Table 1. (ZIP) [file pone.0325060.s001.zip › Genbank/dna1947.gb]

LOCUS       dna1947                 8987 bp ds-DNA     circular     29-MAY-2024
DEFINITION  .
ACCESSION   id
VERSION     id
COMMENT     Imported using the Genbank importer. File name:
            gg521_assembly_dmi54b.gb description.
FEATURES             Location/Qualifiers
     primer          complement(31..53)
                     /label="primer_491"
                     /note="sequence: cgccaatatatcctgtcaaacac"
                     /ApEinfo_revcolor="#75c6a9"
                     /ApEinfo_fwdcolor="#75c6a9"
     misc_feature    32..56
                     /label="RB T-DNA repeat"
                     /ApEinfo_revcolor="#b1ff67"
                     /ApEinfo_fwdcolor="#b1ff67"
                     /note="ApEinfo_revcolor: #b1ff67"
     primer          complement(92..112)
                     /label="primer_004"
                     /note="sequence: ttcacgcccttttaaatatcc"
                     /ApEinfo_revcolor="#85dae9"
                     /ApEinfo_fwdcolor="#85dae9"
     rep_origin      144..854
                     /label="oriV"
                     /ApEinfo_revcolor="#f58a5e"
                     /ApEinfo_fwdcolor="#f58a5e"
                     /note="ApEinfo_revcolor: #f58a5e"
     promoter        875..979
                     /label="AmpR promoter"
                     /ApEinfo_revcolor="#b1ff67"
                     /ApEinfo_fwdcolor="#b1ff67"
                     /note="ApEinfo_revcolor: #b1ff67"
     CDS             980..1774
                     /label="KanR"
                     /ApEinfo_revcolor="#75c6a9"
                     /ApEinfo_fwdcolor="#75c6a9"
                     /note="ApEinfo_revcolor: #75c6a9"
     CDS             980..1774
                     /ApEinfo_revcolor="#84b0dc"
                     /ApEinfo_fwdcolor="#84b0dc"
                     /translation="EYG*NENITGIEKTDRKIPLRKRYGRNVSC*GI*AGGRK*KPIFKNDGQPV*RDHL*CGTGKGHDAMAGRKAACSKGPAL*TA*WLEQSAHE*GRWRPLLGRV*R*TKP*KDYRAVCGVHQALSLHRHIGLSLYE*LRQPLSRIGLLTE*RSGRCGLRKLGRGHSI*RSARAV*FFKDGKARRGTCLFPRRPGRQQHLCERWQSKWLY*SWEKRQGGQVV*HCLLRPVAQGGYRGRTVCRAIF*LTGDQA*LGENKILYFTG*IV"
     rep_origin      1945..2533
                     /label="ori"
                     /ApEinfo_revcolor="#d59687"
                     /ApEinfo_fwdcolor="#d59687"
                     /note="ApEinfo_revcolor: #d59687"
     primer_bind     2434..2453
                     /label="pBR322ori-F"
                     /ApEinfo_revcolor="#85dae9"
                     /ApEinfo_fwdcolor="#85dae9"
                     /note="ApEinfo_revcolor: #85dae9"
     CDS             2869..4017
                     /label="trfA"
                     /ApEinfo_revcolor="#c7b0e3"
                     /ApEinfo_fwdcolor="#c7b0e3"
                     /note="ApEinfo_revcolor: #c7b0e3"
     CDS             2869..4017
                     /ApEinfo_revcolor="#84b0dc"
                     /ApEinfo_fwdcolor="#84b0dc"
                     /translation="VNESDV*PEGIQARTDRRGVFRRGCRNHRKPHRHACAPRNLPVRRLDGPASYGQDRARQRATGSPCPARAIGRRGAFASS*TGGGRFGEVDDHRHARNYDDQEAKNRRRGPGKTGQRGQAGRVAETHEAADQGNAAFLVRYCAVAGHDASDAKRHGPLCPVHHAQQENPARGAAKQGHFPRQQGREDHLHRRRAAGRR*RTGVAAGVGVREAHPYRRADHLHVLRALPGPGLVDQWPVLHEGRGMPVAPTGDGDGLHVRPRWAPGIGVAAAPLPRPGPWQENVPLPGPDRRGNRRAVCWRPLHEIHMGEVPQAVADGPTDVRLFQLAPGAVPAQAGNLPPHVRIGFHPREEVARAGRRSLRRVARQRPGGTRLGQ**PGALQT"
     misc_feature    4163..4187
                     /label="LB T-DNA repeat"
                     /ApEinfo_revcolor="#f58a5e"
                     /ApEinfo_fwdcolor="#f58a5e"
                     /note="ApEinfo_revcolor: #f58a5e"
     primer          4165..4191
                     /label="primer_003"
                     /note="sequence: ggtggcaggatatattgtggtgtaaac"
                     /ApEinfo_revcolor="#85dae9"
                     /ApEinfo_fwdcolor="#85dae9"
     primer          4210..4230
                     /label="p"
                     /note="sequence: cttaataacacattgcggacg"
                     /ApEinfo_revcolor="#c7b0e3"
                     /ApEinfo_fwdcolor="#c7b0e3"
     primer          complement(4210..4230)
                     /label="primer_494"
                     /note="sequence: cgtccgcaatgtgttattaag"
                     /ApEinfo_revcolor="#b1ff67"
                     /ApEinfo_fwdcolor="#b1ff67"
     primer          complement(4210..4230)
                     /label="primer_468"
                     /note="sequence: cgtccgcaatgtgttattaag"
                     /ApEinfo_revcolor="#b7e6d7"
                     /ApEinfo_fwdcolor="#b7e6d7"
     primer          complement(4262..4281)
                     /label="p_444"
                     /note="sequence: TCCCCTCGAGCTCCGGATCCGAATTCGG"
                     /ApEinfo_revcolor="#d59687"
                     /ApEinfo_fwdcolor="#d59687"
     misc_feature    4268..4271
                     /label="5'OVH"
                     /ApEinfo_revcolor="#ffef86"
                     /ApEinfo_fwdcolor="#ffef86"
                     /note="ApEinfo_revcolor: #ffef86"
     misc_feature    4272..5734
                     /label="pRPL-28 promoter ?"
                     /ApEinfo_revcolor="#9eafd2"
                     /ApEinfo_fwdcolor="#9eafd2"
                     /note="ApEinfo_revcolor: #9eafd2"
     primer          complement(4374..4395)
                     /label="primer_495"
                     /note="sequence: ttaccttcaaaccggttatttc"
                     /ApEinfo_revcolor="#b7e6d7"
                     /ApEinfo_fwdcolor="#b7e6d7"
     primer          5721..5742
                     /label="p_469"
                     /note="sequence: taaaatatccgacgctctcgtg"
                     /ApEinfo_revcolor="#ff9ccd"
                     /ApEinfo_fwdcolor="#ff9ccd"
     misc_feature    5735..5738
                     /label="3'OVH"
                     /ApEinfo_revcolor="#ffef86"
                     /ApEinfo_fwdcolor="#ffef86"
                     /note="ApEinfo_revcolor: #ffef86"
     misc_feature    5736..5795
                     /label="clec-1 secretion signal"
                     /ApEinfo_revcolor="#b1ff67"
                     /ApEinfo_fwdcolor="#b1ff67"
                     /note="ApEinfo_revcolor: #b1ff67"
     CDS             5736..5795
                     /label="Translation 10-69"
                     /ApEinfo_revcolor="#f8d3a9"
                     /ApEinfo_fwdcolor="#f8d3a9"
                     /note="ApEinfo_revcolor: #f8d3a9"
     exon            5736..5795
                     /label="Translation 5746-5805"
                     /ApEinfo_revcolor="#f8d3a9"
                     /ApEinfo_fwdcolor="#f8d3a9"
     CDS             5736..5795
                     /ApEinfo_revcolor="#84b0dc"
                     /ApEinfo_fwdcolor="#84b0dc"
                     /translation="SREWYLRLLPWSSRHF*FRR"
     primer          5743..5803
                     /label="p_523"
                     /note="sequence: AATGGTACTTGCGCTTATTACCCTGGTCGTCTCGGCATTTTTAATTCCGGAGGTGTTGGCC"
                     /ApEinfo_revcolor="#c6c9d1"
                     /ApEinfo_fwdcolor="#c6c9d1"
     primer          5743..5827
                     /label="Primer_526"
                     /note="sequence: gGGTCTCaAATGGTACTTGCGCTTATTACCCTGGTCGTCTCGGCATTTTTAATTCCGGAGGTGTTGGCCCTGACCTGTAAAACGTGCCCATTC"
                     /ApEinfo_revcolor="#b1ff67"
                     /ApEinfo_fwdcolor="#b1ff67"
     primer          complement(5747..5803)
                     /label="p_524"
                     /note="sequence: ACCTGGCCAACACCTCCGGAATTAAAAATGCCGAGACGACCAGGGTAATAAGCGCAAGTAC"
                     /ApEinfo_revcolor="#d59687"
                     /ApEinfo_fwdcolor="#d59687"
     misc_feature    5796..5819
                     /label="Annealing section"
                     /ApEinfo_revcolor="#c7b0e3"
                     /ApEinfo_fwdcolor="#c7b0e3"
                     /note="ApEinfo_revcolor: #c7b0e3"
     misc_feature    5796..5987
                     /label="MmTX1"
                     /ApEinfo_revcolor="#ff9ccd"
                     /ApEinfo_fwdcolor="#ff9ccd"
                     /note="ApEinfo_revcolor: #ff9ccd"
     exon            5796..5990
                     /label="Translation 5806-6000"
                     /ApEinfo_revcolor="#b4abac"
                     /ApEinfo_fwdcolor="#b4abac"
     CDS             5796..5990
                     /label="Translation 70-264"
                     /ApEinfo_revcolor="#9eafd2"
                     /ApEinfo_fwdcolor="#9eafd2"
                     /note="ApEinfo_revcolor: #9eafd2"
     CDS             5796..5990
                     /ApEinfo_revcolor="#84b0dc"
                     /ApEinfo_fwdcolor="#84b0dc"
                     /translation="CWP*PVKRAHSRPVLIQSLVQAGNLSVISVSGKNIVGNASNVAVWQIVRHLALTTLLCYAAPVTT"
     primer          5799..5827
                     /label="primer_525"
                     /note="sequence: gGGTCTCaAATGACGCGAATACTCCCTTGCCTTTTTTTGGTTTTGCTTGCTGCCGCACCTTTACTCGCCCTGACCTGTAAAACGTGCCCATTC"
                     /ApEinfo_revcolor="#b7e6d7"
                     /ApEinfo_fwdcolor="#b7e6d7"
     misc_feature    5991..5994
                     /label="5'OVH"
                     /ApEinfo_revcolor="#ffef86"
                     /ApEinfo_fwdcolor="#ffef86"
                     /note="ApEinfo_revcolor: #ffef86"
     misc_feature    5995..6377
                     /label="let-858 3' UTR"
                     /ApEinfo_revcolor="#ff9ccd"
                     /ApEinfo_fwdcolor="#ff9ccd"
                     /note="ApEinfo_revcolor: #ff9ccd"
     CDS             5995..6377
                     /label="Translation 18-400"
                     /ApEinfo_revcolor="#d59687"
                     /ApEinfo_fwdcolor="#d59687"
                     /note="ApEinfo_revcolor: #d59687"
     exon            5995..6377
                     /label="Translation 6005-6387"
                     /ApEinfo_revcolor="#d6b295"
                     /ApEinfo_fwdcolor="#d6b295"
     CDS             5995..6377
                     /ApEinfo_revcolor="#84b0dc"
                     /ApEinfo_fwdcolor="#84b0dc"
                     /translation="LSLDDRRQRR*IFKF*ILNICFFSYYLFILFVFFFLLSKKLIQSKSKHFFFSFRHPIRIPLLSSEHNVQVYLSSRFHFIRTWGELVEGGNTQKDDGNEIRTHNMQQHSIQKYGGRFKRKHKNI*RRK"
     misc_feature    6149..6151
                     /label="modified from CTC to remove BsmBi cut site"
                     /ApEinfo_revcolor="#faac61"
                     /ApEinfo_fwdcolor="#faac61"
                     /note="ApEinfo_revcolor: #faac61"
     primer          complement(6366..6389)
                     /label="primer_528"
                     /note="sequence: CAGGGTCTCAAGCGACTAGTTTTCCTTCCTCCTC"
                     /ApEinfo_revcolor="#b4abac"
                     /ApEinfo_fwdcolor="#b4abac"
     misc_feature    6398..6401
                     /label="5'OVH"
                     /ApEinfo_revcolor="#ffef86"
                     /ApEinfo_fwdcolor="#ffef86"
                     /note="ApEinfo_revcolor: #ffef86"
     misc_feature    6402..7864
                     /label="pRPL-28 promoter ?"
                     /ApEinfo_revcolor="#9eafd2"
                     /ApEinfo_fwdcolor="#9eafd2"
                     /note="ApEinfo_revcolor: #9eafd2"
     primer          complement(6504..6525)
                     /label="primer_495"
                     /note="sequence: ttaccttcaaaccggttatttc"
                     /ApEinfo_revcolor="#b7e6d7"
                     /ApEinfo_fwdcolor="#b7e6d7"
     primer          7851..7872
                     /label="p_469"
                     /note="sequence: taaaatatccgacgctctcgtg"
                     /ApEinfo_revcolor="#ff9ccd"
                     /ApEinfo_fwdcolor="#ff9ccd"
     misc_feature    7865..7868
                     /label="5'OVH"
                     /ApEinfo_revcolor="#ffef86"
                     /ApEinfo_fwdcolor="#ffef86"
                     /note="ApEinfo_revcolor: #ffef86"
     misc_feature    7865..7868
                     /label="3'OVH"
                     /ApEinfo_revcolor="#ffef86"
                     /ApEinfo_fwdcolor="#ffef86"
                     /note="ApEinfo_revcolor: #ffef86"
     misc_feature    7866..8564
                     /label="wrmscarlet"
                     /ApEinfo_revcolor="#f58a5e"
                     /ApEinfo_fwdcolor="#f58a5e"
                     /note="ApEinfo_revcolor: #f58a5e"
     primer          complement(8498..8521)
                     /label="primer_422"
                     /note="sequence: ACCTTCCTCCGGTGCAGTGACGGGCGACGGACTTCTCGTATTGCTCGACGACGGTGTA"
                     /ApEinfo_revcolor="#85dae9"
                     /ApEinfo_fwdcolor="#85dae9"
     primer          complement(8498..8521)
                     /label="primer_498"
                     /note="sequence: AAGCTCCTCCGGTGCAGTGACGGGCGACGGACTTCTCGTATTGCTCGACGACGGTGTA"
                     /ApEinfo_revcolor="#c7b0e3"
                     /ApEinfo_fwdcolor="#c7b0e3"
     misc_feature    8565..8568
                     /label="5'OVH"
                     /ApEinfo_revcolor="#ffef86"
                     /ApEinfo_fwdcolor="#ffef86"
                     /note="ApEinfo_revcolor: #ffef86"
     misc_feature    8565..8568
                     /label="3'OVH"
                     /ApEinfo_revcolor="#ffef86"
                     /ApEinfo_fwdcolor="#ffef86"
                     /note="ApEinfo_revcolor: #ffef86"
     exon            8569..8951
                     /label="Translation 2319-2701"
                     /ApEinfo_revcolor="#ff9ccd"
                     /ApEinfo_fwdcolor="#ff9ccd"
     misc_feature    8569..8951
                     /label="let-858 3' UTR"
                     /ApEinfo_revcolor="#ff9ccd"
                     /ApEinfo_fwdcolor="#ff9ccd"
                     /note="ApEinfo_revcolor: #ff9ccd"
     CDS             8569..8951
                     /label="Translation 18-400"
                     /ApEinfo_revcolor="#75c6a9"
                     /ApEinfo_fwdcolor="#75c6a9"
                     /note="ApEinfo_revcolor: #75c6a9"
     CDS             8569..8951
                     /ApEinfo_revcolor="#84b0dc"
                     /ApEinfo_fwdcolor="#84b0dc"
                     /translation="VSLDDRRQRR*IFKF*ILNICFFSYYLFILFVFFFLLSKKLIQSKSKHFFFSFRHPIRIPLLSSEHNVQVYLSSRFHFIRTWGELVEGGNTQKDDGNEIRTHNMQQHSIQKYGGRFKRKHKNI*RRK"
     misc_feature    8723..8725
                     /label="modified from CTC to remove BsmBi cut site"
                     /ApEinfo_revcolor="#faac61"
                     /ApEinfo_fwdcolor="#faac61"
                     /note="ApEinfo_revcolor: #faac61"
     primer          complement(8940..8963)
                     /label="primer_528"
                     /note="sequence: CAGGGTCTCAAGCGACTAGTTTTCCTTCCTCCTC"
                     /ApEinfo_revcolor="#b4abac"
                     /ApEinfo_fwdcolor="#b4abac"
ORIGIN
        1 gggacacgaa gtgatccgtt taaactatca gtgtttgaca ggatatattg gcgggtaaac
       61 ctaagagaaa agagcgttta ttagaataat cggatattta aaagggcgtg aaaaggttta
      121 tccgttcgtc catttgtatg tgccagccgc ctttgcgacg ctcaccgggc tggttgccct
      181 cgccgctggg ctggcggccg tctatggccc tgcaaacgcg ccagaaacgc cgtcgaagcc
      241 gtgtgcgaga caccgcggcc gccggcgttg tggatacctc gcggaaaact tggccctcac
      301 tgacagatga ggggcggacg ttgacacttg aggggccgac tcacccggcg cggcgttgac
      361 agatgagggg caggctcgat ttcggccggc gacgtggagc tggccagcct cgcaaatcgg
      421 cgaaaacgcc tgattttacg cgagtttccc acagatgatg tggacaagcc tggggataag
      481 tgccctgcgg tattgacact tgaggggcgc gactactgac agatgagggg cgcgatcctt
      541 gacacttgag gggcagagtg ctgacagatg aggggcgcac ctattgacat ttgaggggct
      601 gtccacaggc agaaaatcca gcatttgcaa gggtttccgc ccgtttttcg gccaccgcta
      661 acctgtcttt taacctgctt ttaaaccaat atttataaac cttgttttta accagggctg
      721 cgccctgtgc gcgtgaccgc gcacgccgaa ggggggtgcc cccccttctc gaaccctccc
      781 ggcccgctaa cgcgggcctc ccatcccccc aggggctgcg cccctcggcc gcgaacggcc
      841 tcaccccaaa aatggcagcg ctggccaatt cccgagtgcg cggaacccct atttgtttat
      901 ttttctaaat acattcaaat atgtatccgc tcatgagaca ataaccctga taaatgcttc
      961 aataatattg aaaaaggaag agtatggcta aaatgagaat atcaccggaa ttgaaaaaac
     1021 tgatcgaaaa ataccgctgc gtaaaagata cggaaggaat gtctcctgct aaggtatata
     1081 agctggtggg agaaaatgaa aacctatatt taaaaatgac ggacagccgg tataaaggga
     1141 ccacctatga tgtggaacgg gaaaaggaca tgatgctatg gctggaagga aagctgcctg
     1201 ttccaaaggt cctgcacttt gaacggcatg atggctggag caatctgctc atgagtgagg
     1261 ccgatggcgt cctttgctcg gaagagtatg aagatgaaca aagccctgaa aagattatcg
     1321 agctgtatgc ggagtgcatc aggctctttc actccatcga catatcggat tgtccctata
     1381 cgaatagctt agacagccgc ttagccgaat tggattactt actgaataac gatctggccg
     1441 atgtggattg cgaaaactgg gaagaggaca ctccatttaa agatccgcgc gagctgtatg
     1501 attttttaaa gacggaaaag cccgaagagg aacttgtctt ttcccacggc gacctgggag
     1561 acagcaacat ctttgtgaaa gatggcaaag taagtggctt tattgatctt gggagaagcg
     1621 gcagggcgga caagtggtat gacattgcct tctgcgtccg gtcgctcagg gaggatatcg
     1681 gggaagaaca gtatgtcgag ctattttttg acttactggg gatcaagcct gattgggaga
     1741 aaataaaata ttatatttta ctggatgaat tgttttagct gtcagaccaa gtttactcat
     1801 atatacttta gattgattta aaacttcatt tttaatttaa aaggatctag gtgaagatcc
     1861 tttttgataa tctcatgacc aaaatccctt aacgtgagtt ttcgttccac tgagcgtcag
     1921 accccgtaga aaagatcaaa ggatcttctt gagatccttt ttttctgcgc gtaatctgct
     1981 gcttgcaaac aaaaaaacca ccgctaccag cggtggtttg tttgccggat caagagctac
     2041 caactctttt tccgaaggta actggcttca gcagagcgca gataccaaat actgtccttc
     2101 tagtgtagcc gtagttaggc caccacttca agaactctgt agcaccgcct acatacctcg
     2161 ctctgctaat cctgttacca gtggctgctg ccagtggcga taagtcgtgt cttaccgggt
     2221 tggactcaag acgatagtta ccggataagg cgcagcggtc gggctgaacg gggggttcgt
     2281 gcacacagcc cagcttggag cgaacgacct acaccgaact gagataccta cagcgtgagc
     2341 tatgagaaag cgccacgctt cccgaaggga gaaaggcgga caggtatccg gtaagcggca
     2401 gggtcggaac aggagagcgc acgagggagc ttccaggggg aaacgcctgg tatctttata
     2461 gtcctgtcgg gtttcgccac ctctgacttg agcgtcgatt tttgtgatgc tcgtcagggg
     2521 ggcggagcct atggaaaaac gccagcaacg cggccttttt acggttcctg gcagatccta
     2581 gatgtggcgc aacgatgccg gcgacaagca ggagcgcacc gacttcttcc gcatcaagtg
     2641 ttttggctct caggccgagg cccacggcaa gtatttgggc aaggggtcgc tggtattcgt
     2701 gcagggcaag attcggaata ccaagtacga gaaggacggc cagacggtct acgggaccga
     2761 cttcattgcc gataaggtgg attatctgga caccaaggca ccaggcgggt caaatcagga
     2821 ataagggcac attgccccgg cgtgagtcgg ggcaatcccg caaggagggt gaatgaatcg
     2881 gacgtttgac cggaaggcat acaggcaaga actgatcgac gcggggtttt ccgccgagga
     2941 tgccgaaacc atcgcaagcc gcaccgtcat gcgtgcgccc cgcgaaacct tccagtccgt
     3001 cggctcgatg gtccagcaag ctacggccaa gatcgagcgc gacagcgtgc aactggctcc
     3061 ccctgccctg cccgcgccat cggccgccgt ggagcgttcg cgtcgtcttg aacaggaggc
     3121 ggcaggtttg gcgaagtcga tgaccatcga cacgcgagga actatgacga ccaagaagcg
     3181 aaaaaccgcc ggcgaggacc tggcaaaaca ggtcagcgag gccaagcagg ccgcgttgct
     3241 gaaacacacg aagcagcaga tcaaggaaat gcagctttcc ttgttcgata ttgcgccgtg
     3301 gccggacacg atgcgagcga tgccaaacga cacggcccgc tctgccctgt tcaccacgcg
     3361 caacaagaaa atcccgcgcg aggcgctgca aaacaaggtc attttccacg tcaacaagga
     3421 cgtgaagatc acctacaccg gcgtcgagct gcgggccgac gatgacgaac tggtgtggca
     3481 gcaggtgttg gagtacgcga agcgcacccc tatcggcgag ccgatcacct tcacgttcta
     3541 cgagctttgc caggacctgg gctggtcgat caatggccgg tattacacga aggccgagga
     3601 atgcctgtcg cgcctacagg cgacggcgat gggcttcacg tccgaccgcg ttgggcacct
     3661 ggaatcggtg tcgctgctgc accgcttccg cgtcctggac cgtggcaaga aaacgtcccg
     3721 ttgccaggtc ctgatcgacg aggaaatcgt cgtgctgttt gctggcgacc actacacgaa
     3781 attcatatgg gagaagtacc gcaagctgtc gccgacggcc cgacggatgt tcgactattt
     3841 cagctcgcac cgggagccgt acccgctcaa gctggaaacc ttccgcctca tgtgcggatc
     3901 ggattccacc cgcgtgaaga agtggcgcga gcaggtcggc gaagcctgcg aagagttgcg
     3961 aggcagcggc ctggtggaac acgcctgggt caatgatgac ctggtgcatt gcaaacgcta
     4021 gggccttgtg gggtcagttc cggctggggg ttcagcagcc cctgctcgga tctgttggac
     4081 cggacagtag tcatggttga tgggctgcct gtatcgagtg gtgattttgt gccgagctgc
     4141 cggtcgggga gctgttggct ggctggtggc aggatatatt gtggtgtaaa caaattgacg
     4201 cttagacaac ttaataacac attgcggacg tttttaatgt actggggttg aacactctgt
     4261 gccgaattcg gatccggagc tgcagtttgt gcaacaaatt gaggaaggca ttctagagaa
     4321 gaatttcggc atttcgcaat gatacaaaat gaagagaata aggaaatgac ggtgaaataa
     4381 ccggtttgaa ggtaaaaatg ataaagtaga caattgaatt tttctagttc attctccaac
     4441 aataaattca caacaaaaca aatctgccta gataaaaaac taaaagatat atcaagaata
     4501 catctagaat cctttgctgt agaagaattg ctcaataaga acacgtggag ctcctttaat
     4561 tttgatacga cctttcaact catcgacgtg actggcgatc gaatgtccaa gatgttcttc
     4621 aagataggag cggagatcat tttcgcaagc ctgaaagata tttatgttga ttcaggattt
     4681 aataatgttc ccaacttaca aaaatgtctc cgtcgacgtt tctgatagtt actagctcga
     4741 cataatcaaa atccaacgtt ttctcattca gtaaatccct ttttcgttcc aaataaagag
     4801 gaagaagatg gtcatgacga cgtcgaatgt agtattgatg tgtcttggct gcttctgaaa
     4861 tatttcgatg cggtatgaat ttaatctgta tatacctgtc ggtggtgtcc atccgcttgg
     4921 tgtaggatac ttttcgtgct caggaacatt cggcaccact tctattggca tcaatctttc
     4981 cacatacgac caatcgatag gagcttcttc gaccgttgca agacttctgg ctgtaattgc
     5041 tagtagaaaa attatatgat aataaataac ttacactttt cagggagagc atgtttccat
     5101 ggattttccc aaagtttctc agctttttcg actgaagttg ttgaaaaaga caacctggaa
     5161 actgctcgag gggagaaaat gcggagagaa gaacccagca tcttaataaa attatataat
     5221 tttgaataaa atcaaattaa aaataagatt aattgaaaca caacaataga atgcagaaaa
     5281 ttactcataa gaaataattt attttgaaag aagttgtgtc gatttacgat aaaaactaca
     5341 cgcaaacgag gctccgcgtt tacaccgttt ggcaatggag cgcgcttgct attagatttt
     5401 aggccagctc aacgaaagtt taatttattt ttcttctttt tttccatttt tttgagtaaa
     5461 atatcgaatt ttttgtatta attctgtaaa ttttataatt tgcaactatt ttggcgtatt
     5521 ctgcttgttt ttatcagcga atttttatgc atttcagtca aaagtttgag caggaaaaat
     5581 gacatttagg actttgtaaa attgtattct taaatttgct tgaaaaccta cgtgtacaat
     5641 tgattttatt gaatttttct tacgtttccc gttgtatctt attgtattta actttcatca
     5701 taaaataatt tatttccagg taaaatatcc gacgctctcg tgaatggtac ttgcgcttat
     5761 taccctggtc gtctcggcat ttttaattcc ggaggtgttg gccctgacct gtaaaacgtg
     5821 cccattcacg acctgtccta attcagagtc ttgtccaggc gggcaatcta tctgttatca
     5881 gcgtaagtgg gaagaacatc gtggggaacg catcgaacgt cgctgtgtgg caaattgtcc
     5941 ggcatttggc tctcacgaca cttctctgtt atgctgcacc cgtgacaact gtaactgagc
     6001 ttggatgatc gacgccaacg tcgttgaatt ttcaaatttt aaatactgaa tatttgtttt
     6061 ttttcctatt atttatttat tctctttgtg ttttttttct tgctttctaa aaaattaatt
     6121 caatccaaat ctaaacattt ttttttctct ttccgtcacc caattcgtat tccgctcctc
     6181 tcatctgaac acaatgtgca agtttattta tcttctcgct ttcatttcat taggacgtgg
     6241 ggggaattgg tggaaggggg aaacacacaa aaggatgatg gaaatgaaat aaggacacac
     6301 aatatgcaac aacattcaat tcagaaatat ggaggaaggt ttaaaagaaa acataaaaat
     6361 atatagagga ggaaggaaaa ctagtcgctg caagaattca agcttggagc tgcagtttgt
     6421 gcaacaaatt gaggaaggca ttctagagaa gaatttcggc atttcgcaat gatacaaaat
     6481 gaagagaata aggaaatgac ggtgaaataa ccggtttgaa ggtaaaaatg ataaagtaga
     6541 caattgaatt tttctagttc attctccaac aataaattca caacaaaaca aatctgccta
     6601 gataaaaaac taaaagatat atcaagaata catctagaat cctttgctgt agaagaattg
     6661 ctcaataaga acacgtggag ctcctttaat tttgatacga cctttcaact catcgacgtg
     6721 actggcgatc gaatgtccaa gatgttcttc aagataggag cggagatcat tttcgcaagc
     6781 ctgaaagata tttatgttga ttcaggattt aataatgttc ccaacttaca aaaatgtctc
     6841 cgtcgacgtt tctgatagtt actagctcga cataatcaaa atccaacgtt ttctcattca
     6901 gtaaatccct ttttcgttcc aaataaagag gaagaagatg gtcatgacga cgtcgaatgt
     6961 agtattgatg tgtcttggct gcttctgaaa tatttcgatg cggtatgaat ttaatctgta
     7021 tatacctgtc ggtggtgtcc atccgcttgg tgtaggatac ttttcgtgct caggaacatt
     7081 cggcaccact tctattggca tcaatctttc cacatacgac caatcgatag gagcttcttc
     7141 gaccgttgca agacttctgg ctgtaattgc tagtagaaaa attatatgat aataaataac
     7201 ttacactttt cagggagagc atgtttccat ggattttccc aaagtttctc agctttttcg
     7261 actgaagttg ttgaaaaaga caacctggaa actgctcgag gggagaaaat gcggagagaa
     7321 gaacccagca tcttaataaa attatataat tttgaataaa atcaaattaa aaataagatt
     7381 aattgaaaca caacaataga atgcagaaaa ttactcataa gaaataattt attttgaaag
     7441 aagttgtgtc gatttacgat aaaaactaca cgcaaacgag gctccgcgtt tacaccgttt
     7501 ggcaatggag cgcgcttgct attagatttt aggccagctc aacgaaagtt taatttattt
     7561 ttcttctttt tttccatttt tttgagtaaa atatcgaatt ttttgtatta attctgtaaa
     7621 ttttataatt tgcaactatt ttggcgtatt ctgcttgttt ttatcagcga atttttatgc
     7681 atttcagtca aaagtttgag caggaaaaat gacatttagg actttgtaaa attgtattct
     7741 taaatttgct tgaaaaccta cgtgtacaat tgattttatt gaatttttct tacgtttccc
     7801 gttgtatctt attgtattta actttcatca taaaataatt tatttccagg taaaatatcc
     7861 gacgctctcg tgaatggtca gcaagggaga ggcagttatc aaggagttca tgcgtttcaa
     7921 ggtccacatg gagggatcca tgaacggaca cgagttcgag atcgagggag agggagaggg
     7981 acgtccatac gagggaaccc aaaccgccaa gctcaaggtc accaagggag gaccactccc
     8041 attctcctgg gacatcctct ccccacaatt catgtacgga tcccgtgcct tcaccaagca
     8101 cccagccgac atcccagact actacaagca atccttccca gagggattca agtgggagcg
     8161 tgtcatgaac ttcgaggacg gaggagccgt caccgtcacc caagacacct ccctcgagga
     8221 cggaaccctc atctacaagg tcaagctccg tggaaccaac ttcccaccag acggaccagt
     8281 catgcaaaag aagaccatgg gatgggaggc ctccaccgag cgtctctacc cagaggacgg
     8341 agtcctcaag ggagacatca agatggccct ccgtctcaag gacggaggac gttacctcgc
     8401 cgacttcaag accacctaca aggccaagaa gccagtccaa atgccaggag cctacaacgt
     8461 cgaccgtaag ctcgacatca cctcccacaa cgaggactac accgtcgtcg agcaatacga
     8521 gcgttccgag ggacgtcact ccaccggagg aatggacgag ctctacaagt aagcttggat
     8581 gatcgacgcc aacgtcgttg aattttcaaa ttttaaatac tgaatatttg ttttttttcc
     8641 tattatttat ttattctctt tgtgtttttt ttcttgcttt ctaaaaaatt aattcaatcc
     8701 aaatctaaac attttttttt ctctttccgt cacccaattc gtattccgct cctctcatct
     8761 gaacacaatg tgcaagttta tttatcttct cgctttcatt tcattaggac gtggggggaa
     8821 ttggtggaag ggggaaacac acaaaaggat gatggaaatg aaataaggac acacaatatg
     8881 caacaacatt caattcagaa atatggagga aggtttaaaa gaaaacataa aaatatatag
     8941 aggaggaagg aaaactagtc gctactagag gatgcacatg tgaccga
//
