# Supplementary material for: Screening conditions and constructs for attempted genetic transformation of C. elegans by Agrobacterium
Source: PLoS One. 2025 May 27;20(5):e0325060. doi: 10.1371/journal.pone.0325060 (PMC12111652; doi:10.1371/journal.pone.0325060)
Supplement: S1 Fig — DNA Sequence files for constructs described in Table 1. (ZIP) [file pone.0325060.s001.zip › Genbank/dna1949.gb]

LOCUS       dna1949                 6413 bp ds-DNA     circular     29-MAY-2024
DEFINITION  .
ACCESSION   id
VERSION     id
COMMENT     Imported using the Genbank importer. File name:
            gg525_assembly_w4nhvm.gb description.
FEATURES             Location/Qualifiers
     CDS             32..1180
                     /label="trfA"
                     /ApEinfo_revcolor="#c7b0e3"
                     /ApEinfo_fwdcolor="#c7b0e3"
                     /note="ApEinfo_revcolor: #c7b0e3"
     CDS             32..1180
                     /ApEinfo_revcolor="#84b0dc"
                     /ApEinfo_fwdcolor="#84b0dc"
                     /translation="VNESDV*PEGIQARTDRRGVFRRGCRNHRKPHRHACAPRNLPVRRLDGPASYGQDRARQRATGSPCPARAIGRRGAFASS*TGGGRFGEVDDHRHARNYDDQEAKNRRRGPGKTGQRGQAGRVAETHEAADQGNAAFLVRYCAVAGHDASDAKRHGPLCPVHHAQQENPARGAAKQGHFPRQQGREDHLHRRRAAGRR*RTGVAAGVGVREAHPYRRADHLHVLRALPGPGLVDQWPVLHEGRGMPVAPTGDGDGLHVRPRWAPGIGVAAAPLPRPGPWQENVPLPGPDRRGNRRAVCWRPLHEIHMGEVPQAVADGPTDVRLFQLAPGAVPAQAGNLPPHVRIGFHPREEVARAGRRSLRRVARQRPGGTRLGQ**PGALQT"
     misc_feature    1326..1350
                     /label="LB T-DNA repeat"
                     /ApEinfo_revcolor="#f58a5e"
                     /ApEinfo_fwdcolor="#f58a5e"
                     /note="ApEinfo_revcolor: #f58a5e"
     primer          1328..1354
                     /label="primer_003"
                     /note="sequence: ggtggcaggatatattgtggtgtaaac"
                     /ApEinfo_revcolor="#85dae9"
                     /ApEinfo_fwdcolor="#85dae9"
     primer          1373..1393
                     /label="p"
                     /note="sequence: cttaataacacattgcggacg"
                     /ApEinfo_revcolor="#c7b0e3"
                     /ApEinfo_fwdcolor="#c7b0e3"
     primer          complement(1373..1393)
                     /label="primer_494"
                     /note="sequence: cgtccgcaatgtgttattaag"
                     /ApEinfo_revcolor="#b1ff67"
                     /ApEinfo_fwdcolor="#b1ff67"
     primer          complement(1373..1393)
                     /label="primer_468"
                     /note="sequence: cgtccgcaatgtgttattaag"
                     /ApEinfo_revcolor="#b7e6d7"
                     /ApEinfo_fwdcolor="#b7e6d7"
     primer          complement(1425..1444)
                     /label="p_444"
                     /note="sequence: TCCCCTCGAGCTCCGGATCCGAATTCGG"
                     /ApEinfo_revcolor="#d59687"
                     /ApEinfo_fwdcolor="#d59687"
     misc_feature    1431..1434
                     /label="5'OVH"
                     /ApEinfo_revcolor="#ffef86"
                     /ApEinfo_fwdcolor="#ffef86"
                     /note="ApEinfo_revcolor: #ffef86"
     misc_feature    1435..2897
                     /label="pRPL-28 promoter ?"
                     /ApEinfo_revcolor="#9eafd2"
                     /ApEinfo_fwdcolor="#9eafd2"
                     /note="ApEinfo_revcolor: #9eafd2"
     primer          complement(1537..1558)
                     /label="primer_495"
                     /note="sequence: ttaccttcaaaccggttatttc"
                     /ApEinfo_revcolor="#b7e6d7"
                     /ApEinfo_fwdcolor="#b7e6d7"
     primer          2884..2905
                     /label="p_469"
                     /note="sequence: taaaatatccgacgctctcgtg"
                     /ApEinfo_revcolor="#ff9ccd"
                     /ApEinfo_fwdcolor="#ff9ccd"
     misc_feature    2898..2901
                     /label="3'OVH"
                     /ApEinfo_revcolor="#ffef86"
                     /ApEinfo_fwdcolor="#ffef86"
                     /note="ApEinfo_revcolor: #ffef86"
     CDS             2899..2958
                     /label="Translation 10-69"
                     /ApEinfo_revcolor="#9eafd2"
                     /ApEinfo_fwdcolor="#9eafd2"
                     /note="ApEinfo_revcolor: #9eafd2"
     misc_feature    2899..2958
                     /label="spp-1 secretion signal"
                     /ApEinfo_revcolor="#faac61"
                     /ApEinfo_fwdcolor="#faac61"
                     /note="ApEinfo_revcolor: #faac61"
     exon            2899..2958
                     /label="Translation 5664-5723"
                     /ApEinfo_revcolor="#84b0dc"
                     /ApEinfo_fwdcolor="#84b0dc"
     CDS             2899..2958
                     /ApEinfo_revcolor="#84b0dc"
                     /ApEinfo_fwdcolor="#84b0dc"
                     /translation="SRE*REYSLAFFWFCLLPHL"
     primer          2906..2966
                     /label="primer_521"
                     /note="sequence: AATGACGCGAATACTCCCTTGCCTTTTTTTGGTTTTGCTTGCTGCCGCACCTTTACTCGCC"
                     /ApEinfo_revcolor="#c6c9d1"
                     /ApEinfo_fwdcolor="#c6c9d1"
     primer          2906..2990
                     /label="primer_525"
                     /note="sequence: gGGTCTCaAATGACGCGAATACTCCCTTGCCTTTTTTTGGTTTTGCTTGCTGCCGCACCTTTACTCGCCCTGACCTGTAAAACGTGCCCATTC"
                     /ApEinfo_revcolor="#b7e6d7"
                     /ApEinfo_fwdcolor="#b7e6d7"
     primer          complement(2910..2966)
                     /label="primer_522"
                     /note="sequence: ACCTGGCGAGTAAAGGTGCGGCAGCAAGCAAAACCAAAAAAAGGCAAGGGAGTATTCGCGT"
                     /ApEinfo_revcolor="#b7e6d7"
                     /ApEinfo_fwdcolor="#b7e6d7"
     misc_feature    2959..2982
                     /label="Annealing section"
                     /ApEinfo_revcolor="#c7b0e3"
                     /ApEinfo_fwdcolor="#c7b0e3"
                     /note="ApEinfo_revcolor: #c7b0e3"
     misc_feature    2959..3150
                     /label="MmTX1"
                     /ApEinfo_revcolor="#ff9ccd"
                     /ApEinfo_fwdcolor="#ff9ccd"
                     /note="ApEinfo_revcolor: #ff9ccd"
     exon            2959..3153
                     /label="Translation 5724-5918"
                     /ApEinfo_revcolor="#c7b0e3"
                     /ApEinfo_fwdcolor="#c7b0e3"
     CDS             2959..3153
                     /label="Translation 70-264"
                     /ApEinfo_revcolor="#b1ff67"
                     /ApEinfo_fwdcolor="#b1ff67"
                     /note="ApEinfo_revcolor: #b1ff67"
     CDS             2959..3153
                     /ApEinfo_revcolor="#84b0dc"
                     /ApEinfo_fwdcolor="#84b0dc"
                     /translation="YSP*PVKRAHSRPVLIQSLVQAGNLSVISVSGKNIVGNASNVAVWQIVRHLALTTLLCYAAPVTT"
     primer          2962..2990
                     /label="Primer_526"
                     /note="sequence: gGGTCTCaAATGGTACTTGCGCTTATTACCCTGGTCGTCTCGGCATTTTTAATTCCGGAGGTGTTGGCCCTGACCTGTAAAACGTGCCCATTC"
                     /ApEinfo_revcolor="#b1ff67"
                     /ApEinfo_fwdcolor="#b1ff67"
     misc_feature    3154..3157
                     /label="5'OVH"
                     /ApEinfo_revcolor="#ffef86"
                     /ApEinfo_fwdcolor="#ffef86"
                     /note="ApEinfo_revcolor: #ffef86"
     misc_feature    3158..3540
                     /label="let-858 3' UTR"
                     /ApEinfo_revcolor="#ff9ccd"
                     /ApEinfo_fwdcolor="#ff9ccd"
                     /note="ApEinfo_revcolor: #ff9ccd"
     CDS             3158..3540
                     /label="Translation 18-400"
                     /ApEinfo_revcolor="#75c6a9"
                     /ApEinfo_fwdcolor="#75c6a9"
                     /note="ApEinfo_revcolor: #75c6a9"
     exon            3158..3540
                     /label="Translation 5923-6305"
                     /ApEinfo_revcolor="#85dae9"
                     /ApEinfo_fwdcolor="#85dae9"
     CDS             3158..3540
                     /ApEinfo_revcolor="#84b0dc"
                     /ApEinfo_fwdcolor="#84b0dc"
                     /translation="LSLDDRRQRR*IFKF*ILNICFFSYYLFILFVFFFLLSKKLIQSKSKHFFFSFRHPIRIPLLSSEHNVQVYLSSRFHFIRTWGELVEGGNTQKDDGNEIRTHNMQQHSIQKYGGRFKRKHKNI*RRK"
     misc_feature    3312..3314
                     /label="modified from CTC to remove BsmBi cut site"
                     /ApEinfo_revcolor="#faac61"
                     /ApEinfo_fwdcolor="#faac61"
                     /note="ApEinfo_revcolor: #faac61"
     primer          complement(3529..3552)
                     /label="primer_528"
                     /note="sequence: CAGGGTCTCAAGCGACTAGTTTTCCTTCCTCCTC"
                     /ApEinfo_revcolor="#b4abac"
                     /ApEinfo_fwdcolor="#b4abac"
     primer          complement(3607..3629)
                     /label="primer_491"
                     /note="sequence: cgccaatatatcctgtcaaacac"
                     /ApEinfo_revcolor="#75c6a9"
                     /ApEinfo_fwdcolor="#75c6a9"
     misc_feature    3608..3632
                     /label="RB T-DNA repeat"
                     /ApEinfo_revcolor="#b1ff67"
                     /ApEinfo_fwdcolor="#b1ff67"
                     /note="ApEinfo_revcolor: #b1ff67"
     primer          complement(3668..3688)
                     /label="primer_004"
                     /note="sequence: ttcacgcccttttaaatatcc"
                     /ApEinfo_revcolor="#85dae9"
                     /ApEinfo_fwdcolor="#85dae9"
     rep_origin      3720..4430
                     /label="oriV"
                     /ApEinfo_revcolor="#f58a5e"
                     /ApEinfo_fwdcolor="#f58a5e"
                     /note="ApEinfo_revcolor: #f58a5e"
     promoter        4451..4555
                     /label="AmpR promoter"
                     /ApEinfo_revcolor="#b1ff67"
                     /ApEinfo_fwdcolor="#b1ff67"
                     /note="ApEinfo_revcolor: #b1ff67"
     CDS             4556..5350
                     /label="KanR"
                     /ApEinfo_revcolor="#75c6a9"
                     /ApEinfo_fwdcolor="#75c6a9"
                     /note="ApEinfo_revcolor: #75c6a9"
     CDS             4556..5350
                     /ApEinfo_revcolor="#84b0dc"
                     /ApEinfo_fwdcolor="#84b0dc"
                     /translation="EYG*NENITGIEKTDRKIPLRKRYGRNVSC*GI*AGGRK*KPIFKNDGQPV*RDHL*CGTGKGHDAMAGRKAACSKGPAL*TA*WLEQSAHE*GRWRPLLGRV*R*TKP*KDYRAVCGVHQALSLHRHIGLSLYE*LRQPLSRIGLLTE*RSGRCGLRKLGRGHSI*RSARAV*FFKDGKARRGTCLFPRRPGRQQHLCERWQSKWLY*SWEKRQGGQVV*HCLLRPVAQGGYRGRTVCRAIF*LTGDQA*LGENKILYFTG*IV"
     rep_origin      5521..6109
                     /label="ori"
                     /ApEinfo_revcolor="#d59687"
                     /ApEinfo_fwdcolor="#d59687"
                     /note="ApEinfo_revcolor: #d59687"
     primer_bind     6010..6029
                     /label="pBR322ori-F"
                     /ApEinfo_revcolor="#85dae9"
                     /ApEinfo_fwdcolor="#85dae9"
                     /note="ApEinfo_revcolor: #85dae9"
ORIGIN
        1 cggcgtgagt cggggcaatc ccgcaaggag ggtgaatgaa tcggacgttt gaccggaagg
       61 catacaggca agaactgatc gacgcggggt tttccgccga ggatgccgaa accatcgcaa
      121 gccgcaccgt catgcgtgcg ccccgcgaaa ccttccagtc cgtcggctcg atggtccagc
      181 aagctacggc caagatcgag cgcgacagcg tgcaactggc tccccctgcc ctgcccgcgc
      241 catcggccgc cgtggagcgt tcgcgtcgtc ttgaacagga ggcggcaggt ttggcgaagt
      301 cgatgaccat cgacacgcga ggaactatga cgaccaagaa gcgaaaaacc gccggcgagg
      361 acctggcaaa acaggtcagc gaggccaagc aggccgcgtt gctgaaacac acgaagcagc
      421 agatcaagga aatgcagctt tccttgttcg atattgcgcc gtggccggac acgatgcgag
      481 cgatgccaaa cgacacggcc cgctctgccc tgttcaccac gcgcaacaag aaaatcccgc
      541 gcgaggcgct gcaaaacaag gtcattttcc acgtcaacaa ggacgtgaag atcacctaca
      601 ccggcgtcga gctgcgggcc gacgatgacg aactggtgtg gcagcaggtg ttggagtacg
      661 cgaagcgcac ccctatcggc gagccgatca ccttcacgtt ctacgagctt tgccaggacc
      721 tgggctggtc gatcaatggc cggtattaca cgaaggccga ggaatgcctg tcgcgcctac
      781 aggcgacggc gatgggcttc acgtccgacc gcgttgggca cctggaatcg gtgtcgctgc
      841 tgcaccgctt ccgcgtcctg gaccgtggca agaaaacgtc ccgttgccag gtcctgatcg
      901 acgaggaaat cgtcgtgctg tttgctggcg accactacac gaaattcata tgggagaagt
      961 accgcaagct gtcgccgacg gcccgacgga tgttcgacta tttcagctcg caccgggagc
     1021 cgtacccgct caagctggaa accttccgcc tcatgtgcgg atcggattcc acccgcgtga
     1081 agaagtggcg cgagcaggtc ggcgaagcct gcgaagagtt gcgaggcagc ggcctggtgg
     1141 aacacgcctg ggtcaatgat gacctggtgc attgcaaacg ctagggcctt gtggggtcag
     1201 ttccggctgg gggttcagca gcccctgctc ggatctgttg gaccggacag tagtcatggt
     1261 tgatgggctg cctgtatcga gtggtgattt tgtgccgagc tgccggtcgg ggagctgttg
     1321 gctggctggt ggcaggatat attgtggtgt aaacaaattg acgcttagac aacttaataa
     1381 cacattgcgg acgtttttaa tgtactgggg ttgaacactc tgtgccgaat tcggatccgg
     1441 agctgcagtt tgtgcaacaa attgaggaag gcattctaga gaagaatttc ggcatttcgc
     1501 aatgatacaa aatgaagaga ataaggaaat gacggtgaaa taaccggttt gaaggtaaaa
     1561 atgataaagt agacaattga atttttctag ttcattctcc aacaataaat tcacaacaaa
     1621 acaaatctgc ctagataaaa aactaaaaga tatatcaaga atacatctag aatcctttgc
     1681 tgtagaagaa ttgctcaata agaacacgtg gagctccttt aattttgata cgacctttca
     1741 actcatcgac gtgactggcg atcgaatgtc caagatgttc ttcaagatag gagcggagat
     1801 cattttcgca agcctgaaag atatttatgt tgattcagga tttaataatg ttcccaactt
     1861 acaaaaatgt ctccgtcgac gtttctgata gttactagct cgacataatc aaaatccaac
     1921 gttttctcat tcagtaaatc cctttttcgt tccaaataaa gaggaagaag atggtcatga
     1981 cgacgtcgaa tgtagtattg atgtgtcttg gctgcttctg aaatatttcg atgcggtatg
     2041 aatttaatct gtatatacct gtcggtggtg tccatccgct tggtgtagga tacttttcgt
     2101 gctcaggaac attcggcacc acttctattg gcatcaatct ttccacatac gaccaatcga
     2161 taggagcttc ttcgaccgtt gcaagacttc tggctgtaat tgctagtaga aaaattatat
     2221 gataataaat aacttacact tttcagggag agcatgtttc catggatttt cccaaagttt
     2281 ctcagctttt tcgactgaag ttgttgaaaa agacaacctg gaaactgctc gaggggagaa
     2341 aatgcggaga gaagaaccca gcatcttaat aaaattatat aattttgaat aaaatcaaat
     2401 taaaaataag attaattgaa acacaacaat agaatgcaga aaattactca taagaaataa
     2461 tttattttga aagaagttgt gtcgatttac gataaaaact acacgcaaac gaggctccgc
     2521 gtttacaccg tttggcaatg gagcgcgctt gctattagat tttaggccag ctcaacgaaa
     2581 gtttaattta tttttcttct ttttttccat ttttttgagt aaaatatcga attttttgta
     2641 ttaattctgt aaattttata atttgcaact attttggcgt attctgcttg tttttatcag
     2701 cgaattttta tgcatttcag tcaaaagttt gagcaggaaa aatgacattt aggactttgt
     2761 aaaattgtat tcttaaattt gcttgaaaac ctacgtgtac aattgatttt attgaatttt
     2821 tcttacgttt cccgttgtat cttattgtat ttaactttca tcataaaata atttatttcc
     2881 aggtaaaata tccgacgctc tcgtgaatga cgcgaatact cccttgcctt tttttggttt
     2941 tgcttgctgc cgcaccttta ctcgccctga cctgtaaaac gtgcccattc acgacctgtc
     3001 ctaattcaga gtcttgtcca ggcgggcaat ctatctgtta tcagcgtaag tgggaagaac
     3061 atcgtgggga acgcatcgaa cgtcgctgtg tggcaaattg tccggcattt ggctctcacg
     3121 acacttctct gttatgctgc acccgtgaca actgtaactg agcttggatg atcgacgcca
     3181 acgtcgttga attttcaaat tttaaatact gaatatttgt tttttttcct attatttatt
     3241 tattctcttt gtgttttttt tcttgctttc taaaaaatta attcaatcca aatctaaaca
     3301 tttttttttc tctttccgtc acccaattcg tattccgctc ctctcatctg aacacaatgt
     3361 gcaagtttat ttatcttctc gctttcattt cattaggacg tggggggaat tggtggaagg
     3421 gggaaacaca caaaaggatg atggaaatga aataaggaca cacaatatgc aacaacattc
     3481 aattcagaaa tatggaggaa ggtttaaaag aaaacataaa aatatataga ggaggaagga
     3541 aaactagtcg ctgcaagagg atgcacatgt gaccgaggga cacgaagtga tccgtttaaa
     3601 ctatcagtgt ttgacaggat atattggcgg gtaaacctaa gagaaaagag cgtttattag
     3661 aataatcgga tatttaaaag ggcgtgaaaa ggtttatccg ttcgtccatt tgtatgtgcc
     3721 agccgccttt gcgacgctca ccgggctggt tgccctcgcc gctgggctgg cggccgtcta
     3781 tggccctgca aacgcgccag aaacgccgtc gaagccgtgt gcgagacacc gcggccgccg
     3841 gcgttgtgga tacctcgcgg aaaacttggc cctcactgac agatgagggg cggacgttga
     3901 cacttgaggg gccgactcac ccggcgcggc gttgacagat gaggggcagg ctcgatttcg
     3961 gccggcgacg tggagctggc cagcctcgca aatcggcgaa aacgcctgat tttacgcgag
     4021 tttcccacag atgatgtgga caagcctggg gataagtgcc ctgcggtatt gacacttgag
     4081 gggcgcgact actgacagat gaggggcgcg atccttgaca cttgaggggc agagtgctga
     4141 cagatgaggg gcgcacctat tgacatttga ggggctgtcc acaggcagaa aatccagcat
     4201 ttgcaagggt ttccgcccgt ttttcggcca ccgctaacct gtcttttaac ctgcttttaa
     4261 accaatattt ataaaccttg tttttaacca gggctgcgcc ctgtgcgcgt gaccgcgcac
     4321 gccgaagggg ggtgcccccc cttctcgaac cctcccggcc cgctaacgcg ggcctcccat
     4381 ccccccaggg gctgcgcccc tcggccgcga acggcctcac cccaaaaatg gcagcgctgg
     4441 ccaattcccg agtgcgcgga acccctattt gtttattttt ctaaatacat tcaaatatgt
     4501 atccgctcat gagacaataa ccctgataaa tgcttcaata atattgaaaa aggaagagta
     4561 tggctaaaat gagaatatca ccggaattga aaaaactgat cgaaaaatac cgctgcgtaa
     4621 aagatacgga aggaatgtct cctgctaagg tatataagct ggtgggagaa aatgaaaacc
     4681 tatatttaaa aatgacggac agccggtata aagggaccac ctatgatgtg gaacgggaaa
     4741 aggacatgat gctatggctg gaaggaaagc tgcctgttcc aaaggtcctg cactttgaac
     4801 ggcatgatgg ctggagcaat ctgctcatga gtgaggccga tggcgtcctt tgctcggaag
     4861 agtatgaaga tgaacaaagc cctgaaaaga ttatcgagct gtatgcggag tgcatcaggc
     4921 tctttcactc catcgacata tcggattgtc cctatacgaa tagcttagac agccgcttag
     4981 ccgaattgga ttacttactg aataacgatc tggccgatgt ggattgcgaa aactgggaag
     5041 aggacactcc atttaaagat ccgcgcgagc tgtatgattt tttaaagacg gaaaagcccg
     5101 aagaggaact tgtcttttcc cacggcgacc tgggagacag caacatcttt gtgaaagatg
     5161 gcaaagtaag tggctttatt gatcttggga gaagcggcag ggcggacaag tggtatgaca
     5221 ttgccttctg cgtccggtcg ctcagggagg atatcgggga agaacagtat gtcgagctat
     5281 tttttgactt actggggatc aagcctgatt gggagaaaat aaaatattat attttactgg
     5341 atgaattgtt ttagctgtca gaccaagttt actcatatat actttagatt gatttaaaac
     5401 ttcattttta atttaaaagg atctaggtga agatcctttt tgataatctc atgaccaaaa
     5461 tcccttaacg tgagttttcg ttccactgag cgtcagaccc cgtagaaaag atcaaaggat
     5521 cttcttgaga tccttttttt ctgcgcgtaa tctgctgctt gcaaacaaaa aaaccaccgc
     5581 taccagcggt ggtttgtttg ccggatcaag agctaccaac tctttttccg aaggtaactg
     5641 gcttcagcag agcgcagata ccaaatactg tccttctagt gtagccgtag ttaggccacc
     5701 acttcaagaa ctctgtagca ccgcctacat acctcgctct gctaatcctg ttaccagtgg
     5761 ctgctgccag tggcgataag tcgtgtctta ccgggttgga ctcaagacga tagttaccgg
     5821 ataaggcgca gcggtcgggc tgaacggggg gttcgtgcac acagcccagc ttggagcgaa
     5881 cgacctacac cgaactgaga tacctacagc gtgagctatg agaaagcgcc acgcttcccg
     5941 aagggagaaa ggcggacagg tatccggtaa gcggcagggt cggaacagga gagcgcacga
     6001 gggagcttcc agggggaaac gcctggtatc tttatagtcc tgtcgggttt cgccacctct
     6061 gacttgagcg tcgatttttg tgatgctcgt caggggggcg gagcctatgg aaaaacgcca
     6121 gcaacgcggc ctttttacgg ttcctggcag atcctagatg tggcgcaacg atgccggcga
     6181 caagcaggag cgcaccgact tcttccgcat caagtgtttt ggctctcagg ccgaggccca
     6241 cggcaagtat ttgggcaagg ggtcgctggt attcgtgcag ggcaagattc ggaataccaa
     6301 gtacgagaag gacggccaga cggtctacgg gaccgacttc attgccgata aggtggatta
     6361 tctggacacc aaggcaccag gcgggtcaaa tcaggaataa gggcacattg ccc
//
