# Supplementary material for: Screening conditions and constructs for attempted genetic transformation of C. elegans by Agrobacterium
Source: PLoS One. 2025 May 27;20(5):e0325060. doi: 10.1371/journal.pone.0325060 (PMC12111652; doi:10.1371/journal.pone.0325060)
Supplement: S1 Fig — DNA Sequence files for constructs described in Table 1. (ZIP) [file pone.0325060.s001.zip › Genbank/dna1950.gb]

LOCUS       dna1950                 6413 bp ds-DNA     circular     29-MAY-2024
DEFINITION  .
ACCESSION   id
VERSION     id
COMMENT     Imported using the Genbank importer. File name:
            gg526_assembly_qpz40c.gb description.
FEATURES             Location/Qualifiers
     rep_origin      21..731
                     /label="oriV"
                     /ApEinfo_revcolor="#f58a5e"
                     /ApEinfo_fwdcolor="#f58a5e"
                     /note="ApEinfo_revcolor: #f58a5e"
     promoter        752..856
                     /label="AmpR promoter"
                     /ApEinfo_revcolor="#b1ff67"
                     /ApEinfo_fwdcolor="#b1ff67"
                     /note="ApEinfo_revcolor: #b1ff67"
     CDS             857..1651
                     /label="KanR"
                     /ApEinfo_revcolor="#75c6a9"
                     /ApEinfo_fwdcolor="#75c6a9"
                     /note="ApEinfo_revcolor: #75c6a9"
     CDS             857..1651
                     /ApEinfo_revcolor="#84b0dc"
                     /ApEinfo_fwdcolor="#84b0dc"
                     /translation="EYG*NENITGIEKTDRKIPLRKRYGRNVSC*GI*AGGRK*KPIFKNDGQPV*RDHL*CGTGKGHDAMAGRKAACSKGPAL*TA*WLEQSAHE*GRWRPLLGRV*R*TKP*KDYRAVCGVHQALSLHRHIGLSLYE*LRQPLSRIGLLTE*RSGRCGLRKLGRGHSI*RSARAV*FFKDGKARRGTCLFPRRPGRQQHLCERWQSKWLY*SWEKRQGGQVV*HCLLRPVAQGGYRGRTVCRAIF*LTGDQA*LGENKILYFTG*IV"
     rep_origin      1822..2410
                     /label="ori"
                     /ApEinfo_revcolor="#d59687"
                     /ApEinfo_fwdcolor="#d59687"
                     /note="ApEinfo_revcolor: #d59687"
     primer_bind     2311..2330
                     /label="pBR322ori-F"
                     /ApEinfo_revcolor="#85dae9"
                     /ApEinfo_fwdcolor="#85dae9"
                     /note="ApEinfo_revcolor: #85dae9"
     CDS             2746..3894
                     /label="trfA"
                     /ApEinfo_revcolor="#c7b0e3"
                     /ApEinfo_fwdcolor="#c7b0e3"
                     /note="ApEinfo_revcolor: #c7b0e3"
     CDS             2746..3894
                     /ApEinfo_revcolor="#84b0dc"
                     /ApEinfo_fwdcolor="#84b0dc"
                     /translation="VNESDV*PEGIQARTDRRGVFRRGCRNHRKPHRHACAPRNLPVRRLDGPASYGQDRARQRATGSPCPARAIGRRGAFASS*TGGGRFGEVDDHRHARNYDDQEAKNRRRGPGKTGQRGQAGRVAETHEAADQGNAAFLVRYCAVAGHDASDAKRHGPLCPVHHAQQENPARGAAKQGHFPRQQGREDHLHRRRAAGRR*RTGVAAGVGVREAHPYRRADHLHVLRALPGPGLVDQWPVLHEGRGMPVAPTGDGDGLHVRPRWAPGIGVAAAPLPRPGPWQENVPLPGPDRRGNRRAVCWRPLHEIHMGEVPQAVADGPTDVRLFQLAPGAVPAQAGNLPPHVRIGFHPREEVARAGRRSLRRVARQRPGGTRLGQ**PGALQT"
     misc_feature    4040..4064
                     /label="LB T-DNA repeat"
                     /ApEinfo_revcolor="#f58a5e"
                     /ApEinfo_fwdcolor="#f58a5e"
                     /note="ApEinfo_revcolor: #f58a5e"
     primer          4042..4068
                     /label="primer_003"
                     /note="sequence: ggtggcaggatatattgtggtgtaaac"
                     /ApEinfo_revcolor="#85dae9"
                     /ApEinfo_fwdcolor="#85dae9"
     primer          4087..4107
                     /label="p"
                     /note="sequence: cttaataacacattgcggacg"
                     /ApEinfo_revcolor="#c7b0e3"
                     /ApEinfo_fwdcolor="#c7b0e3"
     primer          complement(4087..4107)
                     /label="primer_494"
                     /note="sequence: cgtccgcaatgtgttattaag"
                     /ApEinfo_revcolor="#b1ff67"
                     /ApEinfo_fwdcolor="#b1ff67"
     primer          complement(4087..4107)
                     /label="primer_468"
                     /note="sequence: cgtccgcaatgtgttattaag"
                     /ApEinfo_revcolor="#b7e6d7"
                     /ApEinfo_fwdcolor="#b7e6d7"
     primer          complement(4139..4158)
                     /label="p_444"
                     /note="sequence: TCCCCTCGAGCTCCGGATCCGAATTCGG"
                     /ApEinfo_revcolor="#d59687"
                     /ApEinfo_fwdcolor="#d59687"
     misc_feature    4145..4148
                     /label="5'OVH"
                     /ApEinfo_revcolor="#ffef86"
                     /ApEinfo_fwdcolor="#ffef86"
                     /note="ApEinfo_revcolor: #ffef86"
     misc_feature    4149..5611
                     /label="pRPL-28 promoter ?"
                     /ApEinfo_revcolor="#9eafd2"
                     /ApEinfo_fwdcolor="#9eafd2"
                     /note="ApEinfo_revcolor: #9eafd2"
     primer          complement(4251..4272)
                     /label="primer_495"
                     /note="sequence: ttaccttcaaaccggttatttc"
                     /ApEinfo_revcolor="#b7e6d7"
                     /ApEinfo_fwdcolor="#b7e6d7"
     primer          5598..5619
                     /label="p_469"
                     /note="sequence: taaaatatccgacgctctcgtg"
                     /ApEinfo_revcolor="#ff9ccd"
                     /ApEinfo_fwdcolor="#ff9ccd"
     misc_feature    5612..5615
                     /label="3'OVH"
                     /ApEinfo_revcolor="#ffef86"
                     /ApEinfo_fwdcolor="#ffef86"
                     /note="ApEinfo_revcolor: #ffef86"
     exon            5613..5672
                     /label="Translation 5746-5805"
                     /ApEinfo_revcolor="#b7e6d7"
                     /ApEinfo_fwdcolor="#b7e6d7"
     CDS             5613..5672
                     /label="Translation 10-69"
                     /ApEinfo_revcolor="#f8d3a9"
                     /ApEinfo_fwdcolor="#f8d3a9"
                     /note="ApEinfo_revcolor: #f8d3a9"
     misc_feature    5613..5672
                     /label="clec-1 secretion signal"
                     /ApEinfo_revcolor="#b1ff67"
                     /ApEinfo_fwdcolor="#b1ff67"
                     /note="ApEinfo_revcolor: #b1ff67"
     CDS             5613..5672
                     /ApEinfo_revcolor="#84b0dc"
                     /ApEinfo_fwdcolor="#84b0dc"
                     /translation="SREWYLRLLPWSSRHF*FRR"
     primer          5620..5680
                     /label="p_523"
                     /note="sequence: AATGGTACTTGCGCTTATTACCCTGGTCGTCTCGGCATTTTTAATTCCGGAGGTGTTGGCC"
                     /ApEinfo_revcolor="#c6c9d1"
                     /ApEinfo_fwdcolor="#c6c9d1"
     primer          5620..5704
                     /label="Primer_526"
                     /note="sequence: gGGTCTCaAATGGTACTTGCGCTTATTACCCTGGTCGTCTCGGCATTTTTAATTCCGGAGGTGTTGGCCCTGACCTGTAAAACGTGCCCATTC"
                     /ApEinfo_revcolor="#b1ff67"
                     /ApEinfo_fwdcolor="#b1ff67"
     primer          complement(5624..5680)
                     /label="p_524"
                     /note="sequence: ACCTGGCCAACACCTCCGGAATTAAAAATGCCGAGACGACCAGGGTAATAAGCGCAAGTAC"
                     /ApEinfo_revcolor="#d59687"
                     /ApEinfo_fwdcolor="#d59687"
     misc_feature    5673..5696
                     /label="Annealing section"
                     /ApEinfo_revcolor="#c7b0e3"
                     /ApEinfo_fwdcolor="#c7b0e3"
                     /note="ApEinfo_revcolor: #c7b0e3"
     misc_feature    5673..5864
                     /label="MmTX1"
                     /ApEinfo_revcolor="#ff9ccd"
                     /ApEinfo_fwdcolor="#ff9ccd"
                     /note="ApEinfo_revcolor: #ff9ccd"
     CDS             5673..5867
                     /label="Translation 70-264"
                     /ApEinfo_revcolor="#9eafd2"
                     /ApEinfo_fwdcolor="#9eafd2"
                     /note="ApEinfo_revcolor: #9eafd2"
     exon            5673..5867
                     /label="Translation 5806-6000"
                     /ApEinfo_revcolor="#c6c9d1"
                     /ApEinfo_fwdcolor="#c6c9d1"
     CDS             5673..5867
                     /ApEinfo_revcolor="#84b0dc"
                     /ApEinfo_fwdcolor="#84b0dc"
                     /translation="CWP*PVKRAHSRPVLIQSLVQAGNLSVISVSGKNIVGNASNVAVWQIVRHLALTTLLCYAAPVTT"
     primer          5676..5704
                     /label="primer_525"
                     /note="sequence: gGGTCTCaAATGACGCGAATACTCCCTTGCCTTTTTTTGGTTTTGCTTGCTGCCGCACCTTTACTCGCCCTGACCTGTAAAACGTGCCCATTC"
                     /ApEinfo_revcolor="#b7e6d7"
                     /ApEinfo_fwdcolor="#b7e6d7"
     misc_feature    5868..5871
                     /label="5'OVH"
                     /ApEinfo_revcolor="#ffef86"
                     /ApEinfo_fwdcolor="#ffef86"
                     /note="ApEinfo_revcolor: #ffef86"
     exon            5872..6254
                     /label="Translation 6005-6387"
                     /ApEinfo_revcolor="#f8d3a9"
                     /ApEinfo_fwdcolor="#f8d3a9"
     CDS             5872..6254
                     /label="Translation 18-400"
                     /ApEinfo_revcolor="#d59687"
                     /ApEinfo_fwdcolor="#d59687"
                     /note="ApEinfo_revcolor: #d59687"
     misc_feature    5872..6254
                     /label="let-858 3' UTR"
                     /ApEinfo_revcolor="#ff9ccd"
                     /ApEinfo_fwdcolor="#ff9ccd"
                     /note="ApEinfo_revcolor: #ff9ccd"
     CDS             5872..6254
                     /ApEinfo_revcolor="#84b0dc"
                     /ApEinfo_fwdcolor="#84b0dc"
                     /translation="LSLDDRRQRR*IFKF*ILNICFFSYYLFILFVFFFLLSKKLIQSKSKHFFFSFRHPIRIPLLSSEHNVQVYLSSRFHFIRTWGELVEGGNTQKDDGNEIRTHNMQQHSIQKYGGRFKRKHKNI*RRK"
     misc_feature    6026..6028
                     /label="modified from CTC to remove BsmBi cut site"
                     /ApEinfo_revcolor="#faac61"
                     /ApEinfo_fwdcolor="#faac61"
                     /note="ApEinfo_revcolor: #faac61"
     primer          complement(6243..6266)
                     /label="primer_528"
                     /note="sequence: CAGGGTCTCAAGCGACTAGTTTTCCTTCCTCCTC"
                     /ApEinfo_revcolor="#b4abac"
                     /ApEinfo_fwdcolor="#b4abac"
     primer          complement(6321..6343)
                     /label="primer_491"
                     /note="sequence: cgccaatatatcctgtcaaacac"
                     /ApEinfo_revcolor="#75c6a9"
                     /ApEinfo_fwdcolor="#75c6a9"
     misc_feature    6322..6346
                     /label="RB T-DNA repeat"
                     /ApEinfo_revcolor="#b1ff67"
                     /ApEinfo_fwdcolor="#b1ff67"
                     /note="ApEinfo_revcolor: #b1ff67"
     primer          complement(6382..6402)
                     /label="primer_004"
                     /note="sequence: ttcacgcccttttaaatatcc"
                     /ApEinfo_revcolor="#85dae9"
                     /ApEinfo_fwdcolor="#85dae9"
ORIGIN
        1 gttcgtccat ttgtatgtgc cagccgcctt tgcgacgctc accgggctgg ttgccctcgc
       61 cgctgggctg gcggccgtct atggccctgc aaacgcgcca gaaacgccgt cgaagccgtg
      121 tgcgagacac cgcggccgcc ggcgttgtgg atacctcgcg gaaaacttgg ccctcactga
      181 cagatgaggg gcggacgttg acacttgagg ggccgactca cccggcgcgg cgttgacaga
      241 tgaggggcag gctcgatttc ggccggcgac gtggagctgg ccagcctcgc aaatcggcga
      301 aaacgcctga ttttacgcga gtttcccaca gatgatgtgg acaagcctgg ggataagtgc
      361 cctgcggtat tgacacttga ggggcgcgac tactgacaga tgaggggcgc gatccttgac
      421 acttgagggg cagagtgctg acagatgagg ggcgcaccta ttgacatttg aggggctgtc
      481 cacaggcaga aaatccagca tttgcaaggg tttccgcccg tttttcggcc accgctaacc
      541 tgtcttttaa cctgctttta aaccaatatt tataaacctt gtttttaacc agggctgcgc
      601 cctgtgcgcg tgaccgcgca cgccgaaggg gggtgccccc ccttctcgaa ccctcccggc
      661 ccgctaacgc gggcctccca tccccccagg ggctgcgccc ctcggccgcg aacggcctca
      721 ccccaaaaat ggcagcgctg gccaattccc gagtgcgcgg aacccctatt tgtttatttt
      781 tctaaataca ttcaaatatg tatccgctca tgagacaata accctgataa atgcttcaat
      841 aatattgaaa aaggaagagt atggctaaaa tgagaatatc accggaattg aaaaaactga
      901 tcgaaaaata ccgctgcgta aaagatacgg aaggaatgtc tcctgctaag gtatataagc
      961 tggtgggaga aaatgaaaac ctatatttaa aaatgacgga cagccggtat aaagggacca
     1021 cctatgatgt ggaacgggaa aaggacatga tgctatggct ggaaggaaag ctgcctgttc
     1081 caaaggtcct gcactttgaa cggcatgatg gctggagcaa tctgctcatg agtgaggccg
     1141 atggcgtcct ttgctcggaa gagtatgaag atgaacaaag ccctgaaaag attatcgagc
     1201 tgtatgcgga gtgcatcagg ctctttcact ccatcgacat atcggattgt ccctatacga
     1261 atagcttaga cagccgctta gccgaattgg attacttact gaataacgat ctggccgatg
     1321 tggattgcga aaactgggaa gaggacactc catttaaaga tccgcgcgag ctgtatgatt
     1381 ttttaaagac ggaaaagccc gaagaggaac ttgtcttttc ccacggcgac ctgggagaca
     1441 gcaacatctt tgtgaaagat ggcaaagtaa gtggctttat tgatcttggg agaagcggca
     1501 gggcggacaa gtggtatgac attgccttct gcgtccggtc gctcagggag gatatcgggg
     1561 aagaacagta tgtcgagcta ttttttgact tactggggat caagcctgat tgggagaaaa
     1621 taaaatatta tattttactg gatgaattgt tttagctgtc agaccaagtt tactcatata
     1681 tactttagat tgatttaaaa cttcattttt aatttaaaag gatctaggtg aagatccttt
     1741 ttgataatct catgaccaaa atcccttaac gtgagttttc gttccactga gcgtcagacc
     1801 ccgtagaaaa gatcaaagga tcttcttgag atcctttttt tctgcgcgta atctgctgct
     1861 tgcaaacaaa aaaaccaccg ctaccagcgg tggtttgttt gccggatcaa gagctaccaa
     1921 ctctttttcc gaaggtaact ggcttcagca gagcgcagat accaaatact gtccttctag
     1981 tgtagccgta gttaggccac cacttcaaga actctgtagc accgcctaca tacctcgctc
     2041 tgctaatcct gttaccagtg gctgctgcca gtggcgataa gtcgtgtctt accgggttgg
     2101 actcaagacg atagttaccg gataaggcgc agcggtcggg ctgaacgggg ggttcgtgca
     2161 cacagcccag cttggagcga acgacctaca ccgaactgag atacctacag cgtgagctat
     2221 gagaaagcgc cacgcttccc gaagggagaa aggcggacag gtatccggta agcggcaggg
     2281 tcggaacagg agagcgcacg agggagcttc cagggggaaa cgcctggtat ctttatagtc
     2341 ctgtcgggtt tcgccacctc tgacttgagc gtcgattttt gtgatgctcg tcaggggggc
     2401 ggagcctatg gaaaaacgcc agcaacgcgg cctttttacg gttcctggca gatcctagat
     2461 gtggcgcaac gatgccggcg acaagcagga gcgcaccgac ttcttccgca tcaagtgttt
     2521 tggctctcag gccgaggccc acggcaagta tttgggcaag gggtcgctgg tattcgtgca
     2581 gggcaagatt cggaatacca agtacgagaa ggacggccag acggtctacg ggaccgactt
     2641 cattgccgat aaggtggatt atctggacac caaggcacca ggcgggtcaa atcaggaata
     2701 agggcacatt gccccggcgt gagtcggggc aatcccgcaa ggagggtgaa tgaatcggac
     2761 gtttgaccgg aaggcataca ggcaagaact gatcgacgcg gggttttccg ccgaggatgc
     2821 cgaaaccatc gcaagccgca ccgtcatgcg tgcgccccgc gaaaccttcc agtccgtcgg
     2881 ctcgatggtc cagcaagcta cggccaagat cgagcgcgac agcgtgcaac tggctccccc
     2941 tgccctgccc gcgccatcgg ccgccgtgga gcgttcgcgt cgtcttgaac aggaggcggc
     3001 aggtttggcg aagtcgatga ccatcgacac gcgaggaact atgacgacca agaagcgaaa
     3061 aaccgccggc gaggacctgg caaaacaggt cagcgaggcc aagcaggccg cgttgctgaa
     3121 acacacgaag cagcagatca aggaaatgca gctttccttg ttcgatattg cgccgtggcc
     3181 ggacacgatg cgagcgatgc caaacgacac ggcccgctct gccctgttca ccacgcgcaa
     3241 caagaaaatc ccgcgcgagg cgctgcaaaa caaggtcatt ttccacgtca acaaggacgt
     3301 gaagatcacc tacaccggcg tcgagctgcg ggccgacgat gacgaactgg tgtggcagca
     3361 ggtgttggag tacgcgaagc gcacccctat cggcgagccg atcaccttca cgttctacga
     3421 gctttgccag gacctgggct ggtcgatcaa tggccggtat tacacgaagg ccgaggaatg
     3481 cctgtcgcgc ctacaggcga cggcgatggg cttcacgtcc gaccgcgttg ggcacctgga
     3541 atcggtgtcg ctgctgcacc gcttccgcgt cctggaccgt ggcaagaaaa cgtcccgttg
     3601 ccaggtcctg atcgacgagg aaatcgtcgt gctgtttgct ggcgaccact acacgaaatt
     3661 catatgggag aagtaccgca agctgtcgcc gacggcccga cggatgttcg actatttcag
     3721 ctcgcaccgg gagccgtacc cgctcaagct ggaaaccttc cgcctcatgt gcggatcgga
     3781 ttccacccgc gtgaagaagt ggcgcgagca ggtcggcgaa gcctgcgaag agttgcgagg
     3841 cagcggcctg gtggaacacg cctgggtcaa tgatgacctg gtgcattgca aacgctaggg
     3901 ccttgtgggg tcagttccgg ctgggggttc agcagcccct gctcggatct gttggaccgg
     3961 acagtagtca tggttgatgg gctgcctgta tcgagtggtg attttgtgcc gagctgccgg
     4021 tcggggagct gttggctggc tggtggcagg atatattgtg gtgtaaacaa attgacgctt
     4081 agacaactta ataacacatt gcggacgttt ttaatgtact ggggttgaac actctgtgcc
     4141 gaattcggat ccggagctgc agtttgtgca acaaattgag gaaggcattc tagagaagaa
     4201 tttcggcatt tcgcaatgat acaaaatgaa gagaataagg aaatgacggt gaaataaccg
     4261 gtttgaaggt aaaaatgata aagtagacaa ttgaattttt ctagttcatt ctccaacaat
     4321 aaattcacaa caaaacaaat ctgcctagat aaaaaactaa aagatatatc aagaatacat
     4381 ctagaatcct ttgctgtaga agaattgctc aataagaaca cgtggagctc ctttaatttt
     4441 gatacgacct ttcaactcat cgacgtgact ggcgatcgaa tgtccaagat gttcttcaag
     4501 ataggagcgg agatcatttt cgcaagcctg aaagatattt atgttgattc aggatttaat
     4561 aatgttccca acttacaaaa atgtctccgt cgacgtttct gatagttact agctcgacat
     4621 aatcaaaatc caacgttttc tcattcagta aatccctttt tcgttccaaa taaagaggaa
     4681 gaagatggtc atgacgacgt cgaatgtagt attgatgtgt cttggctgct tctgaaatat
     4741 ttcgatgcgg tatgaattta atctgtatat acctgtcggt ggtgtccatc cgcttggtgt
     4801 aggatacttt tcgtgctcag gaacattcgg caccacttct attggcatca atctttccac
     4861 atacgaccaa tcgataggag cttcttcgac cgttgcaaga cttctggctg taattgctag
     4921 tagaaaaatt atatgataat aaataactta cacttttcag ggagagcatg tttccatgga
     4981 ttttcccaaa gtttctcagc tttttcgact gaagttgttg aaaaagacaa cctggaaact
     5041 gctcgagggg agaaaatgcg gagagaagaa cccagcatct taataaaatt atataatttt
     5101 gaataaaatc aaattaaaaa taagattaat tgaaacacaa caatagaatg cagaaaatta
     5161 ctcataagaa ataatttatt ttgaaagaag ttgtgtcgat ttacgataaa aactacacgc
     5221 aaacgaggct ccgcgtttac accgtttggc aatggagcgc gcttgctatt agattttagg
     5281 ccagctcaac gaaagtttaa tttatttttc ttcttttttt ccattttttt gagtaaaata
     5341 tcgaattttt tgtattaatt ctgtaaattt tataatttgc aactattttg gcgtattctg
     5401 cttgttttta tcagcgaatt tttatgcatt tcagtcaaaa gtttgagcag gaaaaatgac
     5461 atttaggact ttgtaaaatt gtattcttaa atttgcttga aaacctacgt gtacaattga
     5521 ttttattgaa tttttcttac gtttcccgtt gtatcttatt gtatttaact ttcatcataa
     5581 aataatttat ttccaggtaa aatatccgac gctctcgtga atggtacttg cgcttattac
     5641 cctggtcgtc tcggcatttt taattccgga ggtgttggcc ctgacctgta aaacgtgccc
     5701 attcacgacc tgtcctaatt cagagtcttg tccaggcggg caatctatct gttatcagcg
     5761 taagtgggaa gaacatcgtg gggaacgcat cgaacgtcgc tgtgtggcaa attgtccggc
     5821 atttggctct cacgacactt ctctgttatg ctgcacccgt gacaactgta actgagcttg
     5881 gatgatcgac gccaacgtcg ttgaattttc aaattttaaa tactgaatat ttgttttttt
     5941 tcctattatt tatttattct ctttgtgttt tttttcttgc tttctaaaaa attaattcaa
     6001 tccaaatcta aacatttttt tttctctttc cgtcacccaa ttcgtattcc gctcctctca
     6061 tctgaacaca atgtgcaagt ttatttatct tctcgctttc atttcattag gacgtggggg
     6121 gaattggtgg aagggggaaa cacacaaaag gatgatggaa atgaaataag gacacacaat
     6181 atgcaacaac attcaattca gaaatatgga ggaaggttta aaagaaaaca taaaaatata
     6241 tagaggagga aggaaaacta gtcgctgcaa gaggatgcac atgtgaccga gggacacgaa
     6301 gtgatccgtt taaactatca gtgtttgaca ggatatattg gcgggtaaac ctaagagaaa
     6361 agagcgttta ttagaataat cggatattta aaagggcgtg aaaaggttta tcc
//
