# Supplementary material for: Screening conditions and constructs for attempted genetic transformation of C. elegans by Agrobacterium
Source: PLoS One. 2025 May 27;20(5):e0325060. doi: 10.1371/journal.pone.0325060 (PMC12111652; doi:10.1371/journal.pone.0325060)
Supplement: S1 Fig — DNA Sequence files for constructs described in Table 1. (ZIP) [file pone.0325060.s001.zip › Genbank/dna1959.gb]

LOCUS       dna1959                 9260 bp ds-DNA     circular     29-MAY-2024
DEFINITION  .
ACCESSION   id
VERSION     id
COMMENT     Imported using the Genbank importer. File name:
            gg531_assembly_ivaoqm.gb description.
FEATURES             Location/Qualifiers
     rep_origin      15..725
                     /label="oriV"
                     /ApEinfo_revcolor="#f58a5e"
                     /ApEinfo_fwdcolor="#f58a5e"
                     /note="ApEinfo_revcolor: #f58a5e"
     promoter        746..850
                     /label="AmpR promoter"
                     /ApEinfo_revcolor="#b1ff67"
                     /ApEinfo_fwdcolor="#b1ff67"
                     /note="ApEinfo_revcolor: #b1ff67"
     CDS             851..1645
                     /label="KanR"
                     /ApEinfo_revcolor="#75c6a9"
                     /ApEinfo_fwdcolor="#75c6a9"
                     /note="ApEinfo_revcolor: #75c6a9"
     CDS             851..1645
                     /ApEinfo_revcolor="#84b0dc"
                     /ApEinfo_fwdcolor="#84b0dc"
                     /translation="EYG*NENITGIEKTDRKIPLRKRYGRNVSC*GI*AGGRK*KPIFKNDGQPV*RDHL*CGTGKGHDAMAGRKAACSKGPAL*TA*WLEQSAHE*GRWRPLLGRV*R*TKP*KDYRAVCGVHQALSLHRHIGLSLYE*LRQPLSRIGLLTE*RSGRCGLRKLGRGHSI*RSARAV*FFKDGKARRGTCLFPRRPGRQQHLCERWQSKWLY*SWEKRQGGQVV*HCLLRPVAQGGYRGRTVCRAIF*LTGDQA*LGENKILYFTG*IV"
     rep_origin      1816..2404
                     /label="ori"
                     /ApEinfo_revcolor="#d59687"
                     /ApEinfo_fwdcolor="#d59687"
                     /note="ApEinfo_revcolor: #d59687"
     primer_bind     2305..2324
                     /label="pBR322ori-F"
                     /ApEinfo_revcolor="#85dae9"
                     /ApEinfo_fwdcolor="#85dae9"
                     /note="ApEinfo_revcolor: #85dae9"
     CDS             2740..3888
                     /label="trfA"
                     /ApEinfo_revcolor="#c7b0e3"
                     /ApEinfo_fwdcolor="#c7b0e3"
                     /note="ApEinfo_revcolor: #c7b0e3"
     CDS             2740..3888
                     /ApEinfo_revcolor="#84b0dc"
                     /ApEinfo_fwdcolor="#84b0dc"
                     /translation="VNESDV*PEGIQARTDRRGVFRRGCRNHRKPHRHACAPRNLPVRRLDGPASYGQDRARQRATGSPCPARAIGRRGAFASS*TGGGRFGEVDDHRHARNYDDQEAKNRRRGPGKTGQRGQAGRVAETHEAADQGNAAFLVRYCAVAGHDASDAKRHGPLCPVHHAQQENPARGAAKQGHFPRQQGREDHLHRRRAAGRR*RTGVAAGVGVREAHPYRRADHLHVLRALPGPGLVDQWPVLHEGRGMPVAPTGDGDGLHVRPRWAPGIGVAAAPLPRPGPWQENVPLPGPDRRGNRRAVCWRPLHEIHMGEVPQAVADGPTDVRLFQLAPGAVPAQAGNLPPHVRIGFHPREEVARAGRRSLRRVARQRPGGTRLGQ**PGALQT"
     misc_feature    4034..4058
                     /label="LB T-DNA repeat"
                     /ApEinfo_revcolor="#f58a5e"
                     /ApEinfo_fwdcolor="#f58a5e"
                     /note="ApEinfo_revcolor: #f58a5e"
     primer          4036..4062
                     /label="primer_003"
                     /note="sequence: ggtggcaggatatattgtggtgtaaac"
                     /ApEinfo_revcolor="#85dae9"
                     /ApEinfo_fwdcolor="#85dae9"
     primer          4081..4101
                     /label="p"
                     /note="sequence: cttaataacacattgcggacg"
                     /ApEinfo_revcolor="#c7b0e3"
                     /ApEinfo_fwdcolor="#c7b0e3"
     primer          complement(4081..4101)
                     /label="primer_494"
                     /note="sequence: cgtccgcaatgtgttattaag"
                     /ApEinfo_revcolor="#b1ff67"
                     /ApEinfo_fwdcolor="#b1ff67"
     primer          complement(4081..4101)
                     /label="primer_468"
                     /note="sequence: cgtccgcaatgtgttattaag"
                     /ApEinfo_revcolor="#b7e6d7"
                     /ApEinfo_fwdcolor="#b7e6d7"
     primer          complement(4133..4152)
                     /label="p_444"
                     /note="sequence: TCCCCTCGAGCTCCGGATCCGAATTCGG"
                     /ApEinfo_revcolor="#d59687"
                     /ApEinfo_fwdcolor="#d59687"
     misc_feature    4139..4142
                     /label="5'OVH"
                     /ApEinfo_revcolor="#ffef86"
                     /ApEinfo_fwdcolor="#ffef86"
                     /note="ApEinfo_revcolor: #ffef86"
     misc_feature    4143..5605
                     /label="pRPL-28 promoter ?"
                     /ApEinfo_revcolor="#9eafd2"
                     /ApEinfo_fwdcolor="#9eafd2"
                     /note="ApEinfo_revcolor: #9eafd2"
     primer          complement(4245..4266)
                     /label="primer_495"
                     /note="sequence: ttaccttcaaaccggttatttc"
                     /ApEinfo_revcolor="#b7e6d7"
                     /ApEinfo_fwdcolor="#b7e6d7"
     primer          5592..5613
                     /label="p_469"
                     /note="sequence: taaaatatccgacgctctcgtg"
                     /ApEinfo_revcolor="#ff9ccd"
                     /ApEinfo_fwdcolor="#ff9ccd"
     misc_feature    5606..5609
                     /label="3'OVH"
                     /ApEinfo_revcolor="#ffef86"
                     /ApEinfo_fwdcolor="#ffef86"
                     /note="ApEinfo_revcolor: #ffef86"
     misc_feature    5607..5610
                     /label="Exon"
                     /ApEinfo_revcolor="#84b0dc"
                     /ApEinfo_fwdcolor="#84b0dc"
                     /note="ApEinfo_revcolor: #84b0dc"
     misc_feature    5611..6138
                     /label="flp-1"
                     /ApEinfo_revcolor="#b1ff67"
                     /ApEinfo_fwdcolor="#b1ff67"
                     /note="ApEinfo_revcolor: #b1ff67"
     misc_feature    5715..5715
                     /label="This is actually a C, just modified to allow GG botto work"
                     /ApEinfo_revcolor="#85dae9"
                     /ApEinfo_fwdcolor="#85dae9"
                     /note="ApEinfo_revcolor: #85dae9"
     primer          complement(6129..6149)
                     /label="primer_534"
                     /note="sequence: CAGGGTCTCAAAGCTTATTTTCCGAAAC"
                     /ApEinfo_revcolor="#ffef86"
                     /ApEinfo_fwdcolor="#ffef86"
     CDS             6139..6521
                     /label="Translation 18-400"
                     /ApEinfo_revcolor="#ffef86"
                     /ApEinfo_fwdcolor="#ffef86"
                     /note="ApEinfo_revcolor: #ffef86"
     misc_feature    6139..6521
                     /label="let-858 3' UTR"
                     /ApEinfo_revcolor="#ff9ccd"
                     /ApEinfo_fwdcolor="#ff9ccd"
                     /note="ApEinfo_revcolor: #ff9ccd"
     exon            6139..6521
                     /label="Translation 6230-6612"
                     /ApEinfo_revcolor="#f58a5e"
                     /ApEinfo_fwdcolor="#f58a5e"
     CDS             6139..6521
                     /ApEinfo_revcolor="#84b0dc"
                     /ApEinfo_fwdcolor="#84b0dc"
                     /translation="ISLDDRRQRR*IFKF*ILNICFFSYYLFILFVFFFLLSKKLIQSKSKHFFFSFRHPIRIPLLSSEHNVQVYLSSRFHFIRTWGELVEGGNTQKDDGNEIRTHNMQQHSIQKYGGRFKRKHKNI*RRK"
     misc_feature    6293..6295
                     /label="modified from CTC to remove BsmBi cut site"
                     /ApEinfo_revcolor="#faac61"
                     /ApEinfo_fwdcolor="#faac61"
                     /note="ApEinfo_revcolor: #faac61"
     primer          complement(6510..6533)
                     /label="primer_528"
                     /note="sequence: CAGGGTCTCAAGCGACTAGTTTTCCTTCCTCCTC"
                     /ApEinfo_revcolor="#b4abac"
                     /ApEinfo_fwdcolor="#b4abac"
     misc_feature    6542..6545
                     /label="5'OVH"
                     /ApEinfo_revcolor="#ffef86"
                     /ApEinfo_fwdcolor="#ffef86"
                     /note="ApEinfo_revcolor: #ffef86"
     misc_feature    6546..8008
                     /label="pRPL-28 promoter ?"
                     /ApEinfo_revcolor="#9eafd2"
                     /ApEinfo_fwdcolor="#9eafd2"
                     /note="ApEinfo_revcolor: #9eafd2"
     primer          complement(6648..6669)
                     /label="primer_495"
                     /note="sequence: ttaccttcaaaccggttatttc"
                     /ApEinfo_revcolor="#b7e6d7"
                     /ApEinfo_fwdcolor="#b7e6d7"
     primer          7995..8016
                     /label="p_469"
                     /note="sequence: taaaatatccgacgctctcgtg"
                     /ApEinfo_revcolor="#ff9ccd"
                     /ApEinfo_fwdcolor="#ff9ccd"
     misc_feature    8009..8012
                     /label="5'OVH"
                     /ApEinfo_revcolor="#ffef86"
                     /ApEinfo_fwdcolor="#ffef86"
                     /note="ApEinfo_revcolor: #ffef86"
     misc_feature    8009..8012
                     /label="3'OVH"
                     /ApEinfo_revcolor="#ffef86"
                     /ApEinfo_fwdcolor="#ffef86"
                     /note="ApEinfo_revcolor: #ffef86"
     misc_feature    8010..8708
                     /label="wrmscarlet"
                     /ApEinfo_revcolor="#f58a5e"
                     /ApEinfo_fwdcolor="#f58a5e"
                     /note="ApEinfo_revcolor: #f58a5e"
     misc_feature    8430..8430
                     /label="mutated g to c in text only to get gg bot to work"
                     /ApEinfo_revcolor="#b4abac"
                     /ApEinfo_fwdcolor="#b4abac"
                     /note="ApEinfo_revcolor: #b4abac"
     primer          complement(8642..8665)
                     /label="primer_498"
                     /note="sequence: AAGCTCCTCCGGTGCAGTGACGGGCGACGGACTTCTCGTATTGCTCGACGACGGTGTA"
                     /ApEinfo_revcolor="#c7b0e3"
                     /ApEinfo_fwdcolor="#c7b0e3"
     primer          complement(8642..8665)
                     /label="primer_422"
                     /note="sequence: ACCTTCCTCCGGTGCAGTGACGGGCGACGGACTTCTCGTATTGCTCGACGACGGTGTA"
                     /ApEinfo_revcolor="#85dae9"
                     /ApEinfo_fwdcolor="#85dae9"
     misc_feature    8709..8712
                     /label="3'OVH"
                     /ApEinfo_revcolor="#ffef86"
                     /ApEinfo_fwdcolor="#ffef86"
                     /note="ApEinfo_revcolor: #ffef86"
     misc_feature    8709..8712
                     /label="5'OVH"
                     /ApEinfo_revcolor="#ffef86"
                     /ApEinfo_fwdcolor="#ffef86"
                     /note="ApEinfo_revcolor: #ffef86"
     misc_feature    8713..9095
                     /label="let-858 3' UTR"
                     /ApEinfo_revcolor="#ff9ccd"
                     /ApEinfo_fwdcolor="#ff9ccd"
                     /note="ApEinfo_revcolor: #ff9ccd"
     CDS             8713..9095
                     /label="Translation 18-400"
                     /ApEinfo_revcolor="#75c6a9"
                     /ApEinfo_fwdcolor="#75c6a9"
                     /note="ApEinfo_revcolor: #75c6a9"
     exon            8713..9095
                     /label="Translation 2319-2701"
                     /ApEinfo_revcolor="#d59687"
                     /ApEinfo_fwdcolor="#d59687"
     CDS             8713..9095
                     /ApEinfo_revcolor="#84b0dc"
                     /ApEinfo_fwdcolor="#84b0dc"
                     /translation="VSLDDRRQRR*IFKF*ILNICFFSYYLFILFVFFFLLSKKLIQSKSKHFFFSFRHPIRIPLLSSEHNVQVYLSSRFHFIRTWGELVEGGNTQKDDGNEIRTHNMQQHSIQKYGGRFKRKHKNI*RRK"
     misc_feature    8867..8869
                     /label="modified from CTC to remove BsmBi cut site"
                     /ApEinfo_revcolor="#faac61"
                     /ApEinfo_fwdcolor="#faac61"
                     /note="ApEinfo_revcolor: #faac61"
     primer          complement(9084..9107)
                     /label="primer_528"
                     /note="sequence: CAGGGTCTCAAGCGACTAGTTTTCCTTCCTCCTC"
                     /ApEinfo_revcolor="#b4abac"
                     /ApEinfo_fwdcolor="#b4abac"
     primer          complement(9162..9184)
                     /label="primer_491"
                     /note="sequence: cgccaatatatcctgtcaaacac"
                     /ApEinfo_revcolor="#75c6a9"
                     /ApEinfo_fwdcolor="#75c6a9"
     misc_feature    9163..9187
                     /label="RB T-DNA repeat"
                     /ApEinfo_revcolor="#b1ff67"
                     /ApEinfo_fwdcolor="#b1ff67"
                     /note="ApEinfo_revcolor: #b1ff67"
     primer          complement(9223..9243)
                     /label="primer_004"
                     /note="sequence: ttcacgcccttttaaatatcc"
                     /ApEinfo_revcolor="#85dae9"
                     /ApEinfo_fwdcolor="#85dae9"
ORIGIN
        1 ccatttgtat gtgccagccg cctttgcgac gctcaccggg ctggttgccc tcgccgctgg
       61 gctggcggcc gtctatggcc ctgcaaacgc gccagaaacg ccgtcgaagc cgtgtgcgag
      121 acaccgcggc cgccggcgtt gtggatacct cgcggaaaac ttggccctca ctgacagatg
      181 aggggcggac gttgacactt gaggggccga ctcacccggc gcggcgttga cagatgaggg
      241 gcaggctcga tttcggccgg cgacgtggag ctggccagcc tcgcaaatcg gcgaaaacgc
      301 ctgattttac gcgagtttcc cacagatgat gtggacaagc ctggggataa gtgccctgcg
      361 gtattgacac ttgaggggcg cgactactga cagatgaggg gcgcgatcct tgacacttga
      421 ggggcagagt gctgacagat gaggggcgca cctattgaca tttgaggggc tgtccacagg
      481 cagaaaatcc agcatttgca agggtttccg cccgtttttc ggccaccgct aacctgtctt
      541 ttaacctgct tttaaaccaa tatttataaa ccttgttttt aaccagggct gcgccctgtg
      601 cgcgtgaccg cgcacgccga aggggggtgc ccccccttct cgaaccctcc cggcccgcta
      661 acgcgggcct cccatccccc caggggctgc gcccctcggc cgcgaacggc ctcaccccaa
      721 aaatggcagc gctggccaat tcccgagtgc gcggaacccc tatttgttta tttttctaaa
      781 tacattcaaa tatgtatccg ctcatgagac aataaccctg ataaatgctt caataatatt
      841 gaaaaaggaa gagtatggct aaaatgagaa tatcaccgga attgaaaaaa ctgatcgaaa
      901 aataccgctg cgtaaaagat acggaaggaa tgtctcctgc taaggtatat aagctggtgg
      961 gagaaaatga aaacctatat ttaaaaatga cggacagccg gtataaaggg accacctatg
     1021 atgtggaacg ggaaaaggac atgatgctat ggctggaagg aaagctgcct gttccaaagg
     1081 tcctgcactt tgaacggcat gatggctgga gcaatctgct catgagtgag gccgatggcg
     1141 tcctttgctc ggaagagtat gaagatgaac aaagccctga aaagattatc gagctgtatg
     1201 cggagtgcat caggctcttt cactccatcg acatatcgga ttgtccctat acgaatagct
     1261 tagacagccg cttagccgaa ttggattact tactgaataa cgatctggcc gatgtggatt
     1321 gcgaaaactg ggaagaggac actccattta aagatccgcg cgagctgtat gattttttaa
     1381 agacggaaaa gcccgaagag gaacttgtct tttcccacgg cgacctggga gacagcaaca
     1441 tctttgtgaa agatggcaaa gtaagtggct ttattgatct tgggagaagc ggcagggcgg
     1501 acaagtggta tgacattgcc ttctgcgtcc ggtcgctcag ggaggatatc ggggaagaac
     1561 agtatgtcga gctatttttt gacttactgg ggatcaagcc tgattgggag aaaataaaat
     1621 attatatttt actggatgaa ttgttttagc tgtcagacca agtttactca tatatacttt
     1681 agattgattt aaaacttcat ttttaattta aaaggatcta ggtgaagatc ctttttgata
     1741 atctcatgac caaaatccct taacgtgagt tttcgttcca ctgagcgtca gaccccgtag
     1801 aaaagatcaa aggatcttct tgagatcctt tttttctgcg cgtaatctgc tgcttgcaaa
     1861 caaaaaaacc accgctacca gcggtggttt gtttgccgga tcaagagcta ccaactcttt
     1921 ttccgaaggt aactggcttc agcagagcgc agataccaaa tactgtcctt ctagtgtagc
     1981 cgtagttagg ccaccacttc aagaactctg tagcaccgcc tacatacctc gctctgctaa
     2041 tcctgttacc agtggctgct gccagtggcg ataagtcgtg tcttaccggg ttggactcaa
     2101 gacgatagtt accggataag gcgcagcggt cgggctgaac ggggggttcg tgcacacagc
     2161 ccagcttgga gcgaacgacc tacaccgaac tgagatacct acagcgtgag ctatgagaaa
     2221 gcgccacgct tcccgaaggg agaaaggcgg acaggtatcc ggtaagcggc agggtcggaa
     2281 caggagagcg cacgagggag cttccagggg gaaacgcctg gtatctttat agtcctgtcg
     2341 ggtttcgcca cctctgactt gagcgtcgat ttttgtgatg ctcgtcaggg gggcggagcc
     2401 tatggaaaaa cgccagcaac gcggcctttt tacggttcct ggcagatcct agatgtggcg
     2461 caacgatgcc ggcgacaagc aggagcgcac cgacttcttc cgcatcaagt gttttggctc
     2521 tcaggccgag gcccacggca agtatttggg caaggggtcg ctggtattcg tgcagggcaa
     2581 gattcggaat accaagtacg agaaggacgg ccagacggtc tacgggaccg acttcattgc
     2641 cgataaggtg gattatctgg acaccaaggc accaggcggg tcaaatcagg aataagggca
     2701 cattgccccg gcgtgagtcg gggcaatccc gcaaggaggg tgaatgaatc ggacgtttga
     2761 ccggaaggca tacaggcaag aactgatcga cgcggggttt tccgccgagg atgccgaaac
     2821 catcgcaagc cgcaccgtca tgcgtgcgcc ccgcgaaacc ttccagtccg tcggctcgat
     2881 ggtccagcaa gctacggcca agatcgagcg cgacagcgtg caactggctc cccctgccct
     2941 gcccgcgcca tcggccgccg tggagcgttc gcgtcgtctt gaacaggagg cggcaggttt
     3001 ggcgaagtcg atgaccatcg acacgcgagg aactatgacg accaagaagc gaaaaaccgc
     3061 cggcgaggac ctggcaaaac aggtcagcga ggccaagcag gccgcgttgc tgaaacacac
     3121 gaagcagcag atcaaggaaa tgcagctttc cttgttcgat attgcgccgt ggccggacac
     3181 gatgcgagcg atgccaaacg acacggcccg ctctgccctg ttcaccacgc gcaacaagaa
     3241 aatcccgcgc gaggcgctgc aaaacaaggt cattttccac gtcaacaagg acgtgaagat
     3301 cacctacacc ggcgtcgagc tgcgggccga cgatgacgaa ctggtgtggc agcaggtgtt
     3361 ggagtacgcg aagcgcaccc ctatcggcga gccgatcacc ttcacgttct acgagctttg
     3421 ccaggacctg ggctggtcga tcaatggccg gtattacacg aaggccgagg aatgcctgtc
     3481 gcgcctacag gcgacggcga tgggcttcac gtccgaccgc gttgggcacc tggaatcggt
     3541 gtcgctgctg caccgcttcc gcgtcctgga ccgtggcaag aaaacgtccc gttgccaggt
     3601 cctgatcgac gaggaaatcg tcgtgctgtt tgctggcgac cactacacga aattcatatg
     3661 ggagaagtac cgcaagctgt cgccgacggc ccgacggatg ttcgactatt tcagctcgca
     3721 ccgggagccg tacccgctca agctggaaac cttccgcctc atgtgcggat cggattccac
     3781 ccgcgtgaag aagtggcgcg agcaggtcgg cgaagcctgc gaagagttgc gaggcagcgg
     3841 cctggtggaa cacgcctggg tcaatgatga cctggtgcat tgcaaacgct agggccttgt
     3901 ggggtcagtt ccggctgggg gttcagcagc ccctgctcgg atctgttgga ccggacagta
     3961 gtcatggttg atgggctgcc tgtatcgagt ggtgattttg tgccgagctg ccggtcgggg
     4021 agctgttggc tggctggtgg caggatatat tgtggtgtaa acaaattgac gcttagacaa
     4081 cttaataaca cattgcggac gtttttaatg tactggggtt gaacactctg tgccgaattc
     4141 ggatccggag ctgcagtttg tgcaacaaat tgaggaaggc attctagaga agaatttcgg
     4201 catttcgcaa tgatacaaaa tgaagagaat aaggaaatga cggtgaaata accggtttga
     4261 aggtaaaaat gataaagtag acaattgaat ttttctagtt cattctccaa caataaattc
     4321 acaacaaaac aaatctgcct agataaaaaa ctaaaagata tatcaagaat acatctagaa
     4381 tcctttgctg tagaagaatt gctcaataag aacacgtgga gctcctttaa ttttgatacg
     4441 acctttcaac tcatcgacgt gactggcgat cgaatgtcca agatgttctt caagatagga
     4501 gcggagatca ttttcgcaag cctgaaagat atttatgttg attcaggatt taataatgtt
     4561 cccaacttac aaaaatgtct ccgtcgacgt ttctgatagt tactagctcg acataatcaa
     4621 aatccaacgt tttctcattc agtaaatccc tttttcgttc caaataaaga ggaagaagat
     4681 ggtcatgacg acgtcgaatg tagtattgat gtgtcttggc tgcttctgaa atatttcgat
     4741 gcggtatgaa tttaatctgt atatacctgt cggtggtgtc catccgcttg gtgtaggata
     4801 cttttcgtgc tcaggaacat tcggcaccac ttctattggc atcaatcttt ccacatacga
     4861 ccaatcgata ggagcttctt cgaccgttgc aagacttctg gctgtaattg ctagtagaaa
     4921 aattatatga taataaataa cttacacttt tcagggagag catgtttcca tggattttcc
     4981 caaagtttct cagctttttc gactgaagtt gttgaaaaag acaacctgga aactgctcga
     5041 ggggagaaaa tgcggagaga agaacccagc atcttaataa aattatataa ttttgaataa
     5101 aatcaaatta aaaataagat taattgaaac acaacaatag aatgcagaaa attactcata
     5161 agaaataatt tattttgaaa gaagttgtgt cgatttacga taaaaactac acgcaaacga
     5221 ggctccgcgt ttacaccgtt tggcaatgga gcgcgcttgc tattagattt taggccagct
     5281 caacgaaagt ttaatttatt tttcttcttt ttttccattt ttttgagtaa aatatcgaat
     5341 tttttgtatt aattctgtaa attttataat ttgcaactat tttggcgtat tctgcttgtt
     5401 tttatcagcg aatttttatg catttcagtc aaaagtttga gcaggaaaaa tgacatttag
     5461 gactttgtaa aattgtattc ttaaatttgc ttgaaaacct acgtgtacaa ttgattttat
     5521 tgaatttttc ttacgtttcc cgttgtatct tattgtattt aactttcatc ataaaataat
     5581 ttatttccag gtaaaatatc cgacgctctc gtgaatgact ctgctctacc aagtagggtt
     5641 attactcctt gtggcagcta cttataaggt gtcggcagaa tgttgcacac cgggagccac
     5701 ttcagacttt tgtacggtgt tctcgatgct ctccaccatg gagcaaaatg aagtgatgaa
     5761 ctttataggt gaaaactgcg atggtgatgc cgaggtggca ctgcaaaaga tggaaaagag
     5821 aaagccaaac tttatgagat atgggcgatc agcagctgta aagtcgctgg gaaagaaagc
     5881 cggttcagac ccgaacttcc ttcgattcgg acgatctcaa ccaaacttct tgcgattcgg
     5941 aaaggctagc ggacacccga acttccttcg tttcggtcga agtgacccta acttcttgag
     6001 atttggaaaa gccgctgctg atccaaattt cttgagattc ggaaaacgat ctgcagatcc
     6061 taacttcttg agattcggac gctcattcga caacttcgat cgtgaatccc gcaagccaaa
     6121 tttccttcgt ttcggaaaat aagcttggat gatcgacgcc aacgtcgttg aattttcaaa
     6181 ttttaaatac tgaatatttg ttttttttcc tattatttat ttattctctt tgtgtttttt
     6241 ttcttgcttt ctaaaaaatt aattcaatcc aaatctaaac attttttttt ctctttccgt
     6301 cacccaattc gtattccgct cctctcatct gaacacaatg tgcaagttta tttatcttct
     6361 cgctttcatt tcattaggac gtggggggaa ttggtggaag ggggaaacac acaaaaggat
     6421 gatggaaatg aaataaggac acacaatatg caacaacatt caattcagaa atatggagga
     6481 aggtttaaaa gaaaacataa aaatatatag aggaggaagg aaaactagtc gctgcaagaa
     6541 ttcaagcttg gagctgcagt ttgtgcaaca aattgaggaa ggcattctag agaagaattt
     6601 cggcatttcg caatgataca aaatgaagag aataaggaaa tgacggtgaa ataaccggtt
     6661 tgaaggtaaa aatgataaag tagacaattg aatttttcta gttcattctc caacaataaa
     6721 ttcacaacaa aacaaatctg cctagataaa aaactaaaag atatatcaag aatacatcta
     6781 gaatcctttg ctgtagaaga attgctcaat aagaacacgt ggagctcctt taattttgat
     6841 acgacctttc aactcatcga cgtgactggc gatcgaatgt ccaagatgtt cttcaagata
     6901 ggagcggaga tcattttcgc aagcctgaaa gatatttatg ttgattcagg atttaataat
     6961 gttcccaact tacaaaaatg tctccgtcga cgtttctgat agttactagc tcgacataat
     7021 caaaatccaa cgttttctca ttcagtaaat ccctttttcg ttccaaataa agaggaagaa
     7081 gatggtcatg acgacgtcga atgtagtatt gatgtgtctt ggctgcttct gaaatatttc
     7141 gatgcggtat gaatttaatc tgtatatacc tgtcggtggt gtccatccgc ttggtgtagg
     7201 atacttttcg tgctcaggaa cattcggcac cacttctatt ggcatcaatc tttccacata
     7261 cgaccaatcg ataggagctt cttcgaccgt tgcaagactt ctggctgtaa ttgctagtag
     7321 aaaaattata tgataataaa taacttacac ttttcaggga gagcatgttt ccatggattt
     7381 tcccaaagtt tctcagcttt ttcgactgaa gttgttgaaa aagacaacct ggaaactgct
     7441 cgaggggaga aaatgcggag agaagaaccc agcatcttaa taaaattata taattttgaa
     7501 taaaatcaaa ttaaaaataa gattaattga aacacaacaa tagaatgcag aaaattactc
     7561 ataagaaata atttattttg aaagaagttg tgtcgattta cgataaaaac tacacgcaaa
     7621 cgaggctccg cgtttacacc gtttggcaat ggagcgcgct tgctattaga ttttaggcca
     7681 gctcaacgaa agtttaattt atttttcttc tttttttcca tttttttgag taaaatatcg
     7741 aattttttgt attaattctg taaattttat aatttgcaac tattttggcg tattctgctt
     7801 gtttttatca gcgaattttt atgcatttca gtcaaaagtt tgagcaggaa aaatgacatt
     7861 taggactttg taaaattgta ttcttaaatt tgcttgaaaa cctacgtgta caattgattt
     7921 tattgaattt ttcttacgtt tcccgttgta tcttattgta tttaactttc atcataaaat
     7981 aatttatttc caggtaaaat atccgacgct ctcgtgaatg gtcagcaagg gagaggcagt
     8041 tatcaaggag ttcatgcgtt tcaaggtcca catggaggga tccatgaacg gacacgagtt
     8101 cgagatcgag ggagagggag agggacgtcc atacgaggga acccaaaccg ccaagctcaa
     8161 ggtcaccaag ggaggaccac tcccattctc ctgggacatc ctctccccac aattcatgta
     8221 cggatcccgt gccttcacca agcacccagc cgacatccca gactactaca agcaatcctt
     8281 cccagaggga ttcaagtggg agcgtgtcat gaacttcgag gacggaggag ccgtcaccgt
     8341 cacccaagac acctccctcg aggacggaac cctcatctac aaggtcaagc tccgtggaac
     8401 caacttccca ccagacggac cagtcatgca aaacaagacc atgggatggg aggcctccac
     8461 cgagcgtctc tacccagagg acggagtcct caagggagac atcaagatgg ccctccgtct
     8521 caaggacgga ggacgttacc tcgccgactt caagaccacc tacaaggcca agaagccagt
     8581 ccaaatgcca ggagcctaca acgtcgaccg taagctcgac atcacctccc acaacgagga
     8641 ctacaccgtc gtcgagcaat acgagcgttc cgagggacgt cactccaccg gaggaatgga
     8701 cgagctctac aagtaagctt ggatgatcga cgccaacgtc gttgaatttt caaattttaa
     8761 atactgaata tttgtttttt ttcctattat ttatttattc tctttgtgtt ttttttcttg
     8821 ctttctaaaa aattaattca atccaaatct aaacattttt ttttctcttt ccgtcaccca
     8881 attcgtattc cgctcctctc atctgaacac aatgtgcaag tttatttatc ttctcgcttt
     8941 catttcatta ggacgtgggg ggaattggtg gaagggggaa acacacaaaa ggatgatgga
     9001 aatgaaataa ggacacacaa tatgcaacaa cattcaattc agaaatatgg aggaaggttt
     9061 aaaagaaaac ataaaaatat atagaggagg aaggaaaact agtcgctact agaggatgca
     9121 catgtgaccg agggacacga agtgatccgt ttaaactatc agtgtttgac aggatatatt
     9181 ggcgggtaaa cctaagagaa aagagcgttt attagaataa tcggatattt aaaagggcgt
     9241 gaaaaggttt atccgttcgt
//
