# Supplementary material for: Screening conditions and constructs for attempted genetic transformation of C. elegans by Agrobacterium
Source: PLoS One. 2025 May 27;20(5):e0325060. doi: 10.1371/journal.pone.0325060 (PMC12111652; doi:10.1371/journal.pone.0325060)
Supplement: S1 Fig — DNA Sequence files for constructs described in Table 1. (ZIP) [file pone.0325060.s001.zip › Genbank/dna1960.gb]

LOCUS       dna1960                11011 bp ds-DNA     circular     29-MAY-2024
DEFINITION  .
ACCESSION   id
VERSION     id
COMMENT     Imported using the Genbank importer. File name:
            gg532_assembly_ce1yuz.gb description.
FEATURES             Location/Qualifiers
     rep_origin      35..745
                     /label="oriV"
                     /ApEinfo_revcolor="#f58a5e"
                     /ApEinfo_fwdcolor="#f58a5e"
                     /note="ApEinfo_revcolor: #f58a5e"
     promoter        766..870
                     /label="AmpR promoter"
                     /ApEinfo_revcolor="#b1ff67"
                     /ApEinfo_fwdcolor="#b1ff67"
                     /note="ApEinfo_revcolor: #b1ff67"
     primer          871..888
                     /label="primer_586"
                     /note="sequence: gagtatggctaaaatgag"
                     /ApEinfo_revcolor="#f8d3a9"
                     /ApEinfo_fwdcolor="#f8d3a9"
     CDS             871..1665
                     /label="KanR"
                     /ApEinfo_revcolor="#75c6a9"
                     /ApEinfo_fwdcolor="#75c6a9"
                     /note="ApEinfo_revcolor: #75c6a9"
     CDS             871..1665
                     /ApEinfo_revcolor="#84b0dc"
                     /ApEinfo_fwdcolor="#84b0dc"
                     /translation="EYG*NENITGIEKTDRKIPLRKRYGRNVSC*GI*AGGRK*KPIFKNDGQPV*RDHL*CGTGKGHDAMAGRKAACSKGPAL*TA*WLEQSAHE*GRWRPLLGRV*R*TKP*KDYRAVCGVHQALSLHRHIGLSLYE*LRQPLSRIGLLTE*RSGRCGLRKLGRGHSI*RSARAV*FFKDGKARRGTCLFPRRPGRQQHLCERWQSKWLY*SWEKRQGGQVV*HCLLRPVAQGGYRGRTVCRAIF*LTGDQA*LGENKILYFTG*IV"
     primer          complement(1573..1592)
                     /label="primer_587"
                     /note="sequence: gctcgacatactgttcttcc"
                     /ApEinfo_revcolor="#faac61"
                     /ApEinfo_fwdcolor="#faac61"
     rep_origin      1836..2424
                     /label="ori"
                     /ApEinfo_revcolor="#d59687"
                     /ApEinfo_fwdcolor="#d59687"
                     /note="ApEinfo_revcolor: #d59687"
     primer_bind     2325..2344
                     /label="pBR322ori-F"
                     /ApEinfo_revcolor="#85dae9"
                     /ApEinfo_fwdcolor="#85dae9"
                     /note="ApEinfo_revcolor: #85dae9"
     CDS             2760..3908
                     /label="trfA"
                     /ApEinfo_revcolor="#c7b0e3"
                     /ApEinfo_fwdcolor="#c7b0e3"
                     /note="ApEinfo_revcolor: #c7b0e3"
     CDS             2760..3908
                     /ApEinfo_revcolor="#84b0dc"
                     /ApEinfo_fwdcolor="#84b0dc"
                     /translation="VNESDV*PEGIQARTDRRGVFRRGCRNHRKPHRHACAPRNLPVRRLDGPASYGQDRARQRATGSPCPARAIGRRGAFASS*TGGGRFGEVDDHRHARNYDDQEAKNRRRGPGKTGQRGQAGRVAETHEAADQGNAAFLVRYCAVAGHDASDAKRHGPLCPVHHAQQENPARGAAKQGHFPRQQGREDHLHRRRAAGRR*RTGVAAGVGVREAHPYRRADHLHVLRALPGPGLVDQWPVLHEGRGMPVAPTGDGDGLHVRPRWAPGIGVAAAPLPRPGPWQENVPLPGPDRRGNRRAVCWRPLHEIHMGEVPQAVADGPTDVRLFQLAPGAVPAQAGNLPPHVRIGFHPREEVARAGRRSLRRVARQRPGGTRLGQ**PGALQT"
     misc_feature    4054..4078
                     /label="LB T-DNA repeat"
                     /ApEinfo_revcolor="#f58a5e"
                     /ApEinfo_fwdcolor="#f58a5e"
                     /note="ApEinfo_revcolor: #f58a5e"
     primer          4056..4082
                     /label="primer_003"
                     /note="sequence: ggtggcaggatatattgtggtgtaaac"
                     /ApEinfo_revcolor="#85dae9"
                     /ApEinfo_fwdcolor="#85dae9"
     primer          4101..4121
                     /label="p"
                     /note="sequence: cttaataacacattgcggacg"
                     /ApEinfo_revcolor="#c7b0e3"
                     /ApEinfo_fwdcolor="#c7b0e3"
     primer          complement(4101..4121)
                     /label="primer_468"
                     /note="sequence: cgtccgcaatgtgttattaag"
                     /ApEinfo_revcolor="#b7e6d7"
                     /ApEinfo_fwdcolor="#b7e6d7"
     primer          complement(4101..4121)
                     /label="primer_494"
                     /note="sequence: cgtccgcaatgtgttattaag"
                     /ApEinfo_revcolor="#b1ff67"
                     /ApEinfo_fwdcolor="#b1ff67"
     primer          complement(4153..4172)
                     /label="p_444"
                     /note="sequence: TCCCCTCGAGCTCCGGATCCGAATTCGG"
                     /ApEinfo_revcolor="#d59687"
                     /ApEinfo_fwdcolor="#d59687"
     misc_feature    4159..4162
                     /label="5'OVH"
                     /ApEinfo_revcolor="#ffef86"
                     /ApEinfo_fwdcolor="#ffef86"
                     /note="ApEinfo_revcolor: #ffef86"
     misc_feature    4163..5625
                     /label="pRPL-28 promoter ?"
                     /ApEinfo_revcolor="#9eafd2"
                     /ApEinfo_fwdcolor="#9eafd2"
                     /note="ApEinfo_revcolor: #9eafd2"
     primer          complement(4265..4286)
                     /label="primer_495"
                     /note="sequence: ttaccttcaaaccggttatttc"
                     /ApEinfo_revcolor="#b7e6d7"
                     /ApEinfo_fwdcolor="#b7e6d7"
     primer          5612..5633
                     /label="p_469"
                     /note="sequence: taaaatatccgacgctctcgtg"
                     /ApEinfo_revcolor="#ff9ccd"
                     /ApEinfo_fwdcolor="#ff9ccd"
     misc_feature    5626..5629
                     /label="3'OVH"
                     /ApEinfo_revcolor="#ffef86"
                     /ApEinfo_fwdcolor="#ffef86"
                     /note="ApEinfo_revcolor: #ffef86"
     misc_feature    5627..5630
                     /label="Exon"
                     /ApEinfo_revcolor="#84b0dc"
                     /ApEinfo_fwdcolor="#84b0dc"
                     /note="ApEinfo_revcolor: #84b0dc"
     misc_feature    5631..6158
                     /label="flp-1"
                     /ApEinfo_revcolor="#b1ff67"
                     /ApEinfo_fwdcolor="#b1ff67"
                     /note="ApEinfo_revcolor: #b1ff67"
     misc_feature    5735..5735
                     /label="This is actually a C, just modified to allow GG botto work"
                     /ApEinfo_revcolor="#85dae9"
                     /ApEinfo_fwdcolor="#85dae9"
                     /note="ApEinfo_revcolor: #85dae9"
     primer          complement(6149..6169)
                     /label="primer_534"
                     /note="sequence: CAGGGTCTCAAAGCTTATTTTCCGAAAC"
                     /ApEinfo_revcolor="#ffef86"
                     /ApEinfo_fwdcolor="#ffef86"
     misc_feature    6159..6541
                     /label="let-858 3' UTR"
                     /ApEinfo_revcolor="#ff9ccd"
                     /ApEinfo_fwdcolor="#ff9ccd"
                     /note="ApEinfo_revcolor: #ff9ccd"
     exon            6159..6541
                     /label="Translation 6230-6612"
                     /ApEinfo_revcolor="#d6b295"
                     /ApEinfo_fwdcolor="#d6b295"
     CDS             6159..6541
                     /label="Translation 18-400"
                     /ApEinfo_revcolor="#ffef86"
                     /ApEinfo_fwdcolor="#ffef86"
                     /note="ApEinfo_revcolor: #ffef86"
     CDS             6159..6541
                     /ApEinfo_revcolor="#84b0dc"
                     /ApEinfo_fwdcolor="#84b0dc"
                     /translation="ISLDDRRQRR*IFKF*ILNICFFSYYLFILFVFFFLLSKKLIQSKSKHFFFSFRHPIRIPLLSSEHNVQVYLSSRFHFIRTWGELVEGGNTQKDDGNEIRTHNMQQHSIQKYGGRFKRKHKNI*RRK"
     misc_feature    6313..6315
                     /label="modified from CTC to remove BsmBi cut site"
                     /ApEinfo_revcolor="#faac61"
                     /ApEinfo_fwdcolor="#faac61"
                     /note="ApEinfo_revcolor: #faac61"
     primer          complement(6530..6553)
                     /label="primer_528"
                     /note="sequence: CAGGGTCTCAAGCGACTAGTTTTCCTTCCTCCTC"
                     /ApEinfo_revcolor="#b4abac"
                     /ApEinfo_fwdcolor="#b4abac"
     misc_feature    6562..6565
                     /label="5'OVH"
                     /ApEinfo_revcolor="#ffef86"
                     /ApEinfo_fwdcolor="#ffef86"
                     /note="ApEinfo_revcolor: #ffef86"
     misc_feature    6566..8028
                     /label="pRPL-28 promoter ?"
                     /ApEinfo_revcolor="#9eafd2"
                     /ApEinfo_fwdcolor="#9eafd2"
                     /note="ApEinfo_revcolor: #9eafd2"
     primer          complement(6668..6689)
                     /label="primer_495"
                     /note="sequence: ttaccttcaaaccggttatttc"
                     /ApEinfo_revcolor="#b7e6d7"
                     /ApEinfo_fwdcolor="#b7e6d7"
     primer          8015..8036
                     /label="p_469"
                     /note="sequence: taaaatatccgacgctctcgtg"
                     /ApEinfo_revcolor="#ff9ccd"
                     /ApEinfo_fwdcolor="#ff9ccd"
     misc_feature    8029..8032
                     /label="3'OVH"
                     /ApEinfo_revcolor="#ffef86"
                     /ApEinfo_fwdcolor="#ffef86"
                     /note="ApEinfo_revcolor: #ffef86"
     misc_feature    8029..8032
                     /label="5'OVH"
                     /ApEinfo_revcolor="#ffef86"
                     /ApEinfo_fwdcolor="#ffef86"
                     /note="ApEinfo_revcolor: #ffef86"
     misc_feature    8030..8728
                     /label="wrmscarlet"
                     /ApEinfo_revcolor="#f58a5e"
                     /ApEinfo_fwdcolor="#f58a5e"
                     /note="ApEinfo_revcolor: #f58a5e"
     misc_feature    8450..8450
                     /label="mutated g to c in text only to get gg bot to work"
                     /ApEinfo_revcolor="#b4abac"
                     /ApEinfo_fwdcolor="#b4abac"
                     /note="ApEinfo_revcolor: #b4abac"
     primer          complement(8662..8685)
                     /label="primer_422"
                     /note="sequence: ACCTTCCTCCGGTGCAGTGACGGGCGACGGACTTCTCGTATTGCTCGACGACGGTGTA"
                     /ApEinfo_revcolor="#85dae9"
                     /ApEinfo_fwdcolor="#85dae9"
     primer          complement(8662..8685)
                     /label="primer_498"
                     /note="sequence: AAGCTCCTCCGGTGCAGTGACGGGCGACGGACTTCTCGTATTGCTCGACGACGGTGTA"
                     /ApEinfo_revcolor="#c7b0e3"
                     /ApEinfo_fwdcolor="#c7b0e3"
     misc_feature    8729..8732
                     /label="3'OVH"
                     /ApEinfo_revcolor="#ffef86"
                     /ApEinfo_fwdcolor="#ffef86"
                     /note="ApEinfo_revcolor: #ffef86"
     misc_feature    8729..8732
                     /label="5'OVH"
                     /ApEinfo_revcolor="#ffef86"
                     /ApEinfo_fwdcolor="#ffef86"
                     /note="ApEinfo_revcolor: #ffef86"
     CDS             8733..9115
                     /label="Translation 18-400"
                     /ApEinfo_revcolor="#75c6a9"
                     /ApEinfo_fwdcolor="#75c6a9"
                     /note="ApEinfo_revcolor: #75c6a9"
     misc_feature    8733..9115
                     /label="let-858 3' UTR"
                     /ApEinfo_revcolor="#ff9ccd"
                     /ApEinfo_fwdcolor="#ff9ccd"
                     /note="ApEinfo_revcolor: #ff9ccd"
     exon            8733..9115
                     /label="Translation 2319-2701"
                     /ApEinfo_revcolor="#ff9ccd"
                     /ApEinfo_fwdcolor="#ff9ccd"
     CDS             8733..9115
                     /ApEinfo_revcolor="#84b0dc"
                     /ApEinfo_fwdcolor="#84b0dc"
                     /translation="VSLDDRRQRR*IFKF*ILNICFFSYYLFILFVFFFLLSKKLIQSKSKHFFFSFRHPIRIPLLSSEHNVQVYLSSRFHFIRTWGELVEGGNTQKDDGNEIRTHNMQQHSIQKYGGRFKRKHKNI*RRK"
     misc_feature    8887..8889
                     /label="modified from CTC to remove BsmBi cut site"
                     /ApEinfo_revcolor="#faac61"
                     /ApEinfo_fwdcolor="#faac61"
                     /note="ApEinfo_revcolor: #faac61"
     primer          complement(9104..9127)
                     /label="primer_528"
                     /note="sequence: CAGGGTCTCAAGCGACTAGTTTTCCTTCCTCCTC"
                     /ApEinfo_revcolor="#b4abac"
                     /ApEinfo_fwdcolor="#b4abac"
     misc_feature    9140..9750
                     /label="Prpl-28"
                     /ApEinfo_revcolor="#ff9ccd"
                     /ApEinfo_fwdcolor="#ff9ccd"
                     /note="ApEinfo_revcolor: #ff9ccd"
     primer          9143..9165
                     /label="p_445"
                     /note="sequence: GGATCCGGAGCTCGAGGGGAGAAAATGC"
                     /ApEinfo_revcolor="#d6b295"
                     /ApEinfo_fwdcolor="#d6b295"
     primer          9144..9165
                     /label="p532"
                     /note="sequence: gGGTCTCaGGAGCTCGAGGGGAGAAAATGC"
                     /ApEinfo_revcolor="#ffef86"
                     /ApEinfo_fwdcolor="#ffef86"
     primer          9144..9165
                     /label="primer_527"
                     /note="sequence: gGGTCTCaGGACCTCGAGGGGAGAAAATGC"
                     /ApEinfo_revcolor="#b1ff67"
                     /ApEinfo_fwdcolor="#b1ff67"
     primer          9704..9725
                     /label="p_469"
                     /note="sequence: taaaatatccgacgctctcgtg"
                     /ApEinfo_revcolor="#ff9ccd"
                     /ApEinfo_fwdcolor="#ff9ccd"
     primer          complement(9739..9759)
                     /label="p_446"
                     /note="sequence: GACCATtaagcGGTACCTTTTTTTCTGAGCC"
                     /ApEinfo_revcolor="#f8d3a9"
                     /ApEinfo_fwdcolor="#f8d3a9"
     primer          complement(9740..9759)
                     /label="p_446"
                     /note="sequence: ACCATtaagcGGTACCTTTTTTTCTGAGC"
                     /ApEinfo_revcolor="#b4abac"
                     /ApEinfo_fwdcolor="#b4abac"
     misc_feature    9754..9952
                     /label="puroR"
                     /ApEinfo_revcolor="#c6c9d1"
                     /ApEinfo_fwdcolor="#c6c9d1"
                     /note="ApEinfo_revcolor: #c6c9d1"
     misc_feature    10003..10203
                     /label="puroR"
                     /ApEinfo_revcolor="#b4abac"
                     /ApEinfo_fwdcolor="#b4abac"
                     /note="ApEinfo_revcolor: #b4abac"
     misc_feature    10255..10455
                     /label="puroR"
                     /ApEinfo_revcolor="#c6c9d1"
                     /ApEinfo_fwdcolor="#c6c9d1"
                     /note="ApEinfo_revcolor: #c6c9d1"
     misc_feature    10484..10866
                     /label="let-585 UTR"
                     /ApEinfo_revcolor="#ff9ccd"
                     /ApEinfo_fwdcolor="#ff9ccd"
                     /note="ApEinfo_revcolor: #ff9ccd"
     primer          complement(10855..10881)
                     /label="primer_528"
                     /note="sequence: CAGGGTCTCAAGCGACTAGTTTTCCTTCCTCCTC"
                     /ApEinfo_revcolor="#b4abac"
                     /ApEinfo_fwdcolor="#b4abac"
     primer          complement(10933..10955)
                     /label="primer_491"
                     /note="sequence: cgccaatatatcctgtcaaacac"
                     /ApEinfo_revcolor="#75c6a9"
                     /ApEinfo_fwdcolor="#75c6a9"
     misc_feature    10934..10958
                     /label="RB T-DNA repeat"
                     /ApEinfo_revcolor="#b1ff67"
                     /ApEinfo_fwdcolor="#b1ff67"
                     /note="ApEinfo_revcolor: #b1ff67"
     primer          complement(10994..3)
                     /label="primer_004"
                     /note="sequence: ttcacgcccttttaaatatcc"
                     /ApEinfo_revcolor="#85dae9"
                     /ApEinfo_fwdcolor="#85dae9"
ORIGIN
        1 gaaaaggttt atccgttcgt ccatttgtat gtgccagccg cctttgcgac gctcaccggg
       61 ctggttgccc tcgccgctgg gctggcggcc gtctatggcc ctgcaaacgc gccagaaacg
      121 ccgtcgaagc cgtgtgcgag acaccgcggc cgccggcgtt gtggatacct cgcggaaaac
      181 ttggccctca ctgacagatg aggggcggac gttgacactt gaggggccga ctcacccggc
      241 gcggcgttga cagatgaggg gcaggctcga tttcggccgg cgacgtggag ctggccagcc
      301 tcgcaaatcg gcgaaaacgc ctgattttac gcgagtttcc cacagatgat gtggacaagc
      361 ctggggataa gtgccctgcg gtattgacac ttgaggggcg cgactactga cagatgaggg
      421 gcgcgatcct tgacacttga ggggcagagt gctgacagat gaggggcgca cctattgaca
      481 tttgaggggc tgtccacagg cagaaaatcc agcatttgca agggtttccg cccgtttttc
      541 ggccaccgct aacctgtctt ttaacctgct tttaaaccaa tatttataaa ccttgttttt
      601 aaccagggct gcgccctgtg cgcgtgaccg cgcacgccga aggggggtgc ccccccttct
      661 cgaaccctcc cggcccgcta acgcgggcct cccatccccc caggggctgc gcccctcggc
      721 cgcgaacggc ctcaccccaa aaatggcagc gctggccaat tcccgagtgc gcggaacccc
      781 tatttgttta tttttctaaa tacattcaaa tatgtatccg ctcatgagac aataaccctg
      841 ataaatgctt caataatatt gaaaaaggaa gagtatggct aaaatgagaa tatcaccgga
      901 attgaaaaaa ctgatcgaaa aataccgctg cgtaaaagat acggaaggaa tgtctcctgc
      961 taaggtatat aagctggtgg gagaaaatga aaacctatat ttaaaaatga cggacagccg
     1021 gtataaaggg accacctatg atgtggaacg ggaaaaggac atgatgctat ggctggaagg
     1081 aaagctgcct gttccaaagg tcctgcactt tgaacggcat gatggctgga gcaatctgct
     1141 catgagtgag gccgatggcg tcctttgctc ggaagagtat gaagatgaac aaagccctga
     1201 aaagattatc gagctgtatg cggagtgcat caggctcttt cactccatcg acatatcgga
     1261 ttgtccctat acgaatagct tagacagccg cttagccgaa ttggattact tactgaataa
     1321 cgatctggcc gatgtggatt gcgaaaactg ggaagaggac actccattta aagatccgcg
     1381 cgagctgtat gattttttaa agacggaaaa gcccgaagag gaacttgtct tttcccacgg
     1441 cgacctggga gacagcaaca tctttgtgaa agatggcaaa gtaagtggct ttattgatct
     1501 tgggagaagc ggcagggcgg acaagtggta tgacattgcc ttctgcgtcc ggtcgctcag
     1561 ggaggatatc ggggaagaac agtatgtcga gctatttttt gacttactgg ggatcaagcc
     1621 tgattgggag aaaataaaat attatatttt actggatgaa ttgttttagc tgtcagacca
     1681 agtttactca tatatacttt agattgattt aaaacttcat ttttaattta aaaggatcta
     1741 ggtgaagatc ctttttgata atctcatgac caaaatccct taacgtgagt tttcgttcca
     1801 ctgagcgtca gaccccgtag aaaagatcaa aggatcttct tgagatcctt tttttctgcg
     1861 cgtaatctgc tgcttgcaaa caaaaaaacc accgctacca gcggtggttt gtttgccgga
     1921 tcaagagcta ccaactcttt ttccgaaggt aactggcttc agcagagcgc agataccaaa
     1981 tactgtcctt ctagtgtagc cgtagttagg ccaccacttc aagaactctg tagcaccgcc
     2041 tacatacctc gctctgctaa tcctgttacc agtggctgct gccagtggcg ataagtcgtg
     2101 tcttaccggg ttggactcaa gacgatagtt accggataag gcgcagcggt cgggctgaac
     2161 ggggggttcg tgcacacagc ccagcttgga gcgaacgacc tacaccgaac tgagatacct
     2221 acagcgtgag ctatgagaaa gcgccacgct tcccgaaggg agaaaggcgg acaggtatcc
     2281 ggtaagcggc agggtcggaa caggagagcg cacgagggag cttccagggg gaaacgcctg
     2341 gtatctttat agtcctgtcg ggtttcgcca cctctgactt gagcgtcgat ttttgtgatg
     2401 ctcgtcaggg gggcggagcc tatggaaaaa cgccagcaac gcggcctttt tacggttcct
     2461 ggcagatcct agatgtggcg caacgatgcc ggcgacaagc aggagcgcac cgacttcttc
     2521 cgcatcaagt gttttggctc tcaggccgag gcccacggca agtatttggg caaggggtcg
     2581 ctggtattcg tgcagggcaa gattcggaat accaagtacg agaaggacgg ccagacggtc
     2641 tacgggaccg acttcattgc cgataaggtg gattatctgg acaccaaggc accaggcggg
     2701 tcaaatcagg aataagggca cattgccccg gcgtgagtcg gggcaatccc gcaaggaggg
     2761 tgaatgaatc ggacgtttga ccggaaggca tacaggcaag aactgatcga cgcggggttt
     2821 tccgccgagg atgccgaaac catcgcaagc cgcaccgtca tgcgtgcgcc ccgcgaaacc
     2881 ttccagtccg tcggctcgat ggtccagcaa gctacggcca agatcgagcg cgacagcgtg
     2941 caactggctc cccctgccct gcccgcgcca tcggccgccg tggagcgttc gcgtcgtctt
     3001 gaacaggagg cggcaggttt ggcgaagtcg atgaccatcg acacgcgagg aactatgacg
     3061 accaagaagc gaaaaaccgc cggcgaggac ctggcaaaac aggtcagcga ggccaagcag
     3121 gccgcgttgc tgaaacacac gaagcagcag atcaaggaaa tgcagctttc cttgttcgat
     3181 attgcgccgt ggccggacac gatgcgagcg atgccaaacg acacggcccg ctctgccctg
     3241 ttcaccacgc gcaacaagaa aatcccgcgc gaggcgctgc aaaacaaggt cattttccac
     3301 gtcaacaagg acgtgaagat cacctacacc ggcgtcgagc tgcgggccga cgatgacgaa
     3361 ctggtgtggc agcaggtgtt ggagtacgcg aagcgcaccc ctatcggcga gccgatcacc
     3421 ttcacgttct acgagctttg ccaggacctg ggctggtcga tcaatggccg gtattacacg
     3481 aaggccgagg aatgcctgtc gcgcctacag gcgacggcga tgggcttcac gtccgaccgc
     3541 gttgggcacc tggaatcggt gtcgctgctg caccgcttcc gcgtcctgga ccgtggcaag
     3601 aaaacgtccc gttgccaggt cctgatcgac gaggaaatcg tcgtgctgtt tgctggcgac
     3661 cactacacga aattcatatg ggagaagtac cgcaagctgt cgccgacggc ccgacggatg
     3721 ttcgactatt tcagctcgca ccgggagccg tacccgctca agctggaaac cttccgcctc
     3781 atgtgcggat cggattccac ccgcgtgaag aagtggcgcg agcaggtcgg cgaagcctgc
     3841 gaagagttgc gaggcagcgg cctggtggaa cacgcctggg tcaatgatga cctggtgcat
     3901 tgcaaacgct agggccttgt ggggtcagtt ccggctgggg gttcagcagc ccctgctcgg
     3961 atctgttgga ccggacagta gtcatggttg atgggctgcc tgtatcgagt ggtgattttg
     4021 tgccgagctg ccggtcgggg agctgttggc tggctggtgg caggatatat tgtggtgtaa
     4081 acaaattgac gcttagacaa cttaataaca cattgcggac gtttttaatg tactggggtt
     4141 gaacactctg tgccgaattc ggatccggag ctgcagtttg tgcaacaaat tgaggaaggc
     4201 attctagaga agaatttcgg catttcgcaa tgatacaaaa tgaagagaat aaggaaatga
     4261 cggtgaaata accggtttga aggtaaaaat gataaagtag acaattgaat ttttctagtt
     4321 cattctccaa caataaattc acaacaaaac aaatctgcct agataaaaaa ctaaaagata
     4381 tatcaagaat acatctagaa tcctttgctg tagaagaatt gctcaataag aacacgtgga
     4441 gctcctttaa ttttgatacg acctttcaac tcatcgacgt gactggcgat cgaatgtcca
     4501 agatgttctt caagatagga gcggagatca ttttcgcaag cctgaaagat atttatgttg
     4561 attcaggatt taataatgtt cccaacttac aaaaatgtct ccgtcgacgt ttctgatagt
     4621 tactagctcg acataatcaa aatccaacgt tttctcattc agtaaatccc tttttcgttc
     4681 caaataaaga ggaagaagat ggtcatgacg acgtcgaatg tagtattgat gtgtcttggc
     4741 tgcttctgaa atatttcgat gcggtatgaa tttaatctgt atatacctgt cggtggtgtc
     4801 catccgcttg gtgtaggata cttttcgtgc tcaggaacat tcggcaccac ttctattggc
     4861 atcaatcttt ccacatacga ccaatcgata ggagcttctt cgaccgttgc aagacttctg
     4921 gctgtaattg ctagtagaaa aattatatga taataaataa cttacacttt tcagggagag
     4981 catgtttcca tggattttcc caaagtttct cagctttttc gactgaagtt gttgaaaaag
     5041 acaacctgga aactgctcga ggggagaaaa tgcggagaga agaacccagc atcttaataa
     5101 aattatataa ttttgaataa aatcaaatta aaaataagat taattgaaac acaacaatag
     5161 aatgcagaaa attactcata agaaataatt tattttgaaa gaagttgtgt cgatttacga
     5221 taaaaactac acgcaaacga ggctccgcgt ttacaccgtt tggcaatgga gcgcgcttgc
     5281 tattagattt taggccagct caacgaaagt ttaatttatt tttcttcttt ttttccattt
     5341 ttttgagtaa aatatcgaat tttttgtatt aattctgtaa attttataat ttgcaactat
     5401 tttggcgtat tctgcttgtt tttatcagcg aatttttatg catttcagtc aaaagtttga
     5461 gcaggaaaaa tgacatttag gactttgtaa aattgtattc ttaaatttgc ttgaaaacct
     5521 acgtgtacaa ttgattttat tgaatttttc ttacgtttcc cgttgtatct tattgtattt
     5581 aactttcatc ataaaataat ttatttccag gtaaaatatc cgacgctctc gtgaatgact
     5641 ctgctctacc aagtagggtt attactcctt gtggcagcta cttataaggt gtcggcagaa
     5701 tgttgcacac cgggagccac ttcagacttt tgtacggtgt tctcgatgct ctccaccatg
     5761 gagcaaaatg aagtgatgaa ctttataggt gaaaactgcg atggtgatgc cgaggtggca
     5821 ctgcaaaaga tggaaaagag aaagccaaac tttatgagat atgggcgatc agcagctgta
     5881 aagtcgctgg gaaagaaagc cggttcagac ccgaacttcc ttcgattcgg acgatctcaa
     5941 ccaaacttct tgcgattcgg aaaggctagc ggacacccga acttccttcg tttcggtcga
     6001 agtgacccta acttcttgag atttggaaaa gccgctgctg atccaaattt cttgagattc
     6061 ggaaaacgat ctgcagatcc taacttcttg agattcggac gctcattcga caacttcgat
     6121 cgtgaatccc gcaagccaaa tttccttcgt ttcggaaaat aagcttggat gatcgacgcc
     6181 aacgtcgttg aattttcaaa ttttaaatac tgaatatttg ttttttttcc tattatttat
     6241 ttattctctt tgtgtttttt ttcttgcttt ctaaaaaatt aattcaatcc aaatctaaac
     6301 attttttttt ctctttccgt cacccaattc gtattccgct cctctcatct gaacacaatg
     6361 tgcaagttta tttatcttct cgctttcatt tcattaggac gtggggggaa ttggtggaag
     6421 ggggaaacac acaaaaggat gatggaaatg aaataaggac acacaatatg caacaacatt
     6481 caattcagaa atatggagga aggtttaaaa gaaaacataa aaatatatag aggaggaagg
     6541 aaaactagtc gctgcaagaa ttcaagcttg gagctgcagt ttgtgcaaca aattgaggaa
     6601 ggcattctag agaagaattt cggcatttcg caatgataca aaatgaagag aataaggaaa
     6661 tgacggtgaa ataaccggtt tgaaggtaaa aatgataaag tagacaattg aatttttcta
     6721 gttcattctc caacaataaa ttcacaacaa aacaaatctg cctagataaa aaactaaaag
     6781 atatatcaag aatacatcta gaatcctttg ctgtagaaga attgctcaat aagaacacgt
     6841 ggagctcctt taattttgat acgacctttc aactcatcga cgtgactggc gatcgaatgt
     6901 ccaagatgtt cttcaagata ggagcggaga tcattttcgc aagcctgaaa gatatttatg
     6961 ttgattcagg atttaataat gttcccaact tacaaaaatg tctccgtcga cgtttctgat
     7021 agttactagc tcgacataat caaaatccaa cgttttctca ttcagtaaat ccctttttcg
     7081 ttccaaataa agaggaagaa gatggtcatg acgacgtcga atgtagtatt gatgtgtctt
     7141 ggctgcttct gaaatatttc gatgcggtat gaatttaatc tgtatatacc tgtcggtggt
     7201 gtccatccgc ttggtgtagg atacttttcg tgctcaggaa cattcggcac cacttctatt
     7261 ggcatcaatc tttccacata cgaccaatcg ataggagctt cttcgaccgt tgcaagactt
     7321 ctggctgtaa ttgctagtag aaaaattata tgataataaa taacttacac ttttcaggga
     7381 gagcatgttt ccatggattt tcccaaagtt tctcagcttt ttcgactgaa gttgttgaaa
     7441 aagacaacct ggaaactgct cgaggggaga aaatgcggag agaagaaccc agcatcttaa
     7501 taaaattata taattttgaa taaaatcaaa ttaaaaataa gattaattga aacacaacaa
     7561 tagaatgcag aaaattactc ataagaaata atttattttg aaagaagttg tgtcgattta
     7621 cgataaaaac tacacgcaaa cgaggctccg cgtttacacc gtttggcaat ggagcgcgct
     7681 tgctattaga ttttaggcca gctcaacgaa agtttaattt atttttcttc tttttttcca
     7741 tttttttgag taaaatatcg aattttttgt attaattctg taaattttat aatttgcaac
     7801 tattttggcg tattctgctt gtttttatca gcgaattttt atgcatttca gtcaaaagtt
     7861 tgagcaggaa aaatgacatt taggactttg taaaattgta ttcttaaatt tgcttgaaaa
     7921 cctacgtgta caattgattt tattgaattt ttcttacgtt tcccgttgta tcttattgta
     7981 tttaactttc atcataaaat aatttatttc caggtaaaat atccgacgct ctcgtgaatg
     8041 gtcagcaagg gagaggcagt tatcaaggag ttcatgcgtt tcaaggtcca catggaggga
     8101 tccatgaacg gacacgagtt cgagatcgag ggagagggag agggacgtcc atacgaggga
     8161 acccaaaccg ccaagctcaa ggtcaccaag ggaggaccac tcccattctc ctgggacatc
     8221 ctctccccac aattcatgta cggatcccgt gccttcacca agcacccagc cgacatccca
     8281 gactactaca agcaatcctt cccagaggga ttcaagtggg agcgtgtcat gaacttcgag
     8341 gacggaggag ccgtcaccgt cacccaagac acctccctcg aggacggaac cctcatctac
     8401 aaggtcaagc tccgtggaac caacttccca ccagacggac cagtcatgca aaacaagacc
     8461 atgggatggg aggcctccac cgagcgtctc tacccagagg acggagtcct caagggagac
     8521 atcaagatgg ccctccgtct caaggacgga ggacgttacc tcgccgactt caagaccacc
     8581 tacaaggcca agaagccagt ccaaatgcca ggagcctaca acgtcgaccg taagctcgac
     8641 atcacctccc acaacgagga ctacaccgtc gtcgagcaat acgagcgttc cgagggacgt
     8701 cactccaccg gaggaatgga cgagctctac aagtaagctt ggatgatcga cgccaacgtc
     8761 gttgaatttt caaattttaa atactgaata tttgtttttt ttcctattat ttatttattc
     8821 tctttgtgtt ttttttcttg ctttctaaaa aattaattca atccaaatct aaacattttt
     8881 ttttctcttt ccgtcaccca attcgtattc cgctcctctc atctgaacac aatgtgcaag
     8941 tttatttatc ttctcgcttt catttcatta ggacgtgggg ggaattggtg gaagggggaa
     9001 acacacaaaa ggatgatgga aatgaaataa ggacacacaa tatgcaacaa cattcaattc
     9061 agaaatatgg aggaaggttt aaaagaaaac ataaaaatat atagaggagg aaggaaaact
     9121 agtcgctact agaattcgag ctcggagctc gaggggagaa aatgcggaga gaagaaccca
     9181 gcatcttaat aaaattatat aattttgaat aaaatcaaat taaaaataag attaattgaa
     9241 acacaacaat agaatgcaga aaattactca taagaaataa tttattttga aagaagttgt
     9301 gtcgatttac gataaaaact acacgcaaac gaggctccgc gtttacaccg tttggcaatg
     9361 gagcgcgctt gctattagat tttaggccag ctcaacgaaa gtttaattta tttttcttct
     9421 ttttttccat ttttttgagt aaaatatcga attttttgta ttaattctgt aaattttata
     9481 atttgcaact attttggcgt attctgcttg tttttatcag cgaattttta tgcatttcag
     9541 tcaaaagttt gagcaggaaa aatgacattt aggactttgt aaaattgtat tcttaaattt
     9601 gcttgaaaac ctacgtgtac aattgatttt attgaatttt tcttacgttt cccgttgtat
     9661 cttattgtat ttaactttca tcataaaata atttatttcc aggtaaaata tccgacgctc
     9721 tcgtggatcc ccgggattgg ctcagaaaaa aaggtaccga ccatgaccga gtacaagccc
     9781 acggtgcgcc tcgccacccg cgacgacgtc cccagggccg tacgcaccct cgccgccgcg
     9841 ttcgccgact accccgccac gcgccacacc gtcgatccgg accgccacat cgagcgggtc
     9901 accgagctgc aagaactctt cctcacgcgc gtcgggctcg acatcggcaa ggtgtgggtc
     9961 ggtaagttta aacatatata tactaactaa ccctgattat ttaaattttc agcggacgac
    10021 ggcgccgcgg tggcggtctg gaccacgccg gagagcgtcg aagcgggggc ggtgttcgcc
    10081 gagatcggcc cgcgcatggc cgagttgagc ggttcccggc tggccgcgca gcaacagatg
    10141 gaaggcctcc tggcgccgca ccggcccaag gagcccgcgt ggttcctggc caccgtcggc
    10201 gtctcgcccg acgtaagttt aaacatgatt ttactaacta actaatctga tttaaatttt
    10261 cagcaccagg gcaagggtct gggcagcgcc gtcgtgctcc ccggagtgga ggcggccgag
    10321 cgcgccgggg tgcccgcctt cctggagacc tccgcgcccc gcaacctccc cttctacgag
    10381 cggctcggct tcaccgtcac cgccgacgtc gaggtgcccg aaggaccgcg cacctggtgc
    10441 atgacccgca agcccggtgc ctgatgagct agccggccat acaagtaatc cggatgatcg
    10501 acgccaacgt cgttgaattt tcaaatttta aatactgaat atttgttttt tttcctatta
    10561 tttatttatt ctctttgtgt tttttttctt gctttctaaa aaattaattc aatccaaatc
    10621 taaacatttt tttttctctt tccgtctccc aattcgtatt ccgctcctct catctgaaca
    10681 caatgtgcaa gtttatttat cttctcgctt tcatttcatt aggacgtggg gggaattggt
    10741 ggaaggggga aacacacaaa aggatgatgg aaatgaaata aggacacaca atatgcaaca
    10801 acattcaatt cagaaatatg gaggaaggtt taaaagaaaa cataaaaata tatagaggag
    10861 gaaggaaaac tagtcgcttt acgaggatgc acatgtgacc gagggacacg aagtgatccg
    10921 tttaaactat cagtgtttga caggatatat tggcgggtaa acctaagaga aaagagcgtt
    10981 tattagaata atcggatatt taaaagggcg t
//
