# Supplementary material for: Screening conditions and constructs for attempted genetic transformation of C. elegans by Agrobacterium
Source: PLoS One. 2025 May 27;20(5):e0325060. doi: 10.1371/journal.pone.0325060 (PMC12111652; doi:10.1371/journal.pone.0325060)
Supplement: S1 Fig — DNA Sequence files for constructs described in Table 1. (ZIP) [file pone.0325060.s001.zip › Genbank/dna1975.gb]

LOCUS       dna1975                 6419 bp ds-DNA     circular     29-MAY-2024
DEFINITION  .
ACCESSION   id
VERSION     id
COMMENT     Imported using the Genbank importer. File name:
            gg533_assembly_yi7yef.gb description.
FEATURES             Location/Qualifiers
     CDS             complement(45..1193)
                     /label="trfA"
                     /ApEinfo_revcolor="#c7b0e3"
                     /ApEinfo_fwdcolor="#c7b0e3"
                     /note="ApEinfo_revcolor: #c7b0e3"
     CDS             complement(45..1193)
                     /ApEinfo_revcolor="#84b0dc"
                     /ApEinfo_fwdcolor="#84b0dc"
                     /translation="IGRLTGRHTGKN*STRGFPPRMPKPSQAAPSCVRPAKPSSPSARWSSKLRPRSSATACNWLPLPCPRHRPPWSVRVVLNRRRQVWRSR*PSTREEL*RPRSEKPPARTWQNRSARPSRPRC*NTRSSRSRKCSFPCSILRRGRTRCERCQTTRPALPCSPRATRKSRARRCKTRSFSTSTRT*RSPTPASSCGPTMTNWCGSRCWSTRSAPLSASRSPSRSTSFARTWAGRSMAGITRRPRNACRAYRRRRWASRPTALGTWNRCRCCTASASWTVARKRPVARS*STRKSSCCLLATTTRNSYGRSTASCRRRPDGCSTISARTGSRTRSSWKPSASCADRIPPA*RSGASRSAKPAKSCEAAAWWNTPGSMMTWCIANARA"
     rep_origin      complement(1529..2117)
                     /label="ori"
                     /ApEinfo_revcolor="#9eafd2"
                     /ApEinfo_fwdcolor="#9eafd2"
                     /note="ApEinfo_revcolor: #9eafd2"
     primer_bind     complement(1609..1628)
                     /label="pBR322ori-F"
                     /ApEinfo_revcolor="#c7b0e3"
                     /ApEinfo_fwdcolor="#c7b0e3"
                     /note="ApEinfo_revcolor: #c7b0e3"
     CDS             complement(2288..3148)
                     /label="AmpR"
                     /ApEinfo_revcolor="#84b0dc"
                     /ApEinfo_fwdcolor="#84b0dc"
                     /note="ApEinfo_revcolor: #84b0dc"
     CDS             complement(2288..3148)
                     /ApEinfo_revcolor="#84b0dc"
                     /ApEinfo_fwdcolor="#84b0dc"
                     /translation="VFNISVSPLFPFLRHFAFLFLLTQKRW*K*KMLKISWVHEWVTSNWISTAVRSLRVFAPKNVFQ**ALLKFCYVARYYPVLTPGKSNSVAAYTILRMTWLSTHQSQKSILRMA*Q*ENYAVLP*P*VITLRPTYF*QRSEDRRS*PLFCTTWGIM*LALIVGNRS*MKPYQTTSVTPRCL*QWQQRCANY*LANYLL*LPGNN**TGWRRIKLQDHFCARPFRLAGLLLINLEPVSVVLAVSLQHWGQMVSPPVS*LSTRRGVRQLWMNEIDRSLR*VPH*LSIGNC"
     primer_bind     2911..2930
                     /label="Amp-R"
                     /ApEinfo_revcolor="#c7b0e3"
                     /ApEinfo_fwdcolor="#c7b0e3"
                     /note="ApEinfo_revcolor: #c7b0e3"
     promoter        complement(3149..3253)
                     /label="AmpR promoter"
                     /ApEinfo_revcolor="#d6b295"
                     /ApEinfo_fwdcolor="#d6b295"
                     /note="ApEinfo_revcolor: #d6b295"
     rep_origin      complement(3340..3971)
                     /label="oriV"
                     /ApEinfo_revcolor="#b4abac"
                     /ApEinfo_fwdcolor="#b4abac"
                     /note="ApEinfo_revcolor: #b4abac"
     misc_feature    complement(4063..4087)
                     /label="LB T-DNA repeat"
                     /ApEinfo_revcolor="#d59687"
                     /ApEinfo_fwdcolor="#d59687"
                     /note="ApEinfo_revcolor: #d59687"
     primer          4065..4091
                     /label="primer_003"
                     /note="sequence: ggtggcaggatatattgtggtgtaaac"
                     /ApEinfo_revcolor="#85dae9"
                     /ApEinfo_fwdcolor="#85dae9"
     primer          4110..4130
                     /label="p"
                     /note="sequence: cttaataacacattgcggacg"
                     /ApEinfo_revcolor="#c7b0e3"
                     /ApEinfo_fwdcolor="#c7b0e3"
     primer          complement(4110..4130)
                     /label="primer_468"
                     /note="sequence: cgtccgcaatgtgttattaag"
                     /ApEinfo_revcolor="#b7e6d7"
                     /ApEinfo_fwdcolor="#b7e6d7"
     primer          complement(4110..4130)
                     /label="primer_494"
                     /note="sequence: cgtccgcaatgtgttattaag"
                     /ApEinfo_revcolor="#b1ff67"
                     /ApEinfo_fwdcolor="#b1ff67"
     primer          complement(4182..4201)
                     /label="p_444"
                     /note="sequence: TCCCCTCGAGCTCCGGATCCGAATTCGG"
                     /ApEinfo_revcolor="#d59687"
                     /ApEinfo_fwdcolor="#d59687"
     misc_feature    4192..4195
                     /label="5'OVH"
                     /ApEinfo_revcolor="#ffef86"
                     /ApEinfo_fwdcolor="#ffef86"
                     /note="ApEinfo_revcolor: #ffef86"
     misc_feature    4196..5658
                     /label="pRPL-28 promoter ?"
                     /ApEinfo_revcolor="#9eafd2"
                     /ApEinfo_fwdcolor="#9eafd2"
                     /note="ApEinfo_revcolor: #9eafd2"
     primer          complement(4294..4315)
                     /label="primer_495"
                     /note="sequence: ttaccttcaaaccggttatttc"
                     /ApEinfo_revcolor="#b7e6d7"
                     /ApEinfo_fwdcolor="#b7e6d7"
     primer          5641..5662
                     /label="p_469"
                     /note="sequence: taaaatatccgacgctctcgtg"
                     /ApEinfo_revcolor="#ff9ccd"
                     /ApEinfo_fwdcolor="#ff9ccd"
     misc_feature    5659..5662
                     /label="3'OVH"
                     /ApEinfo_revcolor="#ffef86"
                     /ApEinfo_fwdcolor="#ffef86"
                     /note="ApEinfo_revcolor: #ffef86"
     misc_feature    5660..5713
                     /label="Synthetic signal peptide"
                     /ApEinfo_revcolor="#d59687"
                     /ApEinfo_fwdcolor="#d59687"
                     /note="ApEinfo_revcolor: #d59687"
     CDS             5660..5715
                     /label="Translation 10-65"
                     /ApEinfo_revcolor="#ffef86"
                     /ApEinfo_fwdcolor="#ffef86"
     CDS             5660..5715
                     /ApEinfo_revcolor="#84b0dc"
                     /ApEinfo_fwdcolor="#84b0dc"
                     /translation="VNA*GFAGTVLYLSGTSR"
     misc_feature    5714..5719
                     /label="DA"
                     /ApEinfo_revcolor="#ffef86"
                     /ApEinfo_fwdcolor="#ffef86"
                     /note="ApEinfo_revcolor: #ffef86"
     CDS             5720..5848
                     /label="Translation 70-198"
                     /ApEinfo_revcolor="#75c6a9"
                     /ApEinfo_fwdcolor="#75c6a9"
     misc_feature    5720..5848
                     /label="Amyloid Beta 1-42"
                     /ApEinfo_revcolor="#faac61"
                     /ApEinfo_fwdcolor="#faac61"
                     /note="ApEinfo_revcolor: #faac61"
     CDS             5720..5848
                     /ApEinfo_revcolor="#84b0dc"
                     /ApEinfo_fwdcolor="#84b0dc"
                     /translation="RGCRIPT*LRI*SSSSKIGVLCRRCGFKQRCNHWTHGGRCCHS"
     misc_feature    5852..5855
                     /label="5'OVH"
                     /ApEinfo_revcolor="#ffef86"
                     /ApEinfo_fwdcolor="#ffef86"
                     /note="ApEinfo_revcolor: #ffef86"
     misc_feature    5856..6238
                     /label="let-858 3' UTR"
                     /ApEinfo_revcolor="#ff9ccd"
                     /ApEinfo_fwdcolor="#ff9ccd"
                     /note="ApEinfo_revcolor: #ff9ccd"
     CDS             5856..6238
                     /label="Translation 18-400"
                     /ApEinfo_revcolor="#c7b0e3"
                     /ApEinfo_fwdcolor="#c7b0e3"
     CDS             5856..6238
                     /ApEinfo_revcolor="#84b0dc"
                     /ApEinfo_fwdcolor="#84b0dc"
                     /translation="AWMIDANVVEFSNFKY*IFVFFPIIYLFSLCFFSCFLKN*FNPNLNIFFSLSVTQFVFRSSHLNTMCKFIYLLAFISLGRGGNWWKGETHKRMMEMK*GHTICNNIQFRNMEEGLKENIKIYRGGRK"
     misc_feature    6010..6012
                     /label="modified from CTC to remove BsmBi cut site"
                     /ApEinfo_revcolor="#faac61"
                     /ApEinfo_fwdcolor="#faac61"
                     /note="ApEinfo_revcolor: #faac61"
     primer          complement(6223..6246)
                     /label="primer_528"
                     /note="sequence: CAGGGTCTCAAGCGACTAGTTTTCCTTCCTCCTC"
                     /ApEinfo_revcolor="#b4abac"
                     /ApEinfo_fwdcolor="#b4abac"
     primer          complement(6283..6305)
                     /label="primer_491"
                     /note="sequence: cgccaatatatcctgtcaaacac"
                     /ApEinfo_revcolor="#75c6a9"
                     /ApEinfo_fwdcolor="#75c6a9"
     misc_feature    complement(6284..6308)
                     /label="RB T-DNA repeat"
                     /ApEinfo_revcolor="#d59687"
                     /ApEinfo_fwdcolor="#d59687"
                     /note="ApEinfo_revcolor: #d59687"
     primer          complement(6344..6364)
                     /label="primer_004"
                     /note="sequence: ttcacgcccttttaaatatcc"
                     /ApEinfo_revcolor="#85dae9"
                     /ApEinfo_fwdcolor="#85dae9"
ORIGIN
        1 tcaggcgctg gctgctgaac ccccagccgg aactgacccc acaaggccct agcgtttgca
       61 atgcaccagg tcatcattga cccaggcgtg ttccaccagg ccgctgcctc gcaactcttc
      121 gcaggcttcg ccgacctgct cgcgccactt cttcacgcgg gtggaatccg atccgcacat
      181 gaggcggaag gtttccagct tgagcgggta cggctcccgg tgcgagctga aatagtcgaa
      241 catccgtcgg gccgtcggcg acagcttgcg gtacttctcc catatgaatt tcgtgtagtg
      301 gtcgccagca aacagcacga cgatttcctc gtcgatcagg acctggcaac gggacgtttt
      361 cttgccacgg tccaggacgc ggaagcggtg cagcagcgac accgattcca ggtgcccaac
      421 gcggtcggac gtgaagccca tcgccgtcgc ctgtaggcgc gacaggcatt cctcggcctt
      481 cgtgtaatac cggccattga tcgaccagcc caggtcctgg caaagctcgt agaacgtgaa
      541 ggtgatcggc tcgccgatag gggtgcgctt cgcgtactcc aacacctgct gccacaccag
      601 ttcgtcatcg tcggcccgca gctcgacgcc ggtgtaggtg atcttcacgt ccttgttgac
      661 gtggaaaatg accttgtttt gcagcgcctc gcgcgggatt ttcttgttgc gcgtggtgaa
      721 cagggcagag cgggccgtgt cgtttggcat cgctcgcatc gtgtccggcc acggcgcaat
      781 atcgaacaag gaaagctgca tttccttgat ctgctgcttc gtgtgtttca gcaacgcggc
      841 ctgcttggcc tcgctgacct gttttgccag gtcctcgccg gcggtttttc gcttcttggt
      901 cgtcatagtt cctcgcgtgt cgatggtcat cgacttcgcc aaacctgccg cctcctgttc
      961 aagacgacgc gaacgctcca cggcggccga tggcgcgggc agggcagggg gagccagttg
     1021 cacgctgtcg cgctcgatct tggccgtagc ttgctggacc atcgagccga cggactggaa
     1081 ggtttcgcgg ggcgcacgca tgacggtgcg gcttgcgatg gtttcggcat cctcggcgga
     1141 aaaccccgcg tcgatcagtt cttgcctgta tgccttccgg tcaaacgtcc gattcattca
     1201 ccctccttgc gggattgccc cgactcacgc cggggcaatg tgcccttatt cctgatttga
     1261 cccgcctggt gccttggtgt ccagataatc caccttatcg gcaatgaagt cggtcccgta
     1321 gaccgtctgg ccgtccttct cgtacttggt attccgaatc ttgccctgca cgaataccag
     1381 cgaccccttg cccaaatact tgccgtgggc ctcggcctga gagccaaaac acttgatgcg
     1441 gaagaagtcg gtgcgctcct gcttgtcgcc ggcatcgttg cgccacatct aggatctgcc
     1501 aggaaccgta aaaaggccgc gttgctggcg tttttccata ggctccgccc ccctgacgag
     1561 catcacaaaa atcgacgctc aagtcagagg tggcgaaacc cgacaggact ataaagatac
     1621 caggcgtttc cccctggaag ctccctcgtg cgctctcctg ttccgaccct gccgcttacc
     1681 ggatacctgt ccgcctttct cccttcggga agcgtggcgc tttctcatag ctcacgctgt
     1741 aggtatctca gttcggtgta ggtcgttcgc tccaagctgg gctgtgtgca cgaacccccc
     1801 gttcagcccg accgctgcgc cttatccggt aactatcgtc ttgagtccaa cccggtaaga
     1861 cacgacttat cgccactggc agcagccact ggtaacagga ttagcagagc gaggtatgta
     1921 ggcggtgcta cagagttctt gaagtggtgg cctaactacg gctacactag aaggacagta
     1981 tttggtatct gcgctctgct gaagccagtt accttcggaa aaagagttgg tagctcttga
     2041 tccggcaaac aaaccaccgc tggtagcggt ggtttttttg tttgcaagca gcagattacg
     2101 cgcagaaaaa aaggatctca agaagatcct ttgatctttt ctacggggtc tgacgctcag
     2161 tggaacgaaa actcacgtta agggattttg gtcatgagat tatcaaaaag gatcttcacc
     2221 tagatccttt taaattaaaa atgaagtttt aaatcaatct aaagtatata tgagtaaact
     2281 tggtctgaca gttaccaatg cttaatcagt gaggcaccta tctcagcgat ctgtctattt
     2341 cgttcatcca tagttgcctg actccccgtc gtgtagataa ctacgatacg ggagggctta
     2401 ccatctggcc ccagtgctgc aatgataccg cgagaaccac gctcaccggc tccagattta
     2461 tcagcaataa accagccagc cggaagggcc gagcgcagaa gtggtcctgc aactttatcc
     2521 gcctccatcc agtctattaa ttgttgccgg gaagctagag taagtagttc gccagttaat
     2581 agtttgcgca acgttgttgc cattgctaca ggcatcgtgg tgtcacgctc gtcgtttggt
     2641 atggcttcat tcagctccgg ttcccaacga tcaaggcgag ttacatgatc ccccatgttg
     2701 tgcaaaaaag cggttagctc cttcggtcct ccgatcgttg tcagaagtaa gttggccgca
     2761 gtgttatcac tcatggttat ggcagcactg cataattctc ttactgtcat gccatccgta
     2821 agatgctttt ctgtgactgg tgagtactca accaagtcat tctgagaata gtgtatgcgg
     2881 cgaccgagtt gctcttgccc ggcgtcaata cgggataata ccgcgccaca tagcagaact
     2941 ttaaaagtgc tcatcattgg aaaacgttct tcggggcgaa aactctcaag gatcttaccg
     3001 ctgttgagat ccagttcgat gtaacccact cgtgcaccca actgatcttc agcatctttt
     3061 actttcacca gcgtttctgg gtgagcaaaa acaggaaggc aaaatgccgc aaaaaaggga
     3121 ataagggcga cacggaaatg ttgaatactc atactcttcc tttttcaata ttattgaagc
     3181 atttatcagg gttattgtct catgagcgga tacatatttg aatgtattta gaaaaataaa
     3241 caaatagggg ttccgcgcac gaattggcca gcgctgccat ttttggggtg aggccgttcg
     3301 cggccgaggg gcgcagcccc tggggggatg ggaggcccgc gttagcgggc cgggagggtt
     3361 cgagaagggg gggcaccccc cttcggcgtg cgcggtcacg cgcacagggc gcagccctgg
     3421 ttaaaaacaa ggtttataaa tattggttta aaagcaggtt aaaagacagg ttagcggtgg
     3481 ccgaaaaacg ggcggaaacc cttgcaaatg ctggattttc tgcctgtgga cagcccctca
     3541 aatgtcaata ggtgcgcccc tcatctgtca gcactctgcc cctcaagtgt caaggatcgc
     3601 gcccctcatc tgtcagtagt cgcgcccctc aagtgtcaat accgcagggc acttatcccc
     3661 aggcttgtcc acatcatctg tgggaaactc gcgtaaaatc aggcgttttc gccgatttgc
     3721 gaggctggcc agctccacgt cgccggccga aatcgagcct gcccctcatc tgtcaacgcc
     3781 gcgccgggtg agtcggcccc tcaagtgtca acgtccgccc ctcatctgtc agtgagggcc
     3841 aagttttccg cgaggtatcc acaacgccgg cggccgcggt gtctcgcaca cggcttcgac
     3901 ggcgtttctg gcgcgtttgc agggccatag acggccgcca gcccagcggc gagggcaacc
     3961 agcccggtga gcgtcgcaaa ggagatcctg atctgactga tgggctgcct gtatcgagtg
     4021 gtgattttgt gccgagctgc cggtcgggga gctgttggct ggctggtggc aggatatatt
     4081 gtggtgtaaa caaattgacg cttagacaac ttaataacac attgcggacg tttttaatgt
     4141 actggggtgg atgcagtggg ccccactctg tgaagacaat gccgaattcg gatccggagc
     4201 tgcagtttgt gcaacaaatt gaggaaggca ttctagagaa gaatttcggc atttcgcaat
     4261 gatacaaaat gaagagaata aggaaatgac ggtgaaataa ccggtttgaa ggtaaaaatg
     4321 ataaagtaga caattgaatt tttctagttc attctccaac aataaattca caacaaaaca
     4381 aatctgccta gataaaaaac taaaagatat atcaagaata catctagaat cctttgctgt
     4441 agaagaattg ctcaataaga acacgtggag ctcctttaat tttgatacga cctttcaact
     4501 catcgacgtg actggcgatc gaatgtccaa gatgttcttc aagataggag cggagatcat
     4561 tttcgcaagc ctgaaagata tttatgttga ttcaggattt aataatgttc ccaacttaca
     4621 aaaatgtctc cgtcgacgtt tctgatagtt actagctcga cataatcaaa atccaacgtt
     4681 ttctcattca gtaaatccct ttttcgttcc aaataaagag gaagaagatg gtcatgacga
     4741 cgtcgaatgt agtattgatg tgtcttggct gcttctgaaa tatttcgatg cggtatgaat
     4801 ttaatctgta tatacctgtc ggtggtgtcc atccgcttgg tgtaggatac ttttcgtgct
     4861 caggaacatt cggcaccact tctattggca tcaatctttc cacatacgac caatcgatag
     4921 gagcttcttc gaccgttgca agacttctgg ctgtaattgc tagtagaaaa attatatgat
     4981 aataaataac ttacactttt cagggagagc atgtttccat ggattttccc aaagtttctc
     5041 agctttttcg actgaagttg ttgaaaaaga caacctggaa actgctcgag gggagaaaat
     5101 gcggagagaa gaacccagca tcttaataaa attatataat tttgaataaa atcaaattaa
     5161 aaataagatt aattgaaaca caacaataga atgcagaaaa ttactcataa gaaataattt
     5221 attttgaaag aagttgtgtc gatttacgat aaaaactaca cgcaaacgag gctccgcgtt
     5281 tacaccgttt ggcaatggag cgcgcttgct attagatttt aggccagctc aacgaaagtt
     5341 taatttattt ttcttctttt tttccatttt tttgagtaaa atatcgaatt ttttgtatta
     5401 attctgtaaa ttttataatt tgcaactatt ttggcgtatt ctgcttgttt ttatcagcga
     5461 atttttatgc atttcagtca aaagtttgag caggaaaaat gacatttagg actttgtaaa
     5521 attgtattct taaatttgct tgaaaaccta cgtgtacaat tgattttatt gaatttttct
     5581 tacgtttccc gttgtatctt attgtattta actttcatca taaaataatt tatttccagg
     5641 taaaatatcc gacgctctcg tgaatgcata aggttttgct ggcactgttc tttatctttc
     5701 tggcaccagc aggtaccgac gcggatgcag aattccgaca tgactcagga tatgaagttc
     5761 atcatcaaaa attggtgttc tttgcagaag atgtgggttc aaacaaaggt gcaatcattg
     5821 gactcatggt gggcggtgtt gtcatagcgt gatgagcttg gatgatcgac gccaacgtcg
     5881 ttgaattttc aaattttaaa tactgaatat ttgttttttt tcctattatt tatttattct
     5941 ctttgtgttt tttttcttgc tttctaaaaa attaattcaa tccaaatcta aacatttttt
     6001 tttctctttc cgtcacccaa ttcgtattcc gctcctctca tctgaacaca atgtgcaagt
     6061 ttatttatct tctcgctttc atttcattag gacgtggggg gaattggtgg aagggggaaa
     6121 cacacaaaag gatgatggaa atgaaataag gacacacaat atgcaacaac attcaattca
     6181 gaaatatgga ggaaggttta aaagaaaaca taaaaatata tagaggagga aggaaaacta
     6241 gtcgctgcaa ttgtcttctg cacgaagtgg tttaaactat cagtgtttga caggatatat
     6301 tggcgggtaa acctaagaga aaagagcgtt tattagaata atcggatatt taaaagggcg
     6361 tgaaaaggtt tatccgttcg tccatttgta tgtgcatgcc aaccacaggg ttccccaga
//
