# Supplementary material for: Screening conditions and constructs for attempted genetic transformation of C. elegans by Agrobacterium
Source: PLoS One. 2025 May 27;20(5):e0325060. doi: 10.1371/journal.pone.0325060 (PMC12111652; doi:10.1371/journal.pone.0325060)
Supplement: S1 Fig — DNA Sequence files for constructs described in Table 1. (ZIP) [file pone.0325060.s001.zip › Genbank/dna1976.gb]

LOCUS       dna1976                 6350 bp ds-DNA     circular     29-MAY-2024
DEFINITION  .
ACCESSION   id
VERSION     id
COMMENT     Imported using the Genbank importer. File name:
            gg536_assembly_npj0i3.gb description.
FEATURES             Location/Qualifiers
     primer          complement(31..53)
                     /label="primer_491"
                     /note="sequence: cgccaatatatcctgtcaaacac"
                     /ApEinfo_revcolor="#75c6a9"
                     /ApEinfo_fwdcolor="#75c6a9"
     misc_feature    32..56
                     /label="RB T-DNA repeat"
                     /ApEinfo_revcolor="#b1ff67"
                     /ApEinfo_fwdcolor="#b1ff67"
                     /note="ApEinfo_revcolor: #b1ff67"
     primer          complement(92..112)
                     /label="primer_004"
                     /note="sequence: ttcacgcccttttaaatatcc"
                     /ApEinfo_revcolor="#85dae9"
                     /ApEinfo_fwdcolor="#85dae9"
     rep_origin      144..854
                     /label="oriV"
                     /ApEinfo_revcolor="#f58a5e"
                     /ApEinfo_fwdcolor="#f58a5e"
                     /note="ApEinfo_revcolor: #f58a5e"
     promoter        875..979
                     /label="AmpR promoter"
                     /ApEinfo_revcolor="#b1ff67"
                     /ApEinfo_fwdcolor="#b1ff67"
                     /note="ApEinfo_revcolor: #b1ff67"
     CDS             980..1774
                     /label="KanR"
                     /ApEinfo_revcolor="#75c6a9"
                     /ApEinfo_fwdcolor="#75c6a9"
                     /note="ApEinfo_revcolor: #75c6a9"
     CDS             980..1774
                     /ApEinfo_revcolor="#84b0dc"
                     /ApEinfo_fwdcolor="#84b0dc"
                     /translation="EYG*NENITGIEKTDRKIPLRKRYGRNVSC*GI*AGGRK*KPIFKNDGQPV*RDHL*CGTGKGHDAMAGRKAACSKGPAL*TA*WLEQSAHE*GRWRPLLGRV*R*TKP*KDYRAVCGVHQALSLHRHIGLSLYE*LRQPLSRIGLLTE*RSGRCGLRKLGRGHSI*RSARAV*FFKDGKARRGTCLFPRRPGRQQHLCERWQSKWLY*SWEKRQGGQVV*HCLLRPVAQGGYRGRTVCRAIF*LTGDQA*LGENKILYFTG*IV"
     rep_origin      1945..2533
                     /label="ori"
                     /ApEinfo_revcolor="#d59687"
                     /ApEinfo_fwdcolor="#d59687"
                     /note="ApEinfo_revcolor: #d59687"
     primer_bind     2434..2453
                     /label="pBR322ori-F"
                     /ApEinfo_revcolor="#85dae9"
                     /ApEinfo_fwdcolor="#85dae9"
                     /note="ApEinfo_revcolor: #85dae9"
     CDS             2869..4017
                     /label="trfA"
                     /ApEinfo_revcolor="#c7b0e3"
                     /ApEinfo_fwdcolor="#c7b0e3"
                     /note="ApEinfo_revcolor: #c7b0e3"
     CDS             2869..4017
                     /ApEinfo_revcolor="#84b0dc"
                     /ApEinfo_fwdcolor="#84b0dc"
                     /translation="VNESDV*PEGIQARTDRRGVFRRGCRNHRKPHRHACAPRNLPVRRLDGPASYGQDRARQRATGSPCPARAIGRRGAFASS*TGGGRFGEVDDHRHARNYDDQEAKNRRRGPGKTGQRGQAGRVAETHEAADQGNAAFLVRYCAVAGHDASDAKRHGPLCPVHHAQQENPARGAAKQGHFPRQQGREDHLHRRRAAGRR*RTGVAAGVGVREAHPYRRADHLHVLRALPGPGLVDQWPVLHEGRGMPVAPTGDGDGLHVRPRWAPGIGVAAAPLPRPGPWQENVPLPGPDRRGNRRAVCWRPLHEIHMGEVPQAVADGPTDVRLFQLAPGAVPAQAGNLPPHVRIGFHPREEVARAGRRSLRRVARQRPGGTRLGQ**PGALQT"
     misc_feature    4163..4187
                     /label="LB T-DNA repeat"
                     /ApEinfo_revcolor="#f58a5e"
                     /ApEinfo_fwdcolor="#f58a5e"
                     /note="ApEinfo_revcolor: #f58a5e"
     primer          4165..4191
                     /label="primer_003"
                     /note="sequence: ggtggcaggatatattgtggtgtaaac"
                     /ApEinfo_revcolor="#85dae9"
                     /ApEinfo_fwdcolor="#85dae9"
     primer          4210..4230
                     /label="p"
                     /note="sequence: cttaataacacattgcggacg"
                     /ApEinfo_revcolor="#c7b0e3"
                     /ApEinfo_fwdcolor="#c7b0e3"
     primer          complement(4210..4230)
                     /label="primer_468"
                     /note="sequence: cgtccgcaatgtgttattaag"
                     /ApEinfo_revcolor="#b7e6d7"
                     /ApEinfo_fwdcolor="#b7e6d7"
     primer          complement(4210..4230)
                     /label="primer_494"
                     /note="sequence: cgtccgcaatgtgttattaag"
                     /ApEinfo_revcolor="#b1ff67"
                     /ApEinfo_fwdcolor="#b1ff67"
     primer          complement(4262..4281)
                     /label="p_444"
                     /note="sequence: TCCCCTCGAGCTCCGGATCCGAATTCGG"
                     /ApEinfo_revcolor="#d59687"
                     /ApEinfo_fwdcolor="#d59687"
     misc_feature    4268..4271
                     /label="5'OVH"
                     /ApEinfo_revcolor="#ffef86"
                     /ApEinfo_fwdcolor="#ffef86"
                     /note="ApEinfo_revcolor: #ffef86"
     misc_feature    4272..5734
                     /label="pRPL-28 promoter ?"
                     /ApEinfo_revcolor="#9eafd2"
                     /ApEinfo_fwdcolor="#9eafd2"
                     /note="ApEinfo_revcolor: #9eafd2"
     primer          complement(4374..4395)
                     /label="primer_495"
                     /note="sequence: ttaccttcaaaccggttatttc"
                     /ApEinfo_revcolor="#b7e6d7"
                     /ApEinfo_fwdcolor="#b7e6d7"
     primer          5721..5742
                     /label="p_469"
                     /note="sequence: taaaatatccgacgctctcgtg"
                     /ApEinfo_revcolor="#ff9ccd"
                     /ApEinfo_fwdcolor="#ff9ccd"
     misc_feature    5735..5738
                     /label="3'OVH"
                     /ApEinfo_revcolor="#ffef86"
                     /ApEinfo_fwdcolor="#ffef86"
                     /note="ApEinfo_revcolor: #ffef86"
     misc_feature    5736..5789
                     /label="Synthetic signal peptide"
                     /ApEinfo_revcolor="#d59687"
                     /ApEinfo_fwdcolor="#d59687"
                     /note="ApEinfo_revcolor: #d59687"
     CDS             5736..5791
                     /label="Translation 10-65"
                     /ApEinfo_revcolor="#ffef86"
                     /ApEinfo_fwdcolor="#ffef86"
                     /note="ApEinfo_revcolor: #ffef86"
     exon            5736..5791
                     /label="Translation 5837-5892"
                     /ApEinfo_revcolor="#f8d3a9"
                     /ApEinfo_fwdcolor="#f8d3a9"
     CDS             5736..5791
                     /ApEinfo_revcolor="#84b0dc"
                     /ApEinfo_fwdcolor="#84b0dc"
                     /translation="SRECIRFCWHCSLSFWHQ"
     misc_feature    5790..5795
                     /label="DA"
                     /ApEinfo_revcolor="#ffef86"
                     /ApEinfo_fwdcolor="#ffef86"
                     /note="ApEinfo_revcolor: #ffef86"
     CDS             5796..5924
                     /label="Translation 70-198"
                     /ApEinfo_revcolor="#75c6a9"
                     /ApEinfo_fwdcolor="#75c6a9"
                     /note="ApEinfo_revcolor: #75c6a9"
     exon            5796..5924
                     /label="Translation 5897-6025"
                     /ApEinfo_revcolor="#ffef86"
                     /ApEinfo_fwdcolor="#ffef86"
     misc_feature    5796..5924
                     /label="Amyloid Beta 1-42"
                     /ApEinfo_revcolor="#faac61"
                     /ApEinfo_fwdcolor="#faac61"
                     /note="ApEinfo_revcolor: #faac61"
     CDS             5796..5924
                     /ApEinfo_revcolor="#84b0dc"
                     /ApEinfo_fwdcolor="#84b0dc"
                     /translation="PTRMQNSDMTQDMKFIIKNWCSLQKMWVQTKVQSLDSWWAVLS"
     misc_feature    5928..5931
                     /label="5'OVH"
                     /ApEinfo_revcolor="#ffef86"
                     /ApEinfo_fwdcolor="#ffef86"
                     /note="ApEinfo_revcolor: #ffef86"
     exon            5932..6314
                     /label="Translation 6033-6415"
                     /ApEinfo_revcolor="#d6b295"
                     /ApEinfo_fwdcolor="#d6b295"
     CDS             5932..6314
                     /label="Translation 18-400"
                     /ApEinfo_revcolor="#c7b0e3"
                     /ApEinfo_fwdcolor="#c7b0e3"
                     /note="ApEinfo_revcolor: #c7b0e3"
     misc_feature    5932..6314
                     /label="let-858 3' UTR"
                     /ApEinfo_revcolor="#ff9ccd"
                     /ApEinfo_fwdcolor="#ff9ccd"
                     /note="ApEinfo_revcolor: #ff9ccd"
     CDS             5932..6314
                     /ApEinfo_revcolor="#84b0dc"
                     /ApEinfo_fwdcolor="#84b0dc"
                     /translation="MSLDDRRQRR*IFKF*ILNICFFSYYLFILFVFFFLLSKKLIQSKSKHFFFSFRHPIRIPLLSSEHNVQVYLSSRFHFIRTWGELVEGGNTQKDDGNEIRTHNMQQHSIQKYGGRFKRKHKNI*RRK"
     misc_feature    6086..6088
                     /label="modified from CTC to remove BsmBi cut site"
                     /ApEinfo_revcolor="#faac61"
                     /ApEinfo_fwdcolor="#faac61"
                     /note="ApEinfo_revcolor: #faac61"
     primer          complement(6303..6326)
                     /label="primer_528"
                     /note="sequence: CAGGGTCTCAAGCGACTAGTTTTCCTTCCTCCTC"
                     /ApEinfo_revcolor="#b4abac"
                     /ApEinfo_fwdcolor="#b4abac"
ORIGIN
        1 gggacacgaa gtgatccgtt taaactatca gtgtttgaca ggatatattg gcgggtaaac
       61 ctaagagaaa agagcgttta ttagaataat cggatattta aaagggcgtg aaaaggttta
      121 tccgttcgtc catttgtatg tgccagccgc ctttgcgacg ctcaccgggc tggttgccct
      181 cgccgctggg ctggcggccg tctatggccc tgcaaacgcg ccagaaacgc cgtcgaagcc
      241 gtgtgcgaga caccgcggcc gccggcgttg tggatacctc gcggaaaact tggccctcac
      301 tgacagatga ggggcggacg ttgacacttg aggggccgac tcacccggcg cggcgttgac
      361 agatgagggg caggctcgat ttcggccggc gacgtggagc tggccagcct cgcaaatcgg
      421 cgaaaacgcc tgattttacg cgagtttccc acagatgatg tggacaagcc tggggataag
      481 tgccctgcgg tattgacact tgaggggcgc gactactgac agatgagggg cgcgatcctt
      541 gacacttgag gggcagagtg ctgacagatg aggggcgcac ctattgacat ttgaggggct
      601 gtccacaggc agaaaatcca gcatttgcaa gggtttccgc ccgtttttcg gccaccgcta
      661 acctgtcttt taacctgctt ttaaaccaat atttataaac cttgttttta accagggctg
      721 cgccctgtgc gcgtgaccgc gcacgccgaa ggggggtgcc cccccttctc gaaccctccc
      781 ggcccgctaa cgcgggcctc ccatcccccc aggggctgcg cccctcggcc gcgaacggcc
      841 tcaccccaaa aatggcagcg ctggccaatt cccgagtgcg cggaacccct atttgtttat
      901 ttttctaaat acattcaaat atgtatccgc tcatgagaca ataaccctga taaatgcttc
      961 aataatattg aaaaaggaag agtatggcta aaatgagaat atcaccggaa ttgaaaaaac
     1021 tgatcgaaaa ataccgctgc gtaaaagata cggaaggaat gtctcctgct aaggtatata
     1081 agctggtggg agaaaatgaa aacctatatt taaaaatgac ggacagccgg tataaaggga
     1141 ccacctatga tgtggaacgg gaaaaggaca tgatgctatg gctggaagga aagctgcctg
     1201 ttccaaaggt cctgcacttt gaacggcatg atggctggag caatctgctc atgagtgagg
     1261 ccgatggcgt cctttgctcg gaagagtatg aagatgaaca aagccctgaa aagattatcg
     1321 agctgtatgc ggagtgcatc aggctctttc actccatcga catatcggat tgtccctata
     1381 cgaatagctt agacagccgc ttagccgaat tggattactt actgaataac gatctggccg
     1441 atgtggattg cgaaaactgg gaagaggaca ctccatttaa agatccgcgc gagctgtatg
     1501 attttttaaa gacggaaaag cccgaagagg aacttgtctt ttcccacggc gacctgggag
     1561 acagcaacat ctttgtgaaa gatggcaaag taagtggctt tattgatctt gggagaagcg
     1621 gcagggcgga caagtggtat gacattgcct tctgcgtccg gtcgctcagg gaggatatcg
     1681 gggaagaaca gtatgtcgag ctattttttg acttactggg gatcaagcct gattgggaga
     1741 aaataaaata ttatatttta ctggatgaat tgttttagct gtcagaccaa gtttactcat
     1801 atatacttta gattgattta aaacttcatt tttaatttaa aaggatctag gtgaagatcc
     1861 tttttgataa tctcatgacc aaaatccctt aacgtgagtt ttcgttccac tgagcgtcag
     1921 accccgtaga aaagatcaaa ggatcttctt gagatccttt ttttctgcgc gtaatctgct
     1981 gcttgcaaac aaaaaaacca ccgctaccag cggtggtttg tttgccggat caagagctac
     2041 caactctttt tccgaaggta actggcttca gcagagcgca gataccaaat actgtccttc
     2101 tagtgtagcc gtagttaggc caccacttca agaactctgt agcaccgcct acatacctcg
     2161 ctctgctaat cctgttacca gtggctgctg ccagtggcga taagtcgtgt cttaccgggt
     2221 tggactcaag acgatagtta ccggataagg cgcagcggtc gggctgaacg gggggttcgt
     2281 gcacacagcc cagcttggag cgaacgacct acaccgaact gagataccta cagcgtgagc
     2341 tatgagaaag cgccacgctt cccgaaggga gaaaggcgga caggtatccg gtaagcggca
     2401 gggtcggaac aggagagcgc acgagggagc ttccaggggg aaacgcctgg tatctttata
     2461 gtcctgtcgg gtttcgccac ctctgacttg agcgtcgatt tttgtgatgc tcgtcagggg
     2521 ggcggagcct atggaaaaac gccagcaacg cggccttttt acggttcctg gcagatccta
     2581 gatgtggcgc aacgatgccg gcgacaagca ggagcgcacc gacttcttcc gcatcaagtg
     2641 ttttggctct caggccgagg cccacggcaa gtatttgggc aaggggtcgc tggtattcgt
     2701 gcagggcaag attcggaata ccaagtacga gaaggacggc cagacggtct acgggaccga
     2761 cttcattgcc gataaggtgg attatctgga caccaaggca ccaggcgggt caaatcagga
     2821 ataagggcac attgccccgg cgtgagtcgg ggcaatcccg caaggagggt gaatgaatcg
     2881 gacgtttgac cggaaggcat acaggcaaga actgatcgac gcggggtttt ccgccgagga
     2941 tgccgaaacc atcgcaagcc gcaccgtcat gcgtgcgccc cgcgaaacct tccagtccgt
     3001 cggctcgatg gtccagcaag ctacggccaa gatcgagcgc gacagcgtgc aactggctcc
     3061 ccctgccctg cccgcgccat cggccgccgt ggagcgttcg cgtcgtcttg aacaggaggc
     3121 ggcaggtttg gcgaagtcga tgaccatcga cacgcgagga actatgacga ccaagaagcg
     3181 aaaaaccgcc ggcgaggacc tggcaaaaca ggtcagcgag gccaagcagg ccgcgttgct
     3241 gaaacacacg aagcagcaga tcaaggaaat gcagctttcc ttgttcgata ttgcgccgtg
     3301 gccggacacg atgcgagcga tgccaaacga cacggcccgc tctgccctgt tcaccacgcg
     3361 caacaagaaa atcccgcgcg aggcgctgca aaacaaggtc attttccacg tcaacaagga
     3421 cgtgaagatc acctacaccg gcgtcgagct gcgggccgac gatgacgaac tggtgtggca
     3481 gcaggtgttg gagtacgcga agcgcacccc tatcggcgag ccgatcacct tcacgttcta
     3541 cgagctttgc caggacctgg gctggtcgat caatggccgg tattacacga aggccgagga
     3601 atgcctgtcg cgcctacagg cgacggcgat gggcttcacg tccgaccgcg ttgggcacct
     3661 ggaatcggtg tcgctgctgc accgcttccg cgtcctggac cgtggcaaga aaacgtcccg
     3721 ttgccaggtc ctgatcgacg aggaaatcgt cgtgctgttt gctggcgacc actacacgaa
     3781 attcatatgg gagaagtacc gcaagctgtc gccgacggcc cgacggatgt tcgactattt
     3841 cagctcgcac cgggagccgt acccgctcaa gctggaaacc ttccgcctca tgtgcggatc
     3901 ggattccacc cgcgtgaaga agtggcgcga gcaggtcggc gaagcctgcg aagagttgcg
     3961 aggcagcggc ctggtggaac acgcctgggt caatgatgac ctggtgcatt gcaaacgcta
     4021 gggccttgtg gggtcagttc cggctggggg ttcagcagcc cctgctcgga tctgttggac
     4081 cggacagtag tcatggttga tgggctgcct gtatcgagtg gtgattttgt gccgagctgc
     4141 cggtcgggga gctgttggct ggctggtggc aggatatatt gtggtgtaaa caaattgacg
     4201 cttagacaac ttaataacac attgcggacg tttttaatgt actggggttg aacactctgt
     4261 gccgaattcg gatccggagc tgcagtttgt gcaacaaatt gaggaaggca ttctagagaa
     4321 gaatttcggc atttcgcaat gatacaaaat gaagagaata aggaaatgac ggtgaaataa
     4381 ccggtttgaa ggtaaaaatg ataaagtaga caattgaatt tttctagttc attctccaac
     4441 aataaattca caacaaaaca aatctgccta gataaaaaac taaaagatat atcaagaata
     4501 catctagaat cctttgctgt agaagaattg ctcaataaga acacgtggag ctcctttaat
     4561 tttgatacga cctttcaact catcgacgtg actggcgatc gaatgtccaa gatgttcttc
     4621 aagataggag cggagatcat tttcgcaagc ctgaaagata tttatgttga ttcaggattt
     4681 aataatgttc ccaacttaca aaaatgtctc cgtcgacgtt tctgatagtt actagctcga
     4741 cataatcaaa atccaacgtt ttctcattca gtaaatccct ttttcgttcc aaataaagag
     4801 gaagaagatg gtcatgacga cgtcgaatgt agtattgatg tgtcttggct gcttctgaaa
     4861 tatttcgatg cggtatgaat ttaatctgta tatacctgtc ggtggtgtcc atccgcttgg
     4921 tgtaggatac ttttcgtgct caggaacatt cggcaccact tctattggca tcaatctttc
     4981 cacatacgac caatcgatag gagcttcttc gaccgttgca agacttctgg ctgtaattgc
     5041 tagtagaaaa attatatgat aataaataac ttacactttt cagggagagc atgtttccat
     5101 ggattttccc aaagtttctc agctttttcg actgaagttg ttgaaaaaga caacctggaa
     5161 actgctcgag gggagaaaat gcggagagaa gaacccagca tcttaataaa attatataat
     5221 tttgaataaa atcaaattaa aaataagatt aattgaaaca caacaataga atgcagaaaa
     5281 ttactcataa gaaataattt attttgaaag aagttgtgtc gatttacgat aaaaactaca
     5341 cgcaaacgag gctccgcgtt tacaccgttt ggcaatggag cgcgcttgct attagatttt
     5401 aggccagctc aacgaaagtt taatttattt ttcttctttt tttccatttt tttgagtaaa
     5461 atatcgaatt ttttgtatta attctgtaaa ttttataatt tgcaactatt ttggcgtatt
     5521 ctgcttgttt ttatcagcga atttttatgc atttcagtca aaagtttgag caggaaaaat
     5581 gacatttagg actttgtaaa attgtattct taaatttgct tgaaaaccta cgtgtacaat
     5641 tgattttatt gaatttttct tacgtttccc gttgtatctt attgtattta actttcatca
     5701 taaaataatt tatttccagg taaaatatcc gacgctctcg tgaatgcata aggttttgct
     5761 ggcactgttc tttatctttc tggcaccagc aggtaccgac gcggatgcag aattccgaca
     5821 tgactcagga tatgaagttc atcatcaaaa attggtgttc tttgcagaag atgtgggttc
     5881 aaacaaaggt gcaatcattg gactcatggt gggcggtgtt gtcatagcgt gatgagcttg
     5941 gatgatcgac gccaacgtcg ttgaattttc aaattttaaa tactgaatat ttgttttttt
     6001 tcctattatt tatttattct ctttgtgttt tttttcttgc tttctaaaaa attaattcaa
     6061 tccaaatcta aacatttttt tttctctttc cgtcacccaa ttcgtattcc gctcctctca
     6121 tctgaacaca atgtgcaagt ttatttatct tctcgctttc atttcattag gacgtggggg
     6181 gaattggtgg aagggggaaa cacacaaaag gatgatggaa atgaaataag gacacacaat
     6241 atgcaacaac attcaattca gaaatatgga ggaaggttta aaagaaaaca taaaaatata
     6301 tagaggagga aggaaaacta gtcgctgcaa gaggatgcac atgtgaccga
//
