# Supplementary material for: Screening conditions and constructs for attempted genetic transformation of C. elegans by Agrobacterium
Source: PLoS One. 2025 May 27;20(5):e0325060. doi: 10.1371/journal.pone.0325060 (PMC12111652; doi:10.1371/journal.pone.0325060)
Supplement: S1 Fig — DNA Sequence files for constructs described in Table 1. (ZIP) [file pone.0325060.s001.zip › Genbank/dna1978.gb]

LOCUS       dna1978                10675 bp ds-DNA     circular     29-MAY-2024
DEFINITION  .
ACCESSION   id
VERSION     id
COMMENT     Imported using the Genbank importer. File name:
            gg538_assembly_r1jhro.gb description.
FEATURES             Location/Qualifiers
     rep_origin      6..716
                     /label="oriV"
                     /ApEinfo_revcolor="#f58a5e"
                     /ApEinfo_fwdcolor="#f58a5e"
                     /note="ApEinfo_revcolor: #f58a5e"
     promoter        737..841
                     /label="AmpR promoter"
                     /ApEinfo_revcolor="#b1ff67"
                     /ApEinfo_fwdcolor="#b1ff67"
                     /note="ApEinfo_revcolor: #b1ff67"
     CDS             842..1636
                     /label="KanR"
                     /ApEinfo_revcolor="#75c6a9"
                     /ApEinfo_fwdcolor="#75c6a9"
                     /note="ApEinfo_revcolor: #75c6a9"
     CDS             842..1636
                     /ApEinfo_revcolor="#84b0dc"
                     /ApEinfo_fwdcolor="#84b0dc"
                     /translation="EYG*NENITGIEKTDRKIPLRKRYGRNVSC*GI*AGGRK*KPIFKNDGQPV*RDHL*CGTGKGHDAMAGRKAACSKGPAL*TA*WLEQSAHE*GRWRPLLGRV*R*TKP*KDYRAVCGVHQALSLHRHIGLSLYE*LRQPLSRIGLLTE*RSGRCGLRKLGRGHSI*RSARAV*FFKDGKARRGTCLFPRRPGRQQHLCERWQSKWLY*SWEKRQGGQVV*HCLLRPVAQGGYRGRTVCRAIF*LTGDQA*LGENKILYFTG*IV"
     rep_origin      1807..2395
                     /label="ori"
                     /ApEinfo_revcolor="#d59687"
                     /ApEinfo_fwdcolor="#d59687"
                     /note="ApEinfo_revcolor: #d59687"
     primer_bind     2296..2315
                     /label="pBR322ori-F"
                     /ApEinfo_revcolor="#85dae9"
                     /ApEinfo_fwdcolor="#85dae9"
                     /note="ApEinfo_revcolor: #85dae9"
     CDS             2731..3879
                     /label="trfA"
                     /ApEinfo_revcolor="#c7b0e3"
                     /ApEinfo_fwdcolor="#c7b0e3"
                     /note="ApEinfo_revcolor: #c7b0e3"
     CDS             2731..3879
                     /ApEinfo_revcolor="#84b0dc"
                     /ApEinfo_fwdcolor="#84b0dc"
                     /translation="VNESDV*PEGIQARTDRRGVFRRGCRNHRKPHRHACAPRNLPVRRLDGPASYGQDRARQRATGSPCPARAIGRRGAFASS*TGGGRFGEVDDHRHARNYDDQEAKNRRRGPGKTGQRGQAGRVAETHEAADQGNAAFLVRYCAVAGHDASDAKRHGPLCPVHHAQQENPARGAAKQGHFPRQQGREDHLHRRRAAGRR*RTGVAAGVGVREAHPYRRADHLHVLRALPGPGLVDQWPVLHEGRGMPVAPTGDGDGLHVRPRWAPGIGVAAAPLPRPGPWQENVPLPGPDRRGNRRAVCWRPLHEIHMGEVPQAVADGPTDVRLFQLAPGAVPAQAGNLPPHVRIGFHPREEVARAGRRSLRRVARQRPGGTRLGQ**PGALQT"
     misc_feature    4025..4049
                     /label="LB T-DNA repeat"
                     /ApEinfo_revcolor="#f58a5e"
                     /ApEinfo_fwdcolor="#f58a5e"
                     /note="ApEinfo_revcolor: #f58a5e"
     primer          4027..4053
                     /label="primer_003"
                     /note="sequence: ggtggcaggatatattgtggtgtaaac"
                     /ApEinfo_revcolor="#85dae9"
                     /ApEinfo_fwdcolor="#85dae9"
     primer          4072..4092
                     /label="p"
                     /note="sequence: cttaataacacattgcggacg"
                     /ApEinfo_revcolor="#c7b0e3"
                     /ApEinfo_fwdcolor="#c7b0e3"
     primer          complement(4072..4092)
                     /label="primer_468"
                     /note="sequence: cgtccgcaatgtgttattaag"
                     /ApEinfo_revcolor="#b7e6d7"
                     /ApEinfo_fwdcolor="#b7e6d7"
     primer          complement(4072..4092)
                     /label="primer_494"
                     /note="sequence: cgtccgcaatgtgttattaag"
                     /ApEinfo_revcolor="#b1ff67"
                     /ApEinfo_fwdcolor="#b1ff67"
     primer          complement(4124..4143)
                     /label="p_444"
                     /note="sequence: TCCCCTCGAGCTCCGGATCCGAATTCGG"
                     /ApEinfo_revcolor="#d59687"
                     /ApEinfo_fwdcolor="#d59687"
     misc_feature    4130..4133
                     /label="5'OVH"
                     /ApEinfo_revcolor="#ffef86"
                     /ApEinfo_fwdcolor="#ffef86"
                     /note="ApEinfo_revcolor: #ffef86"
     misc_feature    4134..5596
                     /label="pRPL-28 promoter ?"
                     /ApEinfo_revcolor="#9eafd2"
                     /ApEinfo_fwdcolor="#9eafd2"
                     /note="ApEinfo_revcolor: #9eafd2"
     primer          complement(4236..4257)
                     /label="primer_495"
                     /note="sequence: ttaccttcaaaccggttatttc"
                     /ApEinfo_revcolor="#b7e6d7"
                     /ApEinfo_fwdcolor="#b7e6d7"
     primer          5583..5604
                     /label="p_469"
                     /note="sequence: taaaatatccgacgctctcgtg"
                     /ApEinfo_revcolor="#ff9ccd"
                     /ApEinfo_fwdcolor="#ff9ccd"
     misc_feature    5597..5600
                     /label="3'OVH"
                     /ApEinfo_revcolor="#ffef86"
                     /ApEinfo_fwdcolor="#ffef86"
                     /note="ApEinfo_revcolor: #ffef86"
     misc_feature    5598..5651
                     /label="Synthetic signal peptide"
                     /ApEinfo_revcolor="#d59687"
                     /ApEinfo_fwdcolor="#d59687"
                     /note="ApEinfo_revcolor: #d59687"
     CDS             5598..5653
                     /label="Translation 10-65"
                     /ApEinfo_revcolor="#ffef86"
                     /ApEinfo_fwdcolor="#ffef86"
                     /note="ApEinfo_revcolor: #ffef86"
     exon            5598..5653
                     /label="Translation 5837-5892"
                     /ApEinfo_revcolor="#75c6a9"
                     /ApEinfo_fwdcolor="#75c6a9"
     CDS             5598..5653
                     /ApEinfo_revcolor="#84b0dc"
                     /ApEinfo_fwdcolor="#84b0dc"
                     /translation="SRECIRFCWHCSLSFWHQ"
     misc_feature    5652..5657
                     /label="DA"
                     /ApEinfo_revcolor="#ffef86"
                     /ApEinfo_fwdcolor="#ffef86"
                     /note="ApEinfo_revcolor: #ffef86"
     misc_feature    5658..5786
                     /label="Amyloid Beta 1-42"
                     /ApEinfo_revcolor="#faac61"
                     /ApEinfo_fwdcolor="#faac61"
                     /note="ApEinfo_revcolor: #faac61"
     CDS             5658..5786
                     /label="Translation 70-198"
                     /ApEinfo_revcolor="#75c6a9"
                     /ApEinfo_fwdcolor="#75c6a9"
                     /note="ApEinfo_revcolor: #75c6a9"
     exon            5658..5786
                     /label="Translation 5897-6025"
                     /ApEinfo_revcolor="#ff9ccd"
                     /ApEinfo_fwdcolor="#ff9ccd"
     CDS             5658..5786
                     /ApEinfo_revcolor="#84b0dc"
                     /ApEinfo_fwdcolor="#84b0dc"
                     /translation="PTRMQNSDMTQDMKFIIKNWCSLQKMWVQTKVQSLDSWWAVLS"
     misc_feature    5790..5793
                     /label="5'OVH"
                     /ApEinfo_revcolor="#ffef86"
                     /ApEinfo_fwdcolor="#ffef86"
                     /note="ApEinfo_revcolor: #ffef86"
     misc_feature    5794..6176
                     /label="let-858 3' UTR"
                     /ApEinfo_revcolor="#ff9ccd"
                     /ApEinfo_fwdcolor="#ff9ccd"
                     /note="ApEinfo_revcolor: #ff9ccd"
     CDS             5794..6176
                     /label="Translation 18-400"
                     /ApEinfo_revcolor="#c7b0e3"
                     /ApEinfo_fwdcolor="#c7b0e3"
                     /note="ApEinfo_revcolor: #c7b0e3"
     exon            5794..6176
                     /label="Translation 6033-6415"
                     /ApEinfo_revcolor="#b7e6d7"
                     /ApEinfo_fwdcolor="#b7e6d7"
     CDS             5794..6176
                     /ApEinfo_revcolor="#84b0dc"
                     /ApEinfo_fwdcolor="#84b0dc"
                     /translation="MSLDDRRQRR*IFKF*ILNICFFSYYLFILFVFFFLLSKKLIQSKSKHFFFSFRHPIRIPLLSSEHNVQVYLSSRFHFIRTWGELVEGGNTQKDDGNEIRTHNMQQHSIQKYGGRFKRKHKNI*RRK"
     misc_feature    5948..5950
                     /label="modified from CTC to remove BsmBi cut site"
                     /ApEinfo_revcolor="#faac61"
                     /ApEinfo_fwdcolor="#faac61"
                     /note="ApEinfo_revcolor: #faac61"
     primer          complement(6165..6188)
                     /label="primer_528"
                     /note="sequence: CAGGGTCTCAAGCGACTAGTTTTCCTTCCTCCTC"
                     /ApEinfo_revcolor="#b4abac"
                     /ApEinfo_fwdcolor="#b4abac"
     misc_feature    6197..6200
                     /label="5'OVH"
                     /ApEinfo_revcolor="#ffef86"
                     /ApEinfo_fwdcolor="#ffef86"
                     /note="ApEinfo_revcolor: #ffef86"
     misc_feature    6201..7663
                     /label="pRPL-28 promoter ?"
                     /ApEinfo_revcolor="#9eafd2"
                     /ApEinfo_fwdcolor="#9eafd2"
                     /note="ApEinfo_revcolor: #9eafd2"
     primer          complement(6303..6324)
                     /label="primer_495"
                     /note="sequence: ttaccttcaaaccggttatttc"
                     /ApEinfo_revcolor="#b7e6d7"
                     /ApEinfo_fwdcolor="#b7e6d7"
     primer          7650..7671
                     /label="p_469"
                     /note="sequence: taaaatatccgacgctctcgtg"
                     /ApEinfo_revcolor="#ff9ccd"
                     /ApEinfo_fwdcolor="#ff9ccd"
     misc_feature    7664..7667
                     /label="3'OVH"
                     /ApEinfo_revcolor="#ffef86"
                     /ApEinfo_fwdcolor="#ffef86"
                     /note="ApEinfo_revcolor: #ffef86"
     misc_feature    7664..7667
                     /label="5'OVH"
                     /ApEinfo_revcolor="#ffef86"
                     /ApEinfo_fwdcolor="#ffef86"
                     /note="ApEinfo_revcolor: #ffef86"
     misc_feature    7665..8363
                     /label="wrmscarlet"
                     /ApEinfo_revcolor="#f58a5e"
                     /ApEinfo_fwdcolor="#f58a5e"
                     /note="ApEinfo_revcolor: #f58a5e"
     misc_feature    8085..8085
                     /label="mutated g to c in text only to get gg bot to work"
                     /ApEinfo_revcolor="#b4abac"
                     /ApEinfo_fwdcolor="#b4abac"
                     /note="ApEinfo_revcolor: #b4abac"
     primer          complement(8297..8320)
                     /label="primer_422"
                     /note="sequence: ACCTTCCTCCGGTGCAGTGACGGGCGACGGACTTCTCGTATTGCTCGACGACGGTGTA"
                     /ApEinfo_revcolor="#85dae9"
                     /ApEinfo_fwdcolor="#85dae9"
     primer          complement(8297..8320)
                     /label="primer_498"
                     /note="sequence: AAGCTCCTCCGGTGCAGTGACGGGCGACGGACTTCTCGTATTGCTCGACGACGGTGTA"
                     /ApEinfo_revcolor="#c7b0e3"
                     /ApEinfo_fwdcolor="#c7b0e3"
     primer          complement(8302..8323)
                     /label="primer_460"
                     /note="sequence: CTTCTCGTATTGCTCGACGACG"
                     /ApEinfo_revcolor="#84b0dc"
                     /ApEinfo_fwdcolor="#84b0dc"
     misc_feature    8364..8367
                     /label="3'OVH"
                     /ApEinfo_revcolor="#ffef86"
                     /ApEinfo_fwdcolor="#ffef86"
                     /note="ApEinfo_revcolor: #ffef86"
     misc_feature    8364..8367
                     /label="5'OVH"
                     /ApEinfo_revcolor="#ffef86"
                     /ApEinfo_fwdcolor="#ffef86"
                     /note="ApEinfo_revcolor: #ffef86"
     CDS             8368..8750
                     /label="Translation 18-400"
                     /ApEinfo_revcolor="#75c6a9"
                     /ApEinfo_fwdcolor="#75c6a9"
                     /note="ApEinfo_revcolor: #75c6a9"
     misc_feature    8368..8750
                     /label="let-858 3' UTR"
                     /ApEinfo_revcolor="#ff9ccd"
                     /ApEinfo_fwdcolor="#ff9ccd"
                     /note="ApEinfo_revcolor: #ff9ccd"
     exon            8368..8750
                     /label="Translation 2319-2701"
                     /ApEinfo_revcolor="#9eafd2"
                     /ApEinfo_fwdcolor="#9eafd2"
     CDS             8368..8750
                     /ApEinfo_revcolor="#84b0dc"
                     /ApEinfo_fwdcolor="#84b0dc"
                     /translation="VSLDDRRQRR*IFKF*ILNICFFSYYLFILFVFFFLLSKKLIQSKSKHFFFSFRHPIRIPLLSSEHNVQVYLSSRFHFIRTWGELVEGGNTQKDDGNEIRTHNMQQHSIQKYGGRFKRKHKNI*RRK"
     misc_feature    8522..8524
                     /label="modified from CTC to remove BsmBi cut site"
                     /ApEinfo_revcolor="#faac61"
                     /ApEinfo_fwdcolor="#faac61"
                     /note="ApEinfo_revcolor: #faac61"
     primer          complement(8739..8762)
                     /label="primer_528"
                     /note="sequence: CAGGGTCTCAAGCGACTAGTTTTCCTTCCTCCTC"
                     /ApEinfo_revcolor="#b4abac"
                     /ApEinfo_fwdcolor="#b4abac"
     misc_feature    8775..9385
                     /label="Prpl-28"
                     /ApEinfo_revcolor="#ff9ccd"
                     /ApEinfo_fwdcolor="#ff9ccd"
                     /note="ApEinfo_revcolor: #ff9ccd"
     primer          8778..8800
                     /label="p_445"
                     /note="sequence: GGATCCGGAGCTCGAGGGGAGAAAATGC"
                     /ApEinfo_revcolor="#d6b295"
                     /ApEinfo_fwdcolor="#d6b295"
     primer          8779..8800
                     /label="primer_527"
                     /note="sequence: gGGTCTCaGGACCTCGAGGGGAGAAAATGC"
                     /ApEinfo_revcolor="#b1ff67"
                     /ApEinfo_fwdcolor="#b1ff67"
     primer          8779..8800
                     /label="p532"
                     /note="sequence: gGGTCTCaGGAGCTCGAGGGGAGAAAATGC"
                     /ApEinfo_revcolor="#ffef86"
                     /ApEinfo_fwdcolor="#ffef86"
     primer          9339..9360
                     /label="p_469"
                     /note="sequence: taaaatatccgacgctctcgtg"
                     /ApEinfo_revcolor="#ff9ccd"
                     /ApEinfo_fwdcolor="#ff9ccd"
     primer          complement(9374..9394)
                     /label="p_446"
                     /note="sequence: GACCATtaagcGGTACCTTTTTTTCTGAGCC"
                     /ApEinfo_revcolor="#f8d3a9"
                     /ApEinfo_fwdcolor="#f8d3a9"
     primer          complement(9375..9394)
                     /label="p_446"
                     /note="sequence: ACCATtaagcGGTACCTTTTTTTCTGAGC"
                     /ApEinfo_revcolor="#b4abac"
                     /ApEinfo_fwdcolor="#b4abac"
     misc_feature    9389..9587
                     /label="puroR"
                     /ApEinfo_revcolor="#c6c9d1"
                     /ApEinfo_fwdcolor="#c6c9d1"
                     /note="ApEinfo_revcolor: #c6c9d1"
     misc_feature    9638..9838
                     /label="puroR"
                     /ApEinfo_revcolor="#b4abac"
                     /ApEinfo_fwdcolor="#b4abac"
                     /note="ApEinfo_revcolor: #b4abac"
     misc_feature    9890..10090
                     /label="puroR"
                     /ApEinfo_revcolor="#c6c9d1"
                     /ApEinfo_fwdcolor="#c6c9d1"
                     /note="ApEinfo_revcolor: #c6c9d1"
     misc_feature    9972..9972
                     /label="This is a G - changed in text only so gg botwillwork"
                     /ApEinfo_revcolor="#85dae9"
                     /ApEinfo_fwdcolor="#85dae9"
                     /note="ApEinfo_revcolor: #85dae9"
     misc_feature    10119..10501
                     /label="let-858 UTR"
                     /ApEinfo_revcolor="#ff9ccd"
                     /ApEinfo_fwdcolor="#ff9ccd"
                     /note="ApEinfo_revcolor: #ff9ccd"
     primer          complement(10490..10516)
                     /label="primer_528"
                     /note="sequence: CAGGGTCTCAAGCGACTAGTTTTCCTTCCTCCTC"
                     /ApEinfo_revcolor="#b4abac"
                     /ApEinfo_fwdcolor="#b4abac"
     primer          complement(10568..10590)
                     /label="primer_491"
                     /note="sequence: cgccaatatatcctgtcaaacac"
                     /ApEinfo_revcolor="#75c6a9"
                     /ApEinfo_fwdcolor="#75c6a9"
     misc_feature    10569..10593
                     /label="RB T-DNA repeat"
                     /ApEinfo_revcolor="#b1ff67"
                     /ApEinfo_fwdcolor="#b1ff67"
                     /note="ApEinfo_revcolor: #b1ff67"
     primer          complement(10629..10649)
                     /label="primer_004"
                     /note="sequence: ttcacgcccttttaaatatcc"
                     /ApEinfo_revcolor="#85dae9"
                     /ApEinfo_fwdcolor="#85dae9"
ORIGIN
        1 tgtgccagcc gcctttgcga cgctcaccgg gctggttgcc ctcgccgctg ggctggcggc
       61 cgtctatggc cctgcaaacg cgccagaaac gccgtcgaag ccgtgtgcga gacaccgcgg
      121 ccgccggcgt tgtggatacc tcgcggaaaa cttggccctc actgacagat gaggggcgga
      181 cgttgacact tgaggggccg actcacccgg cgcggcgttg acagatgagg ggcaggctcg
      241 atttcggccg gcgacgtgga gctggccagc ctcgcaaatc ggcgaaaacg cctgatttta
      301 cgcgagtttc ccacagatga tgtggacaag cctggggata agtgccctgc ggtattgaca
      361 cttgaggggc gcgactactg acagatgagg ggcgcgatcc ttgacacttg aggggcagag
      421 tgctgacaga tgaggggcgc acctattgac atttgagggg ctgtccacag gcagaaaatc
      481 cagcatttgc aagggtttcc gcccgttttt cggccaccgc taacctgtct tttaacctgc
      541 ttttaaacca atatttataa accttgtttt taaccagggc tgcgccctgt gcgcgtgacc
      601 gcgcacgccg aaggggggtg cccccccttc tcgaaccctc ccggcccgct aacgcgggcc
      661 tcccatcccc ccaggggctg cgcccctcgg ccgcgaacgg cctcacccca aaaatggcag
      721 cgctggccaa ttcccgagtg cgcggaaccc ctatttgttt atttttctaa atacattcaa
      781 atatgtatcc gctcatgaga caataaccct gataaatgct tcaataatat tgaaaaagga
      841 agagtatggc taaaatgaga atatcaccgg aattgaaaaa actgatcgaa aaataccgct
      901 gcgtaaaaga tacggaagga atgtctcctg ctaaggtata taagctggtg ggagaaaatg
      961 aaaacctata tttaaaaatg acggacagcc ggtataaagg gaccacctat gatgtggaac
     1021 gggaaaagga catgatgcta tggctggaag gaaagctgcc tgttccaaag gtcctgcact
     1081 ttgaacggca tgatggctgg agcaatctgc tcatgagtga ggccgatggc gtcctttgct
     1141 cggaagagta tgaagatgaa caaagccctg aaaagattat cgagctgtat gcggagtgca
     1201 tcaggctctt tcactccatc gacatatcgg attgtcccta tacgaatagc ttagacagcc
     1261 gcttagccga attggattac ttactgaata acgatctggc cgatgtggat tgcgaaaact
     1321 gggaagagga cactccattt aaagatccgc gcgagctgta tgatttttta aagacggaaa
     1381 agcccgaaga ggaacttgtc ttttcccacg gcgacctggg agacagcaac atctttgtga
     1441 aagatggcaa agtaagtggc tttattgatc ttgggagaag cggcagggcg gacaagtggt
     1501 atgacattgc cttctgcgtc cggtcgctca gggaggatat cggggaagaa cagtatgtcg
     1561 agctattttt tgacttactg gggatcaagc ctgattggga gaaaataaaa tattatattt
     1621 tactggatga attgttttag ctgtcagacc aagtttactc atatatactt tagattgatt
     1681 taaaacttca tttttaattt aaaaggatct aggtgaagat cctttttgat aatctcatga
     1741 ccaaaatccc ttaacgtgag ttttcgttcc actgagcgtc agaccccgta gaaaagatca
     1801 aaggatcttc ttgagatcct ttttttctgc gcgtaatctg ctgcttgcaa acaaaaaaac
     1861 caccgctacc agcggtggtt tgtttgccgg atcaagagct accaactctt tttccgaagg
     1921 taactggctt cagcagagcg cagataccaa atactgtcct tctagtgtag ccgtagttag
     1981 gccaccactt caagaactct gtagcaccgc ctacatacct cgctctgcta atcctgttac
     2041 cagtggctgc tgccagtggc gataagtcgt gtcttaccgg gttggactca agacgatagt
     2101 taccggataa ggcgcagcgg tcgggctgaa cggggggttc gtgcacacag cccagcttgg
     2161 agcgaacgac ctacaccgaa ctgagatacc tacagcgtga gctatgagaa agcgccacgc
     2221 ttcccgaagg gagaaaggcg gacaggtatc cggtaagcgg cagggtcgga acaggagagc
     2281 gcacgaggga gcttccaggg ggaaacgcct ggtatcttta tagtcctgtc gggtttcgcc
     2341 acctctgact tgagcgtcga tttttgtgat gctcgtcagg ggggcggagc ctatggaaaa
     2401 acgccagcaa cgcggccttt ttacggttcc tggcagatcc tagatgtggc gcaacgatgc
     2461 cggcgacaag caggagcgca ccgacttctt ccgcatcaag tgttttggct ctcaggccga
     2521 ggcccacggc aagtatttgg gcaaggggtc gctggtattc gtgcagggca agattcggaa
     2581 taccaagtac gagaaggacg gccagacggt ctacgggacc gacttcattg ccgataaggt
     2641 ggattatctg gacaccaagg caccaggcgg gtcaaatcag gaataagggc acattgcccc
     2701 ggcgtgagtc ggggcaatcc cgcaaggagg gtgaatgaat cggacgtttg accggaaggc
     2761 atacaggcaa gaactgatcg acgcggggtt ttccgccgag gatgccgaaa ccatcgcaag
     2821 ccgcaccgtc atgcgtgcgc cccgcgaaac cttccagtcc gtcggctcga tggtccagca
     2881 agctacggcc aagatcgagc gcgacagcgt gcaactggct ccccctgccc tgcccgcgcc
     2941 atcggccgcc gtggagcgtt cgcgtcgtct tgaacaggag gcggcaggtt tggcgaagtc
     3001 gatgaccatc gacacgcgag gaactatgac gaccaagaag cgaaaaaccg ccggcgagga
     3061 cctggcaaaa caggtcagcg aggccaagca ggccgcgttg ctgaaacaca cgaagcagca
     3121 gatcaaggaa atgcagcttt ccttgttcga tattgcgccg tggccggaca cgatgcgagc
     3181 gatgccaaac gacacggccc gctctgccct gttcaccacg cgcaacaaga aaatcccgcg
     3241 cgaggcgctg caaaacaagg tcattttcca cgtcaacaag gacgtgaaga tcacctacac
     3301 cggcgtcgag ctgcgggccg acgatgacga actggtgtgg cagcaggtgt tggagtacgc
     3361 gaagcgcacc cctatcggcg agccgatcac cttcacgttc tacgagcttt gccaggacct
     3421 gggctggtcg atcaatggcc ggtattacac gaaggccgag gaatgcctgt cgcgcctaca
     3481 ggcgacggcg atgggcttca cgtccgaccg cgttgggcac ctggaatcgg tgtcgctgct
     3541 gcaccgcttc cgcgtcctgg accgtggcaa gaaaacgtcc cgttgccagg tcctgatcga
     3601 cgaggaaatc gtcgtgctgt ttgctggcga ccactacacg aaattcatat gggagaagta
     3661 ccgcaagctg tcgccgacgg cccgacggat gttcgactat ttcagctcgc accgggagcc
     3721 gtacccgctc aagctggaaa ccttccgcct catgtgcgga tcggattcca cccgcgtgaa
     3781 gaagtggcgc gagcaggtcg gcgaagcctg cgaagagttg cgaggcagcg gcctggtgga
     3841 acacgcctgg gtcaatgatg acctggtgca ttgcaaacgc tagggccttg tggggtcagt
     3901 tccggctggg ggttcagcag cccctgctcg gatctgttgg accggacagt agtcatggtt
     3961 gatgggctgc ctgtatcgag tggtgatttt gtgccgagct gccggtcggg gagctgttgg
     4021 ctggctggtg gcaggatata ttgtggtgta aacaaattga cgcttagaca acttaataac
     4081 acattgcgga cgtttttaat gtactggggt tgaacactct gtgccgaatt cggatccgga
     4141 gctgcagttt gtgcaacaaa ttgaggaagg cattctagag aagaatttcg gcatttcgca
     4201 atgatacaaa atgaagagaa taaggaaatg acggtgaaat aaccggtttg aaggtaaaaa
     4261 tgataaagta gacaattgaa tttttctagt tcattctcca acaataaatt cacaacaaaa
     4321 caaatctgcc tagataaaaa actaaaagat atatcaagaa tacatctaga atcctttgct
     4381 gtagaagaat tgctcaataa gaacacgtgg agctccttta attttgatac gacctttcaa
     4441 ctcatcgacg tgactggcga tcgaatgtcc aagatgttct tcaagatagg agcggagatc
     4501 attttcgcaa gcctgaaaga tatttatgtt gattcaggat ttaataatgt tcccaactta
     4561 caaaaatgtc tccgtcgacg tttctgatag ttactagctc gacataatca aaatccaacg
     4621 ttttctcatt cagtaaatcc ctttttcgtt ccaaataaag aggaagaaga tggtcatgac
     4681 gacgtcgaat gtagtattga tgtgtcttgg ctgcttctga aatatttcga tgcggtatga
     4741 atttaatctg tatatacctg tcggtggtgt ccatccgctt ggtgtaggat acttttcgtg
     4801 ctcaggaaca ttcggcacca cttctattgg catcaatctt tccacatacg accaatcgat
     4861 aggagcttct tcgaccgttg caagacttct ggctgtaatt gctagtagaa aaattatatg
     4921 ataataaata acttacactt ttcagggaga gcatgtttcc atggattttc ccaaagtttc
     4981 tcagcttttt cgactgaagt tgttgaaaaa gacaacctgg aaactgctcg aggggagaaa
     5041 atgcggagag aagaacccag catcttaata aaattatata attttgaata aaatcaaatt
     5101 aaaaataaga ttaattgaaa cacaacaata gaatgcagaa aattactcat aagaaataat
     5161 ttattttgaa agaagttgtg tcgatttacg ataaaaacta cacgcaaacg aggctccgcg
     5221 tttacaccgt ttggcaatgg agcgcgcttg ctattagatt ttaggccagc tcaacgaaag
     5281 tttaatttat ttttcttctt tttttccatt tttttgagta aaatatcgaa ttttttgtat
     5341 taattctgta aattttataa tttgcaacta ttttggcgta ttctgcttgt ttttatcagc
     5401 gaatttttat gcatttcagt caaaagtttg agcaggaaaa atgacattta ggactttgta
     5461 aaattgtatt cttaaatttg cttgaaaacc tacgtgtaca attgatttta ttgaattttt
     5521 cttacgtttc ccgttgtatc ttattgtatt taactttcat cataaaataa tttatttcca
     5581 ggtaaaatat ccgacgctct cgtgaatgca taaggttttg ctggcactgt tctttatctt
     5641 tctggcacca gcaggtaccg acgcggatgc agaattccga catgactcag gatatgaagt
     5701 tcatcatcaa aaattggtgt tctttgcaga agatgtgggt tcaaacaaag gtgcaatcat
     5761 tggactcatg gtgggcggtg ttgtcatagc gtgatgagct tggatgatcg acgccaacgt
     5821 cgttgaattt tcaaatttta aatactgaat atttgttttt tttcctatta tttatttatt
     5881 ctctttgtgt tttttttctt gctttctaaa aaattaattc aatccaaatc taaacatttt
     5941 tttttctctt tccgtcaccc aattcgtatt ccgctcctct catctgaaca caatgtgcaa
     6001 gtttatttat cttctcgctt tcatttcatt aggacgtggg gggaattggt ggaaggggga
     6061 aacacacaaa aggatgatgg aaatgaaata aggacacaca atatgcaaca acattcaatt
     6121 cagaaatatg gaggaaggtt taaaagaaaa cataaaaata tatagaggag gaaggaaaac
     6181 tagtcgctgc aagaattcaa gcttggagct gcagtttgtg caacaaattg aggaaggcat
     6241 tctagagaag aatttcggca tttcgcaatg atacaaaatg aagagaataa ggaaatgacg
     6301 gtgaaataac cggtttgaag gtaaaaatga taaagtagac aattgaattt ttctagttca
     6361 ttctccaaca ataaattcac aacaaaacaa atctgcctag ataaaaaact aaaagatata
     6421 tcaagaatac atctagaatc ctttgctgta gaagaattgc tcaataagaa cacgtggagc
     6481 tcctttaatt ttgatacgac ctttcaactc atcgacgtga ctggcgatcg aatgtccaag
     6541 atgttcttca agataggagc ggagatcatt ttcgcaagcc tgaaagatat ttatgttgat
     6601 tcaggattta ataatgttcc caacttacaa aaatgtctcc gtcgacgttt ctgatagtta
     6661 ctagctcgac ataatcaaaa tccaacgttt tctcattcag taaatccctt tttcgttcca
     6721 aataaagagg aagaagatgg tcatgacgac gtcgaatgta gtattgatgt gtcttggctg
     6781 cttctgaaat atttcgatgc ggtatgaatt taatctgtat atacctgtcg gtggtgtcca
     6841 tccgcttggt gtaggatact tttcgtgctc aggaacattc ggcaccactt ctattggcat
     6901 caatctttcc acatacgacc aatcgatagg agcttcttcg accgttgcaa gacttctggc
     6961 tgtaattgct agtagaaaaa ttatatgata ataaataact tacacttttc agggagagca
     7021 tgtttccatg gattttccca aagtttctca gctttttcga ctgaagttgt tgaaaaagac
     7081 aacctggaaa ctgctcgagg ggagaaaatg cggagagaag aacccagcat cttaataaaa
     7141 ttatataatt ttgaataaaa tcaaattaaa aataagatta attgaaacac aacaatagaa
     7201 tgcagaaaat tactcataag aaataattta ttttgaaaga agttgtgtcg atttacgata
     7261 aaaactacac gcaaacgagg ctccgcgttt acaccgtttg gcaatggagc gcgcttgcta
     7321 ttagatttta ggccagctca acgaaagttt aatttatttt tcttcttttt ttccattttt
     7381 ttgagtaaaa tatcgaattt tttgtattaa ttctgtaaat tttataattt gcaactattt
     7441 tggcgtattc tgcttgtttt tatcagcgaa tttttatgca tttcagtcaa aagtttgagc
     7501 aggaaaaatg acatttagga ctttgtaaaa ttgtattctt aaatttgctt gaaaacctac
     7561 gtgtacaatt gattttattg aatttttctt acgtttcccg ttgtatctta ttgtatttaa
     7621 ctttcatcat aaaataattt atttccaggt aaaatatccg acgctctcgt gaatggtcag
     7681 caagggagag gcagttatca aggagttcat gcgtttcaag gtccacatgg agggatccat
     7741 gaacggacac gagttcgaga tcgagggaga gggagaggga cgtccatacg agggaaccca
     7801 aaccgccaag ctcaaggtca ccaagggagg accactccca ttctcctggg acatcctctc
     7861 cccacaattc atgtacggat cccgtgcctt caccaagcac ccagccgaca tcccagacta
     7921 ctacaagcaa tccttcccag agggattcaa gtgggagcgt gtcatgaact tcgaggacgg
     7981 aggagccgtc accgtcaccc aagacacctc cctcgaggac ggaaccctca tctacaaggt
     8041 caagctccgt ggaaccaact tcccaccaga cggaccagtc atgcaaaaca agaccatggg
     8101 atgggaggcc tccaccgagc gtctctaccc agaggacgga gtcctcaagg gagacatcaa
     8161 gatggccctc cgtctcaagg acggaggacg ttacctcgcc gacttcaaga ccacctacaa
     8221 ggccaagaag ccagtccaaa tgccaggagc ctacaacgtc gaccgtaagc tcgacatcac
     8281 ctcccacaac gaggactaca ccgtcgtcga gcaatacgag cgttccgagg gacgtcactc
     8341 caccggagga atggacgagc tctacaagta agcttggatg atcgacgcca acgtcgttga
     8401 attttcaaat tttaaatact gaatatttgt tttttttcct attatttatt tattctcttt
     8461 gtgttttttt tcttgctttc taaaaaatta attcaatcca aatctaaaca tttttttttc
     8521 tctttccgtc acccaattcg tattccgctc ctctcatctg aacacaatgt gcaagtttat
     8581 ttatcttctc gctttcattt cattaggacg tggggggaat tggtggaagg gggaaacaca
     8641 caaaaggatg atggaaatga aataaggaca cacaatatgc aacaacattc aattcagaaa
     8701 tatggaggaa ggtttaaaag aaaacataaa aatatataga ggaggaagga aaactagtcg
     8761 ctactagaat tcgagctcgg agctcgaggg gagaaaatgc ggagagaaga acccagcatc
     8821 ttaataaaat tatataattt tgaataaaat caaattaaaa ataagattaa ttgaaacaca
     8881 acaatagaat gcagaaaatt actcataaga aataatttat tttgaaagaa gttgtgtcga
     8941 tttacgataa aaactacacg caaacgaggc tccgcgttta caccgtttgg caatggagcg
     9001 cgcttgctat tagattttag gccagctcaa cgaaagttta atttattttt cttctttttt
     9061 tccatttttt tgagtaaaat atcgaatttt ttgtattaat tctgtaaatt ttataatttg
     9121 caactatttt ggcgtattct gcttgttttt atcagcgaat ttttatgcat ttcagtcaaa
     9181 agtttgagca ggaaaaatga catttaggac tttgtaaaat tgtattctta aatttgcttg
     9241 aaaacctacg tgtacaattg attttattga atttttctta cgtttcccgt tgtatcttat
     9301 tgtatttaac tttcatcata aaataattta tttccaggta aaatatccga cgctctcgtg
     9361 gatccccggg attggctcag aaaaaaaggt accgaccatg accgagtaca agcccacggt
     9421 gcgcctcgcc acccgcgacg acgtccccag ggccgtacgc accctcgccg ccgcgttcgc
     9481 cgactacccc gccacgcgcc acaccgtcga tccggaccgc cacatcgagc gggtcaccga
     9541 gctgcaagaa ctcttcctca cgcgcgtcgg gctcgacatc ggcaaggtgt gggtcggtaa
     9601 gtttaaacat atatatacta actaaccctg attatttaaa ttttcagcgg acgacggcgc
     9661 cgcggtggcg gtctggacca cgccggagag cgtcgaagcg ggggcggtgt tcgccgagat
     9721 cggcccgcgc atggccgagt tgagcggttc ccggctggcc gcgcagcaac agatggaagg
     9781 cctcctggcg ccgcaccggc ccaaggagcc cgcgtggttc ctggccaccg tcggcgtctc
     9841 gcccgacgta agtttaaaca tgattttact aactaactaa tctgatttaa attttcagca
     9901 ccagggcaag ggtctgggca gcgccgtcgt gctccccgga gtggaggcgg ccgagcgcgc
     9961 cggggtgccc gccttcctgc agacctccgc gccccgcaac ctccccttct acgagcggct
    10021 cggcttcacc gtcaccgccg acgtcgaggt gcccgaagga ccgcgcacct ggtgcatgac
    10081 ccgcaagccc ggtgcctgat gagctagccg gccatacaag taatccggat gatcgacgcc
    10141 aacgtcgttg aattttcaaa ttttaaatac tgaatatttg ttttttttcc tattatttat
    10201 ttattctctt tgtgtttttt ttcttgcttt ctaaaaaatt aattcaatcc aaatctaaac
    10261 attttttttt ctctttccgt ctcccaattc gtattccgct cctctcatct gaacacaatg
    10321 tgcaagttta tttatcttct cgctttcatt tcattaggac gtggggggaa ttggtggaag
    10381 ggggaaacac acaaaaggat gatggaaatg aaataaggac acacaatatg caacaacatt
    10441 caattcagaa atatggagga aggtttaaaa gaaaacataa aaatatatag aggaggaagg
    10501 aaaactagtc gctttacgag gatgcacatg tgaccgaggg acacgaagtg atccgtttaa
    10561 actatcagtg tttgacagga tatattggcg ggtaaaccta agagaaaaga gcgtttatta
    10621 gaataatcgg atatttaaaa gggcgtgaaa aggtttatcc gttcgtccat ttgta
//
