# Supplementary material for: Screening conditions and constructs for attempted genetic transformation of C. elegans by Agrobacterium
Source: PLoS One. 2025 May 27;20(5):e0325060. doi: 10.1371/journal.pone.0325060 (PMC12111652; doi:10.1371/journal.pone.0325060)
Supplement: S1 Fig — DNA Sequence files for constructs described in Table 1. (ZIP) [file pone.0325060.s001.zip › Genbank/dna1984.gb]

LOCUS       dna1984                 6755 bp ds-DNA     circular     29-MAY-2024
DEFINITION  .
ACCESSION   id
VERSION     id
COMMENT     Imported using the Genbank importer. File name:
            gg541_assembly_tkskcu.gb description.
FEATURES             Location/Qualifiers
     CDS             complement(83..1231)
                     /label="trfA"
                     /ApEinfo_revcolor="#c7b0e3"
                     /ApEinfo_fwdcolor="#c7b0e3"
                     /note="ApEinfo_revcolor: #c7b0e3"
     CDS             complement(83..1231)
                     /ApEinfo_revcolor="#84b0dc"
                     /ApEinfo_fwdcolor="#84b0dc"
                     /translation="IGRLTGRHTGKN*STRGFPPRMPKPSQAAPSCVRPAKPSSPSARWSSKLRPRSSATACNWLPLPCPRHRPPWSVRVVLNRRRQVWRSR*PSTREEL*RPRSEKPPARTWQNRSARPSRPRC*NTRSSRSRKCSFPCSILRRGRTRCERCQTTRPALPCSPRATRKSRARRCKTRSFSTSTRT*RSPTPASSCGPTMTNWCGSRCWSTRSAPLSASRSPSRSTSFARTWAGRSMAGITRRPRNACRAYRRRRWASRPTALGTWNRCRCCTASASWTVARKRPVARS*STRKSSCCLLATTTRNSYGRSTASCRRRPDGCSTISARTGSRTRSSWKPSASCADRIPPA*RSGASRSAKPAKSCEAAAWWNTPGSMMTWCIANARA"
     rep_origin      complement(1567..2155)
                     /label="ori"
                     /ApEinfo_revcolor="#9eafd2"
                     /ApEinfo_fwdcolor="#9eafd2"
                     /note="ApEinfo_revcolor: #9eafd2"
     primer_bind     complement(1647..1666)
                     /label="pBR322ori-F"
                     /ApEinfo_revcolor="#c7b0e3"
                     /ApEinfo_fwdcolor="#c7b0e3"
                     /note="ApEinfo_revcolor: #c7b0e3"
     CDS             complement(2326..3186)
                     /label="AmpR"
                     /ApEinfo_revcolor="#84b0dc"
                     /ApEinfo_fwdcolor="#84b0dc"
                     /note="ApEinfo_revcolor: #84b0dc"
     CDS             complement(2326..3186)
                     /ApEinfo_revcolor="#84b0dc"
                     /ApEinfo_fwdcolor="#84b0dc"
                     /translation="VFNISVSPLFPFLRHFAFLFLLTQKRW*K*KMLKISWVHEWVTSNWISTAVRSLRVFAPKNVFQ**ALLKFCYVARYYPVLTPGKSNSVAAYTILRMTWLSTHQSQKSILRMA*Q*ENYAVLP*P*VITLRPTYF*QRSEDRRS*PLFCTTWGIM*LALIVGNRS*MKPYQTTSVTPRCL*QWQQRCANY*LANYLL*LPGNN**TGWRRIKLQDHFCARPFRLAGLLLINLEPVSVVLAVSLQHWGQMVSPPVS*LSTRRGVRQLWMNEIDRSLR*VPH*LSIGNC"
     primer_bind     2949..2968
                     /label="Amp-R"
                     /ApEinfo_revcolor="#c7b0e3"
                     /ApEinfo_fwdcolor="#c7b0e3"
                     /note="ApEinfo_revcolor: #c7b0e3"
     promoter        complement(3187..3291)
                     /label="AmpR promoter"
                     /ApEinfo_revcolor="#d6b295"
                     /ApEinfo_fwdcolor="#d6b295"
                     /note="ApEinfo_revcolor: #d6b295"
     rep_origin      complement(3378..4009)
                     /label="oriV"
                     /ApEinfo_revcolor="#b4abac"
                     /ApEinfo_fwdcolor="#b4abac"
                     /note="ApEinfo_revcolor: #b4abac"
     misc_feature    complement(4101..4125)
                     /label="LB T-DNA repeat"
                     /ApEinfo_revcolor="#d59687"
                     /ApEinfo_fwdcolor="#d59687"
                     /note="ApEinfo_revcolor: #d59687"
     primer          4103..4129
                     /label="primer_003"
                     /note="sequence: ggtggcaggatatattgtggtgtaaac"
                     /ApEinfo_revcolor="#85dae9"
                     /ApEinfo_fwdcolor="#85dae9"
     primer          4148..4168
                     /label="p"
                     /note="sequence: cttaataacacattgcggacg"
                     /ApEinfo_revcolor="#c7b0e3"
                     /ApEinfo_fwdcolor="#c7b0e3"
     primer          complement(4148..4168)
                     /label="primer_494"
                     /note="sequence: cgtccgcaatgtgttattaag"
                     /ApEinfo_revcolor="#b1ff67"
                     /ApEinfo_fwdcolor="#b1ff67"
     primer          complement(4148..4168)
                     /label="primer_468"
                     /note="sequence: cgtccgcaatgtgttattaag"
                     /ApEinfo_revcolor="#b7e6d7"
                     /ApEinfo_fwdcolor="#b7e6d7"
     primer          complement(4220..4239)
                     /label="p_444"
                     /note="sequence: TCCCCTCGAGCTCCGGATCCGAATTCGG"
                     /ApEinfo_revcolor="#d59687"
                     /ApEinfo_fwdcolor="#d59687"
     misc_feature    4230..4233
                     /label="5'OVH"
                     /ApEinfo_revcolor="#ffef86"
                     /ApEinfo_fwdcolor="#ffef86"
                     /note="ApEinfo_revcolor: #ffef86"
     misc_feature    4234..5696
                     /label="pRPL-28 promoter ?"
                     /ApEinfo_revcolor="#9eafd2"
                     /ApEinfo_fwdcolor="#9eafd2"
                     /note="ApEinfo_revcolor: #9eafd2"
     primer          complement(4332..4353)
                     /label="primer_495"
                     /note="sequence: ttaccttcaaaccggttatttc"
                     /ApEinfo_revcolor="#b7e6d7"
                     /ApEinfo_fwdcolor="#b7e6d7"
     primer          5679..5700
                     /label="p_469"
                     /note="sequence: taaaatatccgacgctctcgtg"
                     /ApEinfo_revcolor="#ff9ccd"
                     /ApEinfo_fwdcolor="#ff9ccd"
     misc_feature    5697..5700
                     /label="3'OVH"
                     /ApEinfo_revcolor="#ffef86"
                     /ApEinfo_fwdcolor="#ffef86"
                     /note="ApEinfo_revcolor: #ffef86"
     misc_feature    5698..5701
                     /label="Exon"
                     /ApEinfo_revcolor="#84b0dc"
                     /ApEinfo_fwdcolor="#84b0dc"
                     /note="ApEinfo_revcolor: #84b0dc"
     misc_feature    5702..6229
                     /label="flp-1"
                     /ApEinfo_revcolor="#b1ff67"
                     /ApEinfo_fwdcolor="#b1ff67"
     misc_feature    5806..5806
                     /label="This is actually a C, just modified to allow GG bot to work"
                     /ApEinfo_revcolor="#85dae9"
                     /ApEinfo_fwdcolor="#85dae9"
     CDS             6230..6612
                     /label="Translation 18-400"
                     /ApEinfo_revcolor="#ffef86"
                     /ApEinfo_fwdcolor="#ffef86"
     misc_feature    6230..6612
                     /label="let-858 3' UTR"
                     /ApEinfo_revcolor="#ff9ccd"
                     /ApEinfo_fwdcolor="#ff9ccd"
                     /note="ApEinfo_revcolor: #ff9ccd"
     CDS             6230..6612
                     /ApEinfo_revcolor="#84b0dc"
                     /ApEinfo_fwdcolor="#84b0dc"
                     /translation="AWMIDANVVEFSNFKY*IFVFFPIIYLFSLCFFSCFLKN*FNPNLNIFFSLSVTQFVFRSSHLNTMCKFIYLLAFISLGRGGNWWKGETHKRMMEMK*GHTICNNIQFRNMEEGLKENIKIYRGGRK"
     misc_feature    6384..6386
                     /label="modified from CTC to remove BsmBi cut site"
                     /ApEinfo_revcolor="#faac61"
                     /ApEinfo_fwdcolor="#faac61"
                     /note="ApEinfo_revcolor: #faac61"
     primer          complement(6597..6620)
                     /label="primer_528"
                     /note="sequence: CAGGGTCTCAAGCGACTAGTTTTCCTTCCTCCTC"
                     /ApEinfo_revcolor="#b4abac"
                     /ApEinfo_fwdcolor="#b4abac"
     primer          complement(6657..6679)
                     /label="primer_491"
                     /note="sequence: cgccaatatatcctgtcaaacac"
                     /ApEinfo_revcolor="#75c6a9"
                     /ApEinfo_fwdcolor="#75c6a9"
     misc_feature    complement(6658..6682)
                     /label="RB T-DNA repeat"
                     /ApEinfo_revcolor="#d59687"
                     /ApEinfo_fwdcolor="#d59687"
                     /note="ApEinfo_revcolor: #d59687"
     primer          complement(6718..6738)
                     /label="primer_004"
                     /note="sequence: ttcacgcccttttaaatatcc"
                     /ApEinfo_revcolor="#85dae9"
                     /ApEinfo_fwdcolor="#85dae9"
ORIGIN
        1 ccatttgtat gtgcatgcca accacagggt tccccagatc aggcgctggc tgctgaaccc
       61 ccagccggaa ctgaccccac aaggccctag cgtttgcaat gcaccaggtc atcattgacc
      121 caggcgtgtt ccaccaggcc gctgcctcgc aactcttcgc aggcttcgcc gacctgctcg
      181 cgccacttct tcacgcgggt ggaatccgat ccgcacatga ggcggaaggt ttccagcttg
      241 agcgggtacg gctcccggtg cgagctgaaa tagtcgaaca tccgtcgggc cgtcggcgac
      301 agcttgcggt acttctccca tatgaatttc gtgtagtggt cgccagcaaa cagcacgacg
      361 atttcctcgt cgatcaggac ctggcaacgg gacgttttct tgccacggtc caggacgcgg
      421 aagcggtgca gcagcgacac cgattccagg tgcccaacgc ggtcggacgt gaagcccatc
      481 gccgtcgcct gtaggcgcga caggcattcc tcggccttcg tgtaataccg gccattgatc
      541 gaccagccca ggtcctggca aagctcgtag aacgtgaagg tgatcggctc gccgataggg
      601 gtgcgcttcg cgtactccaa cacctgctgc cacaccagtt cgtcatcgtc ggcccgcagc
      661 tcgacgccgg tgtaggtgat cttcacgtcc ttgttgacgt ggaaaatgac cttgttttgc
      721 agcgcctcgc gcgggatttt cttgttgcgc gtggtgaaca gggcagagcg ggccgtgtcg
      781 tttggcatcg ctcgcatcgt gtccggccac ggcgcaatat cgaacaagga aagctgcatt
      841 tccttgatct gctgcttcgt gtgtttcagc aacgcggcct gcttggcctc gctgacctgt
      901 tttgccaggt cctcgccggc ggtttttcgc ttcttggtcg tcatagttcc tcgcgtgtcg
      961 atggtcatcg acttcgccaa acctgccgcc tcctgttcaa gacgacgcga acgctccacg
     1021 gcggccgatg gcgcgggcag ggcaggggga gccagttgca cgctgtcgcg ctcgatcttg
     1081 gccgtagctt gctggaccat cgagccgacg gactggaagg tttcgcgggg cgcacgcatg
     1141 acggtgcggc ttgcgatggt ttcggcatcc tcggcggaaa accccgcgtc gatcagttct
     1201 tgcctgtatg ccttccggtc aaacgtccga ttcattcacc ctccttgcgg gattgccccg
     1261 actcacgccg gggcaatgtg cccttattcc tgatttgacc cgcctggtgc cttggtgtcc
     1321 agataatcca ccttatcggc aatgaagtcg gtcccgtaga ccgtctggcc gtccttctcg
     1381 tacttggtat tccgaatctt gccctgcacg aataccagcg accccttgcc caaatacttg
     1441 ccgtgggcct cggcctgaga gccaaaacac ttgatgcgga agaagtcggt gcgctcctgc
     1501 ttgtcgccgg catcgttgcg ccacatctag gatctgccag gaaccgtaaa aaggccgcgt
     1561 tgctggcgtt tttccatagg ctccgccccc ctgacgagca tcacaaaaat cgacgctcaa
     1621 gtcagaggtg gcgaaacccg acaggactat aaagatacca ggcgtttccc cctggaagct
     1681 ccctcgtgcg ctctcctgtt ccgaccctgc cgcttaccgg atacctgtcc gcctttctcc
     1741 cttcgggaag cgtggcgctt tctcatagct cacgctgtag gtatctcagt tcggtgtagg
     1801 tcgttcgctc caagctgggc tgtgtgcacg aaccccccgt tcagcccgac cgctgcgcct
     1861 tatccggtaa ctatcgtctt gagtccaacc cggtaagaca cgacttatcg ccactggcag
     1921 cagccactgg taacaggatt agcagagcga ggtatgtagg cggtgctaca gagttcttga
     1981 agtggtggcc taactacggc tacactagaa ggacagtatt tggtatctgc gctctgctga
     2041 agccagttac cttcggaaaa agagttggta gctcttgatc cggcaaacaa accaccgctg
     2101 gtagcggtgg tttttttgtt tgcaagcagc agattacgcg cagaaaaaaa ggatctcaag
     2161 aagatccttt gatcttttct acggggtctg acgctcagtg gaacgaaaac tcacgttaag
     2221 ggattttggt catgagatta tcaaaaagga tcttcaccta gatcctttta aattaaaaat
     2281 gaagttttaa atcaatctaa agtatatatg agtaaacttg gtctgacagt taccaatgct
     2341 taatcagtga ggcacctatc tcagcgatct gtctatttcg ttcatccata gttgcctgac
     2401 tccccgtcgt gtagataact acgatacggg agggcttacc atctggcccc agtgctgcaa
     2461 tgataccgcg agaaccacgc tcaccggctc cagatttatc agcaataaac cagccagccg
     2521 gaagggccga gcgcagaagt ggtcctgcaa ctttatccgc ctccatccag tctattaatt
     2581 gttgccggga agctagagta agtagttcgc cagttaatag tttgcgcaac gttgttgcca
     2641 ttgctacagg catcgtggtg tcacgctcgt cgtttggtat ggcttcattc agctccggtt
     2701 cccaacgatc aaggcgagtt acatgatccc ccatgttgtg caaaaaagcg gttagctcct
     2761 tcggtcctcc gatcgttgtc agaagtaagt tggccgcagt gttatcactc atggttatgg
     2821 cagcactgca taattctctt actgtcatgc catccgtaag atgcttttct gtgactggtg
     2881 agtactcaac caagtcattc tgagaatagt gtatgcggcg accgagttgc tcttgcccgg
     2941 cgtcaatacg ggataatacc gcgccacata gcagaacttt aaaagtgctc atcattggaa
     3001 aacgttcttc ggggcgaaaa ctctcaagga tcttaccgct gttgagatcc agttcgatgt
     3061 aacccactcg tgcacccaac tgatcttcag catcttttac tttcaccagc gtttctgggt
     3121 gagcaaaaac aggaaggcaa aatgccgcaa aaaagggaat aagggcgaca cggaaatgtt
     3181 gaatactcat actcttcctt tttcaatatt attgaagcat ttatcagggt tattgtctca
     3241 tgagcggata catatttgaa tgtatttaga aaaataaaca aataggggtt ccgcgcacga
     3301 attggccagc gctgccattt ttggggtgag gccgttcgcg gccgaggggc gcagcccctg
     3361 gggggatggg aggcccgcgt tagcgggccg ggagggttcg agaagggggg gcacccccct
     3421 tcggcgtgcg cggtcacgcg cacagggcgc agccctggtt aaaaacaagg tttataaata
     3481 ttggtttaaa agcaggttaa aagacaggtt agcggtggcc gaaaaacggg cggaaaccct
     3541 tgcaaatgct ggattttctg cctgtggaca gcccctcaaa tgtcaatagg tgcgcccctc
     3601 atctgtcagc actctgcccc tcaagtgtca aggatcgcgc ccctcatctg tcagtagtcg
     3661 cgcccctcaa gtgtcaatac cgcagggcac ttatccccag gcttgtccac atcatctgtg
     3721 ggaaactcgc gtaaaatcag gcgttttcgc cgatttgcga ggctggccag ctccacgtcg
     3781 ccggccgaaa tcgagcctgc ccctcatctg tcaacgccgc gccgggtgag tcggcccctc
     3841 aagtgtcaac gtccgcccct catctgtcag tgagggccaa gttttccgcg aggtatccac
     3901 aacgccggcg gccgcggtgt ctcgcacacg gcttcgacgg cgtttctggc gcgtttgcag
     3961 ggccatagac ggccgccagc ccagcggcga gggcaaccag cccggtgagc gtcgcaaagg
     4021 agatcctgat ctgactgatg ggctgcctgt atcgagtggt gattttgtgc cgagctgccg
     4081 gtcggggagc tgttggctgg ctggtggcag gatatattgt ggtgtaaaca aattgacgct
     4141 tagacaactt aataacacat tgcggacgtt tttaatgtac tggggtggat gcagtgggcc
     4201 ccactctgtg aagacaatgc cgaattcgga tccggagctg cagtttgtgc aacaaattga
     4261 ggaaggcatt ctagagaaga atttcggcat ttcgcaatga tacaaaatga agagaataag
     4321 gaaatgacgg tgaaataacc ggtttgaagg taaaaatgat aaagtagaca attgaatttt
     4381 tctagttcat tctccaacaa taaattcaca acaaaacaaa tctgcctaga taaaaaacta
     4441 aaagatatat caagaataca tctagaatcc tttgctgtag aagaattgct caataagaac
     4501 acgtggagct cctttaattt tgatacgacc tttcaactca tcgacgtgac tggcgatcga
     4561 atgtccaaga tgttcttcaa gataggagcg gagatcattt tcgcaagcct gaaagatatt
     4621 tatgttgatt caggatttaa taatgttccc aacttacaaa aatgtctccg tcgacgtttc
     4681 tgatagttac tagctcgaca taatcaaaat ccaacgtttt ctcattcagt aaatcccttt
     4741 ttcgttccaa ataaagagga agaagatggt catgacgacg tcgaatgtag tattgatgtg
     4801 tcttggctgc ttctgaaata tttcgatgcg gtatgaattt aatctgtata tacctgtcgg
     4861 tggtgtccat ccgcttggtg taggatactt ttcgtgctca ggaacattcg gcaccacttc
     4921 tattggcatc aatctttcca catacgacca atcgatagga gcttcttcga ccgttgcaag
     4981 acttctggct gtaattgcta gtagaaaaat tatatgataa taaataactt acacttttca
     5041 gggagagcat gtttccatgg attttcccaa agtttctcag ctttttcgac tgaagttgtt
     5101 gaaaaagaca acctggaaac tgctcgaggg gagaaaatgc ggagagaaga acccagcatc
     5161 ttaataaaat tatataattt tgaataaaat caaattaaaa ataagattaa ttgaaacaca
     5221 acaatagaat gcagaaaatt actcataaga aataatttat tttgaaagaa gttgtgtcga
     5281 tttacgataa aaactacacg caaacgaggc tccgcgttta caccgtttgg caatggagcg
     5341 cgcttgctat tagattttag gccagctcaa cgaaagttta atttattttt cttctttttt
     5401 tccatttttt tgagtaaaat atcgaatttt ttgtattaat tctgtaaatt ttataatttg
     5461 caactatttt ggcgtattct gcttgttttt atcagcgaat ttttatgcat ttcagtcaaa
     5521 agtttgagca ggaaaaatga catttaggac tttgtaaaat tgtattctta aatttgcttg
     5581 aaaacctacg tgtacaattg attttattga atttttctta cgtttcccgt tgtatcttat
     5641 tgtatttaac tttcatcata aaataattta tttccaggta aaatatccga cgctctcgtg
     5701 aATGACTCTG CTCTACCAAG TAGGGTTATT ACTCCTTGTG GCAGCTACTT ATAAGGTGTC
     5761 GGCAGAATGT TGCACACCGG GAGCCACTTC AGACTTTTGT ACGGTGTTCT CGATGCTCTC
     5821 CACCATGGAG CAAAATGAAG TGATGAACTT TATAGGTGAA AACTGCGATG GTGATGCCGA
     5881 GGTGGCACTG CAAAAGATGG AAAAGAGAAA GCCAAACTTT ATGAGATATG GGCGATCAGC
     5941 AGCTGTAAAG TCGCTGGGAA AGAAAGCCGG TTCAGACCCG AACTTCCTTC GATTCGGACG
     6001 ATCTCAACCA AACTTCTTGC GATTCGGAAA GGCTAGCGGA cACCCGAACT TCCTTCGTTT
     6061 CGGTCGAAGT GACCCTAACT TCTTGAGATT TGGAAAAGCC GCTGCTGATC CAAATTTCTT
     6121 GAGATTCGGA AAACGATCTG CAGATCCTAA CTTCTTGAGA TTCGGACGCT CATTCGACAA
     6181 CTTCGATCGT GAATCCCGCA AGCCAAATTT CCTTCGTTTC GGAAAATAAg cttggatgat
     6241 cgacgccaac gtcgttgaat tttcaaattt taaatactga atatttgttt tttttcctat
     6301 tatttattta ttctctttgt gttttttttc ttgctttcta aaaaattaat tcaatccaaa
     6361 tctaaacatt tttttttctc tttccgtcac ccaattcgta ttccgctcct ctcatctgaa
     6421 cacaatgtgc aagtttattt atcttctcgc tttcatttca ttaggacgtg gggggaattg
     6481 gtggaagggg gaaacacaca aaaggatgat ggaaatgaaa taaggacaca caatatgcaa
     6541 caacattcaa ttcagaaata tggaggaagg tttaaaagaa aacataaaaa tatatagagg
     6601 aggaaggaaa actagtcgct gcaattgtct tctgcacgaa gtggtttaaa ctatcagtgt
     6661 ttgacaggat atattggcgg gtaaacctaa gagaaaagag cgtttattag aataatcgga
     6721 tatttaaaag ggcgtgaaaa ggtttatccg ttcgt
//
