# Supplementary material for: Screening conditions and constructs for attempted genetic transformation of C. elegans by Agrobacterium
Source: PLoS One. 2025 May 27;20(5):e0325060. doi: 10.1371/journal.pone.0325060 (PMC12111652; doi:10.1371/journal.pone.0325060)
Supplement: S1 Fig — DNA Sequence files for constructs described in Table 1. (ZIP) [file pone.0325060.s001.zip › Genbank/dna1986.gb]

LOCUS       dna1986                 8627 bp ds-DNA     circular     29-MAY-2024
DEFINITION  .
ACCESSION   id
VERSION     id
COMMENT     Imported using the Genbank importer. File name:
            gg542_assembly_yyuqtw.gb description.
FEATURES             Location/Qualifiers
     rep_origin      1..711
                     /label="oriV"
                     /ApEinfo_revcolor="#f58a5e"
                     /ApEinfo_fwdcolor="#f58a5e"
                     /note="ApEinfo_revcolor: #f58a5e"
     promoter        732..836
                     /label="AmpR promoter"
                     /ApEinfo_revcolor="#b1ff67"
                     /ApEinfo_fwdcolor="#b1ff67"
                     /note="ApEinfo_revcolor: #b1ff67"
     CDS             837..1631
                     /label="KanR"
                     /ApEinfo_revcolor="#75c6a9"
                     /ApEinfo_fwdcolor="#75c6a9"
                     /note="ApEinfo_revcolor: #75c6a9"
     CDS             837..1631
                     /ApEinfo_revcolor="#84b0dc"
                     /ApEinfo_fwdcolor="#84b0dc"
                     /translation="EYG*NENITGIEKTDRKIPLRKRYGRNVSC*GI*AGGRK*KPIFKNDGQPV*RDHL*CGTGKGHDAMAGRKAACSKGPAL*TA*WLEQSAHE*GRWRPLLGRV*R*TKP*KDYRAVCGVHQALSLHRHIGLSLYE*LRQPLSRIGLLTE*RSGRCGLRKLGRGHSI*RSARAV*FFKDGKARRGTCLFPRRPGRQQHLCERWQSKWLY*SWEKRQGGQVV*HCLLRPVAQGGYRGRTVCRAIF*LTGDQA*LGENKILYFTG*IV"
     rep_origin      1802..2390
                     /label="ori"
                     /ApEinfo_revcolor="#d59687"
                     /ApEinfo_fwdcolor="#d59687"
                     /note="ApEinfo_revcolor: #d59687"
     primer_bind     2291..2310
                     /label="pBR322ori-F"
                     /ApEinfo_revcolor="#85dae9"
                     /ApEinfo_fwdcolor="#85dae9"
                     /note="ApEinfo_revcolor: #85dae9"
     CDS             2726..3874
                     /label="trfA"
                     /ApEinfo_revcolor="#c7b0e3"
                     /ApEinfo_fwdcolor="#c7b0e3"
                     /note="ApEinfo_revcolor: #c7b0e3"
     CDS             2726..3874
                     /ApEinfo_revcolor="#84b0dc"
                     /ApEinfo_fwdcolor="#84b0dc"
                     /translation="VNESDV*PEGIQARTDRRGVFRRGCRNHRKPHRHACAPRNLPVRRLDGPASYGQDRARQRATGSPCPARAIGRRGAFASS*TGGGRFGEVDDHRHARNYDDQEAKNRRRGPGKTGQRGQAGRVAETHEAADQGNAAFLVRYCAVAGHDASDAKRHGPLCPVHHAQQENPARGAAKQGHFPRQQGREDHLHRRRAAGRR*RTGVAAGVGVREAHPYRRADHLHVLRALPGPGLVDQWPVLHEGRGMPVAPTGDGDGLHVRPRWAPGIGVAAAPLPRPGPWQENVPLPGPDRRGNRRAVCWRPLHEIHMGEVPQAVADGPTDVRLFQLAPGAVPAQAGNLPPHVRIGFHPREEVARAGRRSLRRVARQRPGGTRLGQ**PGALQT"
     misc_feature    4020..4044
                     /label="LB T-DNA repeat"
                     /ApEinfo_revcolor="#f58a5e"
                     /ApEinfo_fwdcolor="#f58a5e"
                     /note="ApEinfo_revcolor: #f58a5e"
     primer          4022..4048
                     /label="primer_003"
                     /note="sequence: ggtggcaggatatattgtggtgtaaac"
                     /ApEinfo_revcolor="#85dae9"
                     /ApEinfo_fwdcolor="#85dae9"
     primer          4067..4087
                     /label="p"
                     /note="sequence: cttaataacacattgcggacg"
                     /ApEinfo_revcolor="#c7b0e3"
                     /ApEinfo_fwdcolor="#c7b0e3"
     primer          complement(4067..4087)
                     /label="primer_468"
                     /note="sequence: cgtccgcaatgtgttattaag"
                     /ApEinfo_revcolor="#b7e6d7"
                     /ApEinfo_fwdcolor="#b7e6d7"
     primer          complement(4067..4087)
                     /label="primer_494"
                     /note="sequence: cgtccgcaatgtgttattaag"
                     /ApEinfo_revcolor="#b1ff67"
                     /ApEinfo_fwdcolor="#b1ff67"
     misc_feature    4144..4147
                     /label="5'OVH"
                     /ApEinfo_revcolor="#ffef86"
                     /ApEinfo_fwdcolor="#ffef86"
                     /note="ApEinfo_revcolor: #ffef86"
     misc_feature    4148..5610
                     /label="pRPL-28 promoter ?"
                     /ApEinfo_revcolor="#9eafd2"
                     /ApEinfo_fwdcolor="#9eafd2"
                     /note="ApEinfo_revcolor: #9eafd2"
     primer          complement(4250..4271)
                     /label="primer_495"
                     /note="sequence: ttaccttcaaaccggttatttc"
                     /ApEinfo_revcolor="#b7e6d7"
                     /ApEinfo_fwdcolor="#b7e6d7"
     primer          5597..5618
                     /label="p_469"
                     /note="sequence: taaaatatccgacgctctcgtg"
                     /ApEinfo_revcolor="#ff9ccd"
                     /ApEinfo_fwdcolor="#ff9ccd"
     misc_feature    5611..5614
                     /label="3'OVH"
                     /ApEinfo_revcolor="#ffef86"
                     /ApEinfo_fwdcolor="#ffef86"
                     /note="ApEinfo_revcolor: #ffef86"
     misc_feature    5611..5614
                     /label="5'OVH"
                     /ApEinfo_revcolor="#ffef86"
                     /ApEinfo_fwdcolor="#ffef86"
                     /note="ApEinfo_revcolor: #ffef86"
     misc_feature    5612..6310
                     /label="wrmscarlet"
                     /ApEinfo_revcolor="#f58a5e"
                     /ApEinfo_fwdcolor="#f58a5e"
                     /note="ApEinfo_revcolor: #f58a5e"
     misc_feature    6032..6032
                     /label="mutated g to c in text only to get gg bot to work"
                     /ApEinfo_revcolor="#b4abac"
                     /ApEinfo_fwdcolor="#b4abac"
                     /note="ApEinfo_revcolor: #b4abac"
     primer          complement(6244..6267)
                     /label="primer_498"
                     /note="sequence: AAGCTCCTCCGGTGCAGTGACGGGCGACGGACTTCTCGTATTGCTCGACGACGGTGTA"
                     /ApEinfo_revcolor="#c7b0e3"
                     /ApEinfo_fwdcolor="#c7b0e3"
     primer          complement(6244..6267)
                     /label="primer_422"
                     /note="sequence: ACCTTCCTCCGGTGCAGTGACGGGCGACGGACTTCTCGTATTGCTCGACGACGGTGTA"
                     /ApEinfo_revcolor="#85dae9"
                     /ApEinfo_fwdcolor="#85dae9"
     misc_feature    6311..6314
                     /label="3'OVH"
                     /ApEinfo_revcolor="#ffef86"
                     /ApEinfo_fwdcolor="#ffef86"
                     /note="ApEinfo_revcolor: #ffef86"
     misc_feature    6311..6314
                     /label="5'OVH"
                     /ApEinfo_revcolor="#ffef86"
                     /ApEinfo_fwdcolor="#ffef86"
                     /note="ApEinfo_revcolor: #ffef86"
     CDS             6315..6697
                     /label="Translation 18-400"
                     /ApEinfo_revcolor="#75c6a9"
                     /ApEinfo_fwdcolor="#75c6a9"
                     /note="ApEinfo_revcolor: #75c6a9"
     exon            6315..6697
                     /label="Translation 2319-2701"
                     /ApEinfo_revcolor="#c7b0e3"
                     /ApEinfo_fwdcolor="#c7b0e3"
     misc_feature    6315..6697
                     /label="let-858 3' UTR"
                     /ApEinfo_revcolor="#ff9ccd"
                     /ApEinfo_fwdcolor="#ff9ccd"
                     /note="ApEinfo_revcolor: #ff9ccd"
     CDS             6315..6697
                     /ApEinfo_revcolor="#84b0dc"
                     /ApEinfo_fwdcolor="#84b0dc"
                     /translation="VSLDDRRQRR*IFKF*ILNICFFSYYLFILFVFFFLLSKKLIQSKSKHFFFSFRHPIRIPLLSSEHNVQVYLSSRFHFIRTWGELVEGGNTQKDDGNEIRTHNMQQHSIQKYGGRFKRKHKNI*RRK"
     misc_feature    6469..6471
                     /label="modified from CTC to remove BsmBi cut site"
                     /ApEinfo_revcolor="#faac61"
                     /ApEinfo_fwdcolor="#faac61"
                     /note="ApEinfo_revcolor: #faac61"
     primer          complement(6686..6709)
                     /label="primer_528"
                     /note="sequence: CAGGGTCTCAAGCGACTAGTTTTCCTTCCTCCTC"
                     /ApEinfo_revcolor="#b4abac"
                     /ApEinfo_fwdcolor="#b4abac"
     misc_feature    6722..7332
                     /label="Prpl-28"
                     /ApEinfo_revcolor="#ff9ccd"
                     /ApEinfo_fwdcolor="#ff9ccd"
                     /note="ApEinfo_revcolor: #ff9ccd"
     primer          6725..6747
                     /label="p_445"
                     /note="sequence: GGATCCGGAGCTCGAGGGGAGAAAATGC"
                     /ApEinfo_revcolor="#d6b295"
                     /ApEinfo_fwdcolor="#d6b295"
     primer          6726..6747
                     /label="p532"
                     /note="sequence: gGGTCTCaGGAGCTCGAGGGGAGAAAATGC"
                     /ApEinfo_revcolor="#ffef86"
                     /ApEinfo_fwdcolor="#ffef86"
     primer          6726..6747
                     /label="primer_527"
                     /note="sequence: gGGTCTCaGGACCTCGAGGGGAGAAAATGC"
                     /ApEinfo_revcolor="#b1ff67"
                     /ApEinfo_fwdcolor="#b1ff67"
     primer          7286..7307
                     /label="p_469"
                     /note="sequence: taaaatatccgacgctctcgtg"
                     /ApEinfo_revcolor="#ff9ccd"
                     /ApEinfo_fwdcolor="#ff9ccd"
     primer          complement(7321..7341)
                     /label="p_446"
                     /note="sequence: GACCATtaagcGGTACCTTTTTTTCTGAGCC"
                     /ApEinfo_revcolor="#f8d3a9"
                     /ApEinfo_fwdcolor="#f8d3a9"
     primer          complement(7322..7341)
                     /label="p_446"
                     /note="sequence: ACCATtaagcGGTACCTTTTTTTCTGAGC"
                     /ApEinfo_revcolor="#b4abac"
                     /ApEinfo_fwdcolor="#b4abac"
     misc_feature    7336..7534
                     /label="puroR"
                     /ApEinfo_revcolor="#c6c9d1"
                     /ApEinfo_fwdcolor="#c6c9d1"
                     /note="ApEinfo_revcolor: #c6c9d1"
     misc_feature    7585..7785
                     /label="puroR"
                     /ApEinfo_revcolor="#b4abac"
                     /ApEinfo_fwdcolor="#b4abac"
                     /note="ApEinfo_revcolor: #b4abac"
     misc_feature    7837..8037
                     /label="puroR"
                     /ApEinfo_revcolor="#c6c9d1"
                     /ApEinfo_fwdcolor="#c6c9d1"
                     /note="ApEinfo_revcolor: #c6c9d1"
     misc_feature    8066..8448
                     /label="let-585 UTR"
                     /ApEinfo_revcolor="#ff9ccd"
                     /ApEinfo_fwdcolor="#ff9ccd"
                     /note="ApEinfo_revcolor: #ff9ccd"
     primer          complement(8437..8463)
                     /label="primer_528"
                     /note="sequence: CAGGGTCTCAAGCGACTAGTTTTCCTTCCTCCTC"
                     /ApEinfo_revcolor="#b4abac"
                     /ApEinfo_fwdcolor="#b4abac"
     primer          complement(8515..8537)
                     /label="primer_491"
                     /note="sequence: cgccaatatatcctgtcaaacac"
                     /ApEinfo_revcolor="#75c6a9"
                     /ApEinfo_fwdcolor="#75c6a9"
     misc_feature    8516..8540
                     /label="RB T-DNA repeat"
                     /ApEinfo_revcolor="#b1ff67"
                     /ApEinfo_fwdcolor="#b1ff67"
                     /note="ApEinfo_revcolor: #b1ff67"
     primer          complement(8576..8596)
                     /label="primer_004"
                     /note="sequence: ttcacgcccttttaaatatcc"
                     /ApEinfo_revcolor="#85dae9"
                     /ApEinfo_fwdcolor="#85dae9"
ORIGIN
        1 cagccgcctt tgcgacgctc accgggctgg ttgccctcgc cgctgggctg gcggccgtct
       61 atggccctgc aaacgcgcca gaaacgccgt cgaagccgtg tgcgagacac cgcggccgcc
      121 ggcgttgtgg atacctcgcg gaaaacttgg ccctcactga cagatgaggg gcggacgttg
      181 acacttgagg ggccgactca cccggcgcgg cgttgacaga tgaggggcag gctcgatttc
      241 ggccggcgac gtggagctgg ccagcctcgc aaatcggcga aaacgcctga ttttacgcga
      301 gtttcccaca gatgatgtgg acaagcctgg ggataagtgc cctgcggtat tgacacttga
      361 ggggcgcgac tactgacaga tgaggggcgc gatccttgac acttgagggg cagagtgctg
      421 acagatgagg ggcgcaccta ttgacatttg aggggctgtc cacaggcaga aaatccagca
      481 tttgcaaggg tttccgcccg tttttcggcc accgctaacc tgtcttttaa cctgctttta
      541 aaccaatatt tataaacctt gtttttaacc agggctgcgc cctgtgcgcg tgaccgcgca
      601 cgccgaaggg gggtgccccc ccttctcgaa ccctcccggc ccgctaacgc gggcctccca
      661 tccccccagg ggctgcgccc ctcggccgcg aacggcctca ccccaaaaat ggcagcgctg
      721 gccaattccc gagtgcgcgg aacccctatt tgtttatttt tctaaataca ttcaaatatg
      781 tatccgctca tgagacaata accctgataa atgcttcaat aatattgaaa aaggaagagt
      841 atggctaaaa tgagaatatc accggaattg aaaaaactga tcgaaaaata ccgctgcgta
      901 aaagatacgg aaggaatgtc tcctgctaag gtatataagc tggtgggaga aaatgaaaac
      961 ctatatttaa aaatgacgga cagccggtat aaagggacca cctatgatgt ggaacgggaa
     1021 aaggacatga tgctatggct ggaaggaaag ctgcctgttc caaaggtcct gcactttgaa
     1081 cggcatgatg gctggagcaa tctgctcatg agtgaggccg atggcgtcct ttgctcggaa
     1141 gagtatgaag atgaacaaag ccctgaaaag attatcgagc tgtatgcgga gtgcatcagg
     1201 ctctttcact ccatcgacat atcggattgt ccctatacga atagcttaga cagccgctta
     1261 gccgaattgg attacttact gaataacgat ctggccgatg tggattgcga aaactgggaa
     1321 gaggacactc catttaaaga tccgcgcgag ctgtatgatt ttttaaagac ggaaaagccc
     1381 gaagaggaac ttgtcttttc ccacggcgac ctgggagaca gcaacatctt tgtgaaagat
     1441 ggcaaagtaa gtggctttat tgatcttggg agaagcggca gggcggacaa gtggtatgac
     1501 attgccttct gcgtccggtc gctcagggag gatatcgggg aagaacagta tgtcgagcta
     1561 ttttttgact tactggggat caagcctgat tgggagaaaa taaaatatta tattttactg
     1621 gatgaattgt tttagctgtc agaccaagtt tactcatata tactttagat tgatttaaaa
     1681 cttcattttt aatttaaaag gatctaggtg aagatccttt ttgataatct catgaccaaa
     1741 atcccttaac gtgagttttc gttccactga gcgtcagacc ccgtagaaaa gatcaaagga
     1801 tcttcttgag atcctttttt tctgcgcgta atctgctgct tgcaaacaaa aaaaccaccg
     1861 ctaccagcgg tggtttgttt gccggatcaa gagctaccaa ctctttttcc gaaggtaact
     1921 ggcttcagca gagcgcagat accaaatact gtccttctag tgtagccgta gttaggccac
     1981 cacttcaaga actctgtagc accgcctaca tacctcgctc tgctaatcct gttaccagtg
     2041 gctgctgcca gtggcgataa gtcgtgtctt accgggttgg actcaagacg atagttaccg
     2101 gataaggcgc agcggtcggg ctgaacgggg ggttcgtgca cacagcccag cttggagcga
     2161 acgacctaca ccgaactgag atacctacag cgtgagctat gagaaagcgc cacgcttccc
     2221 gaagggagaa aggcggacag gtatccggta agcggcaggg tcggaacagg agagcgcacg
     2281 agggagcttc cagggggaaa cgcctggtat ctttatagtc ctgtcgggtt tcgccacctc
     2341 tgacttgagc gtcgattttt gtgatgctcg tcaggggggc ggagcctatg gaaaaacgcc
     2401 agcaacgcgg cctttttacg gttcctggca gatcctagat gtggcgcaac gatgccggcg
     2461 acaagcagga gcgcaccgac ttcttccgca tcaagtgttt tggctctcag gccgaggccc
     2521 acggcaagta tttgggcaag gggtcgctgg tattcgtgca gggcaagatt cggaatacca
     2581 agtacgagaa ggacggccag acggtctacg ggaccgactt cattgccgat aaggtggatt
     2641 atctggacac caaggcacca ggcgggtcaa atcaggaata agggcacatt gccccggcgt
     2701 gagtcggggc aatcccgcaa ggagggtgaa tgaatcggac gtttgaccgg aaggcataca
     2761 ggcaagaact gatcgacgcg gggttttccg ccgaggatgc cgaaaccatc gcaagccgca
     2821 ccgtcatgcg tgcgccccgc gaaaccttcc agtccgtcgg ctcgatggtc cagcaagcta
     2881 cggccaagat cgagcgcgac agcgtgcaac tggctccccc tgccctgccc gcgccatcgg
     2941 ccgccgtgga gcgttcgcgt cgtcttgaac aggaggcggc aggtttggcg aagtcgatga
     3001 ccatcgacac gcgaggaact atgacgacca agaagcgaaa aaccgccggc gaggacctgg
     3061 caaaacaggt cagcgaggcc aagcaggccg cgttgctgaa acacacgaag cagcagatca
     3121 aggaaatgca gctttccttg ttcgatattg cgccgtggcc ggacacgatg cgagcgatgc
     3181 caaacgacac ggcccgctct gccctgttca ccacgcgcaa caagaaaatc ccgcgcgagg
     3241 cgctgcaaaa caaggtcatt ttccacgtca acaaggacgt gaagatcacc tacaccggcg
     3301 tcgagctgcg ggccgacgat gacgaactgg tgtggcagca ggtgttggag tacgcgaagc
     3361 gcacccctat cggcgagccg atcaccttca cgttctacga gctttgccag gacctgggct
     3421 ggtcgatcaa tggccggtat tacacgaagg ccgaggaatg cctgtcgcgc ctacaggcga
     3481 cggcgatggg cttcacgtcc gaccgcgttg ggcacctgga atcggtgtcg ctgctgcacc
     3541 gcttccgcgt cctggaccgt ggcaagaaaa cgtcccgttg ccaggtcctg atcgacgagg
     3601 aaatcgtcgt gctgtttgct ggcgaccact acacgaaatt catatgggag aagtaccgca
     3661 agctgtcgcc gacggcccga cggatgttcg actatttcag ctcgcaccgg gagccgtacc
     3721 cgctcaagct ggaaaccttc cgcctcatgt gcggatcgga ttccacccgc gtgaagaagt
     3781 ggcgcgagca ggtcggcgaa gcctgcgaag agttgcgagg cagcggcctg gtggaacacg
     3841 cctgggtcaa tgatgacctg gtgcattgca aacgctaggg ccttgtgggg tcagttccgg
     3901 ctgggggttc agcagcccct gctcggatct gttggaccgg acagtagtca tggttgatgg
     3961 gctgcctgta tcgagtggtg attttgtgcc gagctgccgg tcggggagct gttggctggc
     4021 tggtggcagg atatattgtg gtgtaaacaa attgacgctt agacaactta ataacacatt
     4081 gcggacgttt ttaatgtact ggggttgaac actctgtgcc gatgtatcac ctctcgcaag
     4141 aattcaagct tggagctgca gtttgtgcaa caaattgagg aaggcattct agagaagaat
     4201 ttcggcattt cgcaatgata caaaatgaag agaataagga aatgacggtg aaataaccgg
     4261 tttgaaggta aaaatgataa agtagacaat tgaatttttc tagttcattc tccaacaata
     4321 aattcacaac aaaacaaatc tgcctagata aaaaactaaa agatatatca agaatacatc
     4381 tagaatcctt tgctgtagaa gaattgctca ataagaacac gtggagctcc tttaattttg
     4441 atacgacctt tcaactcatc gacgtgactg gcgatcgaat gtccaagatg ttcttcaaga
     4501 taggagcgga gatcattttc gcaagcctga aagatattta tgttgattca ggatttaata
     4561 atgttcccaa cttacaaaaa tgtctccgtc gacgtttctg atagttacta gctcgacata
     4621 atcaaaatcc aacgttttct cattcagtaa atcccttttt cgttccaaat aaagaggaag
     4681 aagatggtca tgacgacgtc gaatgtagta ttgatgtgtc ttggctgctt ctgaaatatt
     4741 tcgatgcggt atgaatttaa tctgtatata cctgtcggtg gtgtccatcc gcttggtgta
     4801 ggatactttt cgtgctcagg aacattcggc accacttcta ttggcatcaa tctttccaca
     4861 tacgaccaat cgataggagc ttcttcgacc gttgcaagac ttctggctgt aattgctagt
     4921 agaaaaatta tatgataata aataacttac acttttcagg gagagcatgt ttccatggat
     4981 tttcccaaag tttctcagct ttttcgactg aagttgttga aaaagacaac ctggaaactg
     5041 ctcgagggga gaaaatgcgg agagaagaac ccagcatctt aataaaatta tataattttg
     5101 aataaaatca aattaaaaat aagattaatt gaaacacaac aatagaatgc agaaaattac
     5161 tcataagaaa taatttattt tgaaagaagt tgtgtcgatt tacgataaaa actacacgca
     5221 aacgaggctc cgcgtttaca ccgtttggca atggagcgcg cttgctatta gattttaggc
     5281 cagctcaacg aaagtttaat ttatttttct tctttttttc catttttttg agtaaaatat
     5341 cgaatttttt gtattaattc tgtaaatttt ataatttgca actattttgg cgtattctgc
     5401 ttgtttttat cagcgaattt ttatgcattt cagtcaaaag tttgagcagg aaaaatgaca
     5461 tttaggactt tgtaaaattg tattcttaaa tttgcttgaa aacctacgtg tacaattgat
     5521 tttattgaat ttttcttacg tttcccgttg tatcttattg tatttaactt tcatcataaa
     5581 ataatttatt tccaggtaaa atatccgacg ctctcgtgaa tggtcagcaa gggagaggca
     5641 gttatcaagg agttcatgcg tttcaaggtc cacatggagg gatccatgaa cggacacgag
     5701 ttcgagatcg agggagaggg agagggacgt ccatacgagg gaacccaaac cgccaagctc
     5761 aaggtcacca agggaggacc actcccattc tcctgggaca tcctctcccc acaattcatg
     5821 tacggatccc gtgccttcac caagcaccca gccgacatcc cagactacta caagcaatcc
     5881 ttcccagagg gattcaagtg ggagcgtgtc atgaacttcg aggacggagg agccgtcacc
     5941 gtcacccaag acacctccct cgaggacgga accctcatct acaaggtcaa gctccgtgga
     6001 accaacttcc caccagacgg accagtcatg caaaacaaga ccatgggatg ggaggcctcc
     6061 accgagcgtc tctacccaga ggacggagtc ctcaagggag acatcaagat ggccctccgt
     6121 ctcaaggacg gaggacgtta cctcgccgac ttcaagacca cctacaaggc caagaagcca
     6181 gtccaaatgc caggagccta caacgtcgac cgtaagctcg acatcacctc ccacaacgag
     6241 gactacaccg tcgtcgagca atacgagcgt tccgagggac gtcactccac cggaggaatg
     6301 gacgagctct acaagtaagc ttggatgatc gacgccaacg tcgttgaatt ttcaaatttt
     6361 aaatactgaa tatttgtttt ttttcctatt atttatttat tctctttgtg ttttttttct
     6421 tgctttctaa aaaattaatt caatccaaat ctaaacattt ttttttctct ttccgtcacc
     6481 caattcgtat tccgctcctc tcatctgaac acaatgtgca agtttattta tcttctcgct
     6541 ttcatttcat taggacgtgg ggggaattgg tggaaggggg aaacacacaa aaggatgatg
     6601 gaaatgaaat aaggacacac aatatgcaac aacattcaat tcagaaatat ggaggaaggt
     6661 ttaaaagaaa acataaaaat atatagagga ggaaggaaaa ctagtcgcta ctagaattcg
     6721 agctcggagc tcgaggggag aaaatgcgga gagaagaacc cagcatctta ataaaattat
     6781 ataattttga ataaaatcaa attaaaaata agattaattg aaacacaaca atagaatgca
     6841 gaaaattact cataagaaat aatttatttt gaaagaagtt gtgtcgattt acgataaaaa
     6901 ctacacgcaa acgaggctcc gcgtttacac cgtttggcaa tggagcgcgc ttgctattag
     6961 attttaggcc agctcaacga aagtttaatt tatttttctt ctttttttcc atttttttga
     7021 gtaaaatatc gaattttttg tattaattct gtaaatttta taatttgcaa ctattttggc
     7081 gtattctgct tgtttttatc agcgaatttt tatgcatttc agtcaaaagt ttgagcagga
     7141 aaaatgacat ttaggacttt gtaaaattgt attcttaaat ttgcttgaaa acctacgtgt
     7201 acaattgatt ttattgaatt tttcttacgt ttcccgttgt atcttattgt atttaacttt
     7261 catcataaaa taatttattt ccaggtaaaa tatccgacgc tctcgtggat ccccgggatt
     7321 ggctcagaaa aaaaggtacc gaccatgacc gagtacaagc ccacggtgcg cctcgccacc
     7381 cgcgacgacg tccccagggc cgtacgcacc ctcgccgccg cgttcgccga ctaccccgcc
     7441 acgcgccaca ccgtcgatcc ggaccgccac atcgagcggg tcaccgagct gcaagaactc
     7501 ttcctcacgc gcgtcgggct cgacatcggc aaggtgtggg tcggtaagtt taaacatata
     7561 tatactaact aaccctgatt atttaaattt tcagcggacg acggcgccgc ggtggcggtc
     7621 tggaccacgc cggagagcgt cgaagcgggg gcggtgttcg ccgagatcgg cccgcgcatg
     7681 gccgagttga gcggttcccg gctggccgcg cagcaacaga tggaaggcct cctggcgccg
     7741 caccggccca aggagcccgc gtggttcctg gccaccgtcg gcgtctcgcc cgacgtaagt
     7801 ttaaacatga ttttactaac taactaatct gatttaaatt ttcagcacca gggcaagggt
     7861 ctgggcagcg ccgtcgtgct ccccggagtg gaggcggccg agcgcgccgg ggtgcccgcc
     7921 ttcctgcaga cctccgcgcc ccgcaacctc cccttctacg agcggctcgg cttcaccgtc
     7981 accgccgacg tcgaggtgcc cgaaggaccg cgcacctggt gcatgacccg caagcccggt
     8041 gcctgatgag ctagccggcc atacaagtaa tccggatgat cgacgccaac gtcgttgaat
     8101 tttcaaattt taaatactga atatttgttt tttttcctat tatttattta ttctctttgt
     8161 gttttttttc ttgctttcta aaaaattaat tcaatccaaa tctaaacatt tttttttctc
     8221 tttccgtctc ccaattcgta ttccgctcct ctcatctgaa cacaatgtgc aagtttattt
     8281 atcttctcgc tttcatttca ttaggacgtg gggggaattg gtggaagggg gaaacacaca
     8341 aaaggatgat ggaaatgaaa taaggacaca caatatgcaa caacattcaa ttcagaaata
     8401 tggaggaagg tttaaaagaa aacataaaaa tatatagagg aggaaggaaa actagtcgct
     8461 ttacgaggat gcacatgtga ccgagggaca cgaagtgatc cgtttaaact atcagtgttt
     8521 gacaggatat attggcgggt aaacctaaga gaaaagagcg tttattagaa taatcggata
     8581 tttaaaaggg cgtgaaaagg tttatccgtt cgtccatttg tatgtgc
//
