# Supplementary material for: Screening conditions and constructs for attempted genetic transformation of C. elegans by Agrobacterium
Source: PLoS One. 2025 May 27;20(5):e0325060. doi: 10.1371/journal.pone.0325060 (PMC12111652; doi:10.1371/journal.pone.0325060)
Supplement: S1 Fig — DNA Sequence files for constructs described in Table 1. (ZIP) [file pone.0325060.s001.zip › Genbank/dna1987.gb]

LOCUS       dna1987                 6072 bp ds-DNA     circular     29-MAY-2024
DEFINITION  .
ACCESSION   id
VERSION     id
COMMENT     Imported using the Genbank importer. File name:
            gg543_assembly_boo8yk.gb description.
FEATURES             Location/Qualifiers
     rep_origin      4..714
                     /label="oriV"
                     /ApEinfo_revcolor="#f58a5e"
                     /ApEinfo_fwdcolor="#f58a5e"
                     /note="ApEinfo_revcolor: #f58a5e"
     promoter        735..839
                     /label="AmpR promoter"
                     /ApEinfo_revcolor="#b1ff67"
                     /ApEinfo_fwdcolor="#b1ff67"
                     /note="ApEinfo_revcolor: #b1ff67"
     CDS             840..1634
                     /label="KanR"
                     /ApEinfo_revcolor="#75c6a9"
                     /ApEinfo_fwdcolor="#75c6a9"
                     /note="ApEinfo_revcolor: #75c6a9"
     CDS             840..1634
                     /ApEinfo_revcolor="#84b0dc"
                     /ApEinfo_fwdcolor="#84b0dc"
                     /translation="EYG*NENITGIEKTDRKIPLRKRYGRNVSC*GI*AGGRK*KPIFKNDGQPV*RDHL*CGTGKGHDAMAGRKAACSKGPAL*TA*WLEQSAHE*GRWRPLLGRV*R*TKP*KDYRAVCGVHQALSLHRHIGLSLYE*LRQPLSRIGLLTE*RSGRCGLRKLGRGHSI*RSARAV*FFKDGKARRGTCLFPRRPGRQQHLCERWQSKWLY*SWEKRQGGQVV*HCLLRPVAQGGYRGRTVCRAIF*LTGDQA*LGENKILYFTG*IV"
     rep_origin      1805..2393
                     /label="ori"
                     /ApEinfo_revcolor="#d59687"
                     /ApEinfo_fwdcolor="#d59687"
                     /note="ApEinfo_revcolor: #d59687"
     primer_bind     2294..2313
                     /label="pBR322ori-F"
                     /ApEinfo_revcolor="#85dae9"
                     /ApEinfo_fwdcolor="#85dae9"
                     /note="ApEinfo_revcolor: #85dae9"
     CDS             2729..3877
                     /label="trfA"
                     /ApEinfo_revcolor="#c7b0e3"
                     /ApEinfo_fwdcolor="#c7b0e3"
                     /note="ApEinfo_revcolor: #c7b0e3"
     CDS             2729..3877
                     /ApEinfo_revcolor="#84b0dc"
                     /ApEinfo_fwdcolor="#84b0dc"
                     /translation="VNESDV*PEGIQARTDRRGVFRRGCRNHRKPHRHACAPRNLPVRRLDGPASYGQDRARQRATGSPCPARAIGRRGAFASS*TGGGRFGEVDDHRHARNYDDQEAKNRRRGPGKTGQRGQAGRVAETHEAADQGNAAFLVRYCAVAGHDASDAKRHGPLCPVHHAQQENPARGAAKQGHFPRQQGREDHLHRRRAAGRR*RTGVAAGVGVREAHPYRRADHLHVLRALPGPGLVDQWPVLHEGRGMPVAPTGDGDGLHVRPRWAPGIGVAAAPLPRPGPWQENVPLPGPDRRGNRRAVCWRPLHEIHMGEVPQAVADGPTDVRLFQLAPGAVPAQAGNLPPHVRIGFHPREEVARAGRRSLRRVARQRPGGTRLGQ**PGALQT"
     misc_feature    4023..4047
                     /label="LB T-DNA repeat"
                     /ApEinfo_revcolor="#f58a5e"
                     /ApEinfo_fwdcolor="#f58a5e"
                     /note="ApEinfo_revcolor: #f58a5e"
     primer          4025..4051
                     /label="primer_003"
                     /note="sequence: ggtggcaggatatattgtggtgtaaac"
                     /ApEinfo_revcolor="#85dae9"
                     /ApEinfo_fwdcolor="#85dae9"
     primer          4070..4090
                     /label="p"
                     /note="sequence: cttaataacacattgcggacg"
                     /ApEinfo_revcolor="#c7b0e3"
                     /ApEinfo_fwdcolor="#c7b0e3"
     primer          complement(4070..4090)
                     /label="primer_468"
                     /note="sequence: cgtccgcaatgtgttattaag"
                     /ApEinfo_revcolor="#b7e6d7"
                     /ApEinfo_fwdcolor="#b7e6d7"
     primer          complement(4070..4090)
                     /label="primer_494"
                     /note="sequence: cgtccgcaatgtgttattaag"
                     /ApEinfo_revcolor="#b1ff67"
                     /ApEinfo_fwdcolor="#b1ff67"
     misc_feature    4170..4780
                     /label="Prpl-28"
                     /ApEinfo_revcolor="#ff9ccd"
                     /ApEinfo_fwdcolor="#ff9ccd"
                     /note="ApEinfo_revcolor: #ff9ccd"
     primer          4173..4195
                     /label="p_445"
                     /note="sequence: GGATCCGGAGCTCGAGGGGAGAAAATGC"
                     /ApEinfo_revcolor="#d6b295"
                     /ApEinfo_fwdcolor="#d6b295"
     primer          4174..4195
                     /label="p532"
                     /note="sequence: gGGTCTCaGGAGCTCGAGGGGAGAAAATGC"
                     /ApEinfo_revcolor="#ffef86"
                     /ApEinfo_fwdcolor="#ffef86"
     primer          4174..4195
                     /label="primer_527"
                     /note="sequence: gGGTCTCaGGACCTCGAGGGGAGAAAATGC"
                     /ApEinfo_revcolor="#b1ff67"
                     /ApEinfo_fwdcolor="#b1ff67"
     primer          4734..4755
                     /label="p_469"
                     /note="sequence: taaaatatccgacgctctcgtg"
                     /ApEinfo_revcolor="#ff9ccd"
                     /ApEinfo_fwdcolor="#ff9ccd"
     primer          complement(4769..4789)
                     /label="p_446"
                     /note="sequence: GACCATtaagcGGTACCTTTTTTTCTGAGCC"
                     /ApEinfo_revcolor="#f8d3a9"
                     /ApEinfo_fwdcolor="#f8d3a9"
     primer          complement(4770..4789)
                     /label="p_446"
                     /note="sequence: ACCATtaagcGGTACCTTTTTTTCTGAGC"
                     /ApEinfo_revcolor="#b4abac"
                     /ApEinfo_fwdcolor="#b4abac"
     misc_feature    4784..4982
                     /label="puroR"
                     /ApEinfo_revcolor="#c6c9d1"
                     /ApEinfo_fwdcolor="#c6c9d1"
                     /note="ApEinfo_revcolor: #c6c9d1"
     misc_feature    5033..5233
                     /label="puroR"
                     /ApEinfo_revcolor="#b4abac"
                     /ApEinfo_fwdcolor="#b4abac"
                     /note="ApEinfo_revcolor: #b4abac"
     misc_feature    5285..5485
                     /label="puroR"
                     /ApEinfo_revcolor="#c6c9d1"
                     /ApEinfo_fwdcolor="#c6c9d1"
                     /note="ApEinfo_revcolor: #c6c9d1"
     misc_feature    5514..5896
                     /label="let-585 UTR"
                     /ApEinfo_revcolor="#ff9ccd"
                     /ApEinfo_fwdcolor="#ff9ccd"
                     /note="ApEinfo_revcolor: #ff9ccd"
     primer          complement(5885..5911)
                     /label="primer_528"
                     /note="sequence: CAGGGTCTCAAGCGACTAGTTTTCCTTCCTCCTC"
                     /ApEinfo_revcolor="#b4abac"
                     /ApEinfo_fwdcolor="#b4abac"
     primer          complement(5963..5985)
                     /label="primer_491"
                     /note="sequence: cgccaatatatcctgtcaaacac"
                     /ApEinfo_revcolor="#75c6a9"
                     /ApEinfo_fwdcolor="#75c6a9"
     misc_feature    5964..5988
                     /label="RB T-DNA repeat"
                     /ApEinfo_revcolor="#b1ff67"
                     /ApEinfo_fwdcolor="#b1ff67"
                     /note="ApEinfo_revcolor: #b1ff67"
     primer          complement(6024..6044)
                     /label="primer_004"
                     /note="sequence: ttcacgcccttttaaatatcc"
                     /ApEinfo_revcolor="#85dae9"
                     /ApEinfo_fwdcolor="#85dae9"
ORIGIN
        1 tgccagccgc ctttgcgacg ctcaccgggc tggttgccct cgccgctggg ctggcggccg
       61 tctatggccc tgcaaacgcg ccagaaacgc cgtcgaagcc gtgtgcgaga caccgcggcc
      121 gccggcgttg tggatacctc gcggaaaact tggccctcac tgacagatga ggggcggacg
      181 ttgacacttg aggggccgac tcacccggcg cggcgttgac agatgagggg caggctcgat
      241 ttcggccggc gacgtggagc tggccagcct cgcaaatcgg cgaaaacgcc tgattttacg
      301 cgagtttccc acagatgatg tggacaagcc tggggataag tgccctgcgg tattgacact
      361 tgaggggcgc gactactgac agatgagggg cgcgatcctt gacacttgag gggcagagtg
      421 ctgacagatg aggggcgcac ctattgacat ttgaggggct gtccacaggc agaaaatcca
      481 gcatttgcaa gggtttccgc ccgtttttcg gccaccgcta acctgtcttt taacctgctt
      541 ttaaaccaat atttataaac cttgttttta accagggctg cgccctgtgc gcgtgaccgc
      601 gcacgccgaa ggggggtgcc cccccttctc gaaccctccc ggcccgctaa cgcgggcctc
      661 ccatcccccc aggggctgcg cccctcggcc gcgaacggcc tcaccccaaa aatggcagcg
      721 ctggccaatt cccgagtgcg cggaacccct atttgtttat ttttctaaat acattcaaat
      781 atgtatccgc tcatgagaca ataaccctga taaatgcttc aataatattg aaaaaggaag
      841 agtatggcta aaatgagaat atcaccggaa ttgaaaaaac tgatcgaaaa ataccgctgc
      901 gtaaaagata cggaaggaat gtctcctgct aaggtatata agctggtggg agaaaatgaa
      961 aacctatatt taaaaatgac ggacagccgg tataaaggga ccacctatga tgtggaacgg
     1021 gaaaaggaca tgatgctatg gctggaagga aagctgcctg ttccaaaggt cctgcacttt
     1081 gaacggcatg atggctggag caatctgctc atgagtgagg ccgatggcgt cctttgctcg
     1141 gaagagtatg aagatgaaca aagccctgaa aagattatcg agctgtatgc ggagtgcatc
     1201 aggctctttc actccatcga catatcggat tgtccctata cgaatagctt agacagccgc
     1261 ttagccgaat tggattactt actgaataac gatctggccg atgtggattg cgaaaactgg
     1321 gaagaggaca ctccatttaa agatccgcgc gagctgtatg attttttaaa gacggaaaag
     1381 cccgaagagg aacttgtctt ttcccacggc gacctgggag acagcaacat ctttgtgaaa
     1441 gatggcaaag taagtggctt tattgatctt gggagaagcg gcagggcgga caagtggtat
     1501 gacattgcct tctgcgtccg gtcgctcagg gaggatatcg gggaagaaca gtatgtcgag
     1561 ctattttttg acttactggg gatcaagcct gattgggaga aaataaaata ttatatttta
     1621 ctggatgaat tgttttagct gtcagaccaa gtttactcat atatacttta gattgattta
     1681 aaacttcatt tttaatttaa aaggatctag gtgaagatcc tttttgataa tctcatgacc
     1741 aaaatccctt aacgtgagtt ttcgttccac tgagcgtcag accccgtaga aaagatcaaa
     1801 ggatcttctt gagatccttt ttttctgcgc gtaatctgct gcttgcaaac aaaaaaacca
     1861 ccgctaccag cggtggtttg tttgccggat caagagctac caactctttt tccgaaggta
     1921 actggcttca gcagagcgca gataccaaat actgtccttc tagtgtagcc gtagttaggc
     1981 caccacttca agaactctgt agcaccgcct acatacctcg ctctgctaat cctgttacca
     2041 gtggctgctg ccagtggcga taagtcgtgt cttaccgggt tggactcaag acgatagtta
     2101 ccggataagg cgcagcggtc gggctgaacg gggggttcgt gcacacagcc cagcttggag
     2161 cgaacgacct acaccgaact gagataccta cagcgtgagc tatgagaaag cgccacgctt
     2221 cccgaaggga gaaaggcgga caggtatccg gtaagcggca gggtcggaac aggagagcgc
     2281 acgagggagc ttccaggggg aaacgcctgg tatctttata gtcctgtcgg gtttcgccac
     2341 ctctgacttg agcgtcgatt tttgtgatgc tcgtcagggg ggcggagcct atggaaaaac
     2401 gccagcaacg cggccttttt acggttcctg gcagatccta gatgtggcgc aacgatgccg
     2461 gcgacaagca ggagcgcacc gacttcttcc gcatcaagtg ttttggctct caggccgagg
     2521 cccacggcaa gtatttgggc aaggggtcgc tggtattcgt gcagggcaag attcggaata
     2581 ccaagtacga gaaggacggc cagacggtct acgggaccga cttcattgcc gataaggtgg
     2641 attatctgga caccaaggca ccaggcgggt caaatcagga ataagggcac attgccccgg
     2701 cgtgagtcgg ggcaatcccg caaggagggt gaatgaatcg gacgtttgac cggaaggcat
     2761 acaggcaaga actgatcgac gcggggtttt ccgccgagga tgccgaaacc atcgcaagcc
     2821 gcaccgtcat gcgtgcgccc cgcgaaacct tccagtccgt cggctcgatg gtccagcaag
     2881 ctacggccaa gatcgagcgc gacagcgtgc aactggctcc ccctgccctg cccgcgccat
     2941 cggccgccgt ggagcgttcg cgtcgtcttg aacaggaggc ggcaggtttg gcgaagtcga
     3001 tgaccatcga cacgcgagga actatgacga ccaagaagcg aaaaaccgcc ggcgaggacc
     3061 tggcaaaaca ggtcagcgag gccaagcagg ccgcgttgct gaaacacacg aagcagcaga
     3121 tcaaggaaat gcagctttcc ttgttcgata ttgcgccgtg gccggacacg atgcgagcga
     3181 tgccaaacga cacggcccgc tctgccctgt tcaccacgcg caacaagaaa atcccgcgcg
     3241 aggcgctgca aaacaaggtc attttccacg tcaacaagga cgtgaagatc acctacaccg
     3301 gcgtcgagct gcgggccgac gatgacgaac tggtgtggca gcaggtgttg gagtacgcga
     3361 agcgcacccc tatcggcgag ccgatcacct tcacgttcta cgagctttgc caggacctgg
     3421 gctggtcgat caatggccgg tattacacga aggccgagga atgcctgtcg cgcctacagg
     3481 cgacggcgat gggcttcacg tccgaccgcg ttgggcacct ggaatcggtg tcgctgctgc
     3541 accgcttccg cgtcctggac cgtggcaaga aaacgtcccg ttgccaggtc ctgatcgacg
     3601 aggaaatcgt cgtgctgttt gctggcgacc actacacgaa attcatatgg gagaagtacc
     3661 gcaagctgtc gccgacggcc cgacggatgt tcgactattt cagctcgcac cgggagccgt
     3721 acccgctcaa gctggaaacc ttccgcctca tgtgcggatc ggattccacc cgcgtgaaga
     3781 agtggcgcga gcaggtcggc gaagcctgcg aagagttgcg aggcagcggc ctggtggaac
     3841 acgcctgggt caatgatgac ctggtgcatt gcaaacgcta gggccttgtg gggtcagttc
     3901 cggctggggg ttcagcagcc cctgctcgga tctgttggac cggacagtag tcatggttga
     3961 tgggctgcct gtatcgagtg gtgattttgt gccgagctgc cggtcgggga gctgttggct
     4021 ggctggtggc aggatatatt gtggtgtaaa caaattgacg cttagacaac ttaataacac
     4081 attgcggacg tttttaatgt actggggttg aacactctgt gccgatgtat cacctctcgc
     4141 aaggttttga cgggtttact agaattcgag ctcggagctc gaggggagaa aatgcggaga
     4201 gaagaaccca gcatcttaat aaaattatat aattttgaat aaaatcaaat taaaaataag
     4261 attaattgaa acacaacaat agaatgcaga aaattactca taagaaataa tttattttga
     4321 aagaagttgt gtcgatttac gataaaaact acacgcaaac gaggctccgc gtttacaccg
     4381 tttggcaatg gagcgcgctt gctattagat tttaggccag ctcaacgaaa gtttaattta
     4441 tttttcttct ttttttccat ttttttgagt aaaatatcga attttttgta ttaattctgt
     4501 aaattttata atttgcaact attttggcgt attctgcttg tttttatcag cgaattttta
     4561 tgcatttcag tcaaaagttt gagcaggaaa aatgacattt aggactttgt aaaattgtat
     4621 tcttaaattt gcttgaaaac ctacgtgtac aattgatttt attgaatttt tcttacgttt
     4681 cccgttgtat cttattgtat ttaactttca tcataaaata atttatttcc aggtaaaata
     4741 tccgacgctc tcgtggatcc ccgggattgg ctcagaaaaa aaggtaccga ccatgaccga
     4801 gtacaagccc acggtgcgcc tcgccacccg cgacgacgtc cccagggccg tacgcaccct
     4861 cgccgccgcg ttcgccgact accccgccac gcgccacacc gtcgatccgg accgccacat
     4921 cgagcgggtc accgagctgc aagaactctt cctcacgcgc gtcgggctcg acatcggcaa
     4981 ggtgtgggtc ggtaagttta aacatatata tactaactaa ccctgattat ttaaattttc
     5041 agcggacgac ggcgccgcgg tggcggtctg gaccacgccg gagagcgtcg aagcgggggc
     5101 ggtgttcgcc gagatcggcc cgcgcatggc cgagttgagc ggttcccggc tggccgcgca
     5161 gcaacagatg gaaggcctcc tggcgccgca ccggcccaag gagcccgcgt ggttcctggc
     5221 caccgtcggc gtctcgcccg acgtaagttt aaacatgatt ttactaacta actaatctga
     5281 tttaaatttt cagcaccagg gcaagggtct gggcagcgcc gtcgtgctcc ccggagtgga
     5341 ggcggccgag cgcgccgggg tgcccgcctt cctgcagacc tccgcgcccc gcaacctccc
     5401 cttctacgag cggctcggct tcaccgtcac cgccgacgtc gaggtgcccg aaggaccgcg
     5461 cacctggtgc atgacccgca agcccggtgc ctgatgagct agccggccat acaagtaatc
     5521 cggatgatcg acgccaacgt cgttgaattt tcaaatttta aatactgaat atttgttttt
     5581 tttcctatta tttatttatt ctctttgtgt tttttttctt gctttctaaa aaattaattc
     5641 aatccaaatc taaacatttt tttttctctt tccgtctccc aattcgtatt ccgctcctct
     5701 catctgaaca caatgtgcaa gtttatttat cttctcgctt tcatttcatt aggacgtggg
     5761 gggaattggt ggaaggggga aacacacaaa aggatgatgg aaatgaaata aggacacaca
     5821 atatgcaaca acattcaatt cagaaatatg gaggaaggtt taaaagaaaa cataaaaata
     5881 tatagaggag gaaggaaaac tagtcgcttt acgaggatgc acatgtgacc gagggacacg
     5941 aagtgatccg tttaaactat cagtgtttga caggatatat tggcgggtaa acctaagaga
     6001 aaagagcgtt tattagaata atcggatatt taaaagggcg tgaaaaggtt tatccgttcg
     6061 tccatttgta tg
//
